# Supplementary material for: Histone H3.3 ensures cell proliferation and genomic stability during myeloid cell development
Source: iScience. 2026 Jun 24;29(7):116501. doi: 10.1016/j.isci.2026.116501 (PMC13320441; doi:10.1016/j.isci.2026.116501)
Supplement: Table S3. Differentially expressed genes at different time points i.e., Day3, 5 and 7 in cKO vs. WT cells, related to Figure 3 [file mmc2.xlsx]

## Sheet: KODay3vsWTDay3.up
Gene Symbol (KODay3vsWTDay3.up)	baseMean (KODay3vsWTDay3.up)	FC (KODay3vsWTDay3.up)	log2FoldChange (KODay3vsWTDay3.up)	pvalue (KODay3vsWTDay3.up)	padj (KODay3vsWTDay3.up)
Mcoln3	287.12	20.636	4.367	1.23494e-47	8.01107e-44
Sstr5	58.61	211.68	7.726	6.74622e-28	2.18814e-24
H2-Q5	127.76	41.263	5.367	1.6784e-27	4.35511e-24
Axl	3584.41	9.221	3.205	2.34908e-26	5.07949e-23
Ly6a	2809.09	60.223	5.912	2.33785e-25	4.33304e-22
H2-Q7	291.07	102.496	6.679	8.43866e-25	1.36854e-21
H2-Q6	412.14	111.44	6.8	5.26204e-24	7.58552e-21
Ifi213	450.09	465.218	8.862	8.56965e-22	1.11183e-18
H2-Q4	669.89	10.766	3.428	1.63072e-21	1.92336e-18
Oas2	1522.85	30.492	4.93	1.97742e-21	2.13793e-18
Nectin4	238.18	7.829	2.969	3.77203e-21	3.4956e-18
Mx2	255.88	46.651	5.544	3.5993e-20	3.11315e-17
Slfn8	1248.96	11.891	3.572	4.69146e-20	3.80419e-17
Mx1	873.99	64.174	6.004	5.02943e-20	3.83834e-17
Card11	757.29	10.098	3.336	6.77293e-20	4.88177e-17
Ddx60	953.43	22.117	4.467	3.51262e-19	2.39857e-16
Gbp9	497.91	33.5	5.066	1.0322e-18	6.69589e-16
Ifi204	1657.4	21.446	4.423	2.14727e-18	1.32661e-15
Usp18	1152.33	55.388	5.791	5.29396e-18	3.12199e-15
Gbp8	34.33	31.219	4.964	9.33835e-18	5.26764e-15
Rtp4	1441.25	94.639	6.564	1.09921e-17	5.94214e-15
Ifi203	1497.24	9.643	3.269	1.25203e-17	6.49752e-15
Oas1h	22.87	289.701	8.178	1.65957e-17	8.28127e-15
Tcstv4	113.19	30.114	4.912	2.03309e-17	9.76939e-15
Xaf1	651.28	20.719	4.373	2.67143e-17	1.23783e-14
Oasl2	3727.71	76.416	6.256	5.27704e-17	2.36084e-14
Acoxl	62.99	16.122	4.011	5.47619e-17	2.36827e-14
Ramp3	67.47	673.35	9.395	8.07778e-17	3.38068e-14
Ifi47	711.46	9.718	3.281	1.0847e-16	4.13908e-14
None	41.92	47.109	5.558	1.05518e-16	4.13908e-14
Ly6e	12632.9	6.346	2.666	2.38746e-16	8.84996e-14
Irf9	1183.94	3.315	1.729	2.48419e-16	8.95275e-14
Tap1	2302.25	6.702	2.745	2.9116e-16	1.02095e-13
H2-T10	125	10.225	3.354	4.43644e-16	1.51469e-13
Oas1b	189.4	11.949	3.579	5.29188e-16	1.76043e-13
Rigi	2420.21	12.507	3.645	6.62478e-16	2.09634e-13
Trim34a	271.92	6.818	2.769	6.60113e-16	2.09634e-13
Trim30d	846.54	11.482	3.521	7.69728e-16	2.37773e-13
Ifit1	938.45	100.982	6.658	1.4967e-15	4.41953e-13
Oasl1	1415.44	154.155	7.268	1.49884e-15	4.41953e-13
Slfn5	3563.45	15.203	3.926	1.74681e-15	5.03626e-13
Rab15	316.64	110.943	6.794	1.82558e-15	5.14894e-13
Nlrc5	1796.29	4.673	2.224	2.25408e-15	6.22222e-13
H2-K1	13660.3	4.995	2.32	2.74138e-15	7.40973e-13
Ifi44	941.6	440.865	8.784	3.06553e-15	8.11676e-13
Oas3	5189.91	31.836	4.993	3.21539e-15	8.3433e-13
Gm5431	607.65	17.15	4.1	3.53096e-15	8.98249e-13
Oas1g	530.13	43.33	5.437	4.22757e-15	1.03488e-12
Rnf213	21298.8	7.738	2.952	4.2169e-15	1.03488e-12
Irf7	4324.71	95.549	6.578	8.89228e-15	2.13645e-12
Clec4f	7.22	287.862	8.169	1.53229e-14	3.53283e-12
Adar	2396.53	3.462	1.792	1.57207e-14	3.53283e-12
Atp1b3	7211.41	2.715	1.441	1.57313e-14	3.53283e-12
Iigp1c	234.73	249.311	7.962	1.94616e-14	4.27957e-12
Rsad2	1980.01	76.303	6.254	3.14698e-14	6.80481e-12
Trim30a	3330.08	6.6	2.723	5.70277e-14	1.19352e-11
Gbp5	114.59	28.953	4.856	5.70359e-14	1.19352e-11
Ifi209	1317.41	22.113	4.467	6.13952e-14	1.26435e-11
None	361.46	18.243	4.189	7.2145e-14	1.44001e-11
Pmaip1	261.38	4.835	2.274	8.29576e-14	1.63075e-11
Fstl1	80.53	21.225	4.408	9.34225e-14	1.79513e-11
Tspan7	34.51	28.225	4.819	9.40873e-14	1.79513e-11
Parp14	5240.24	5.112	2.354	1.02917e-13	1.93514e-11
Parp9	1380.71	4.766	2.253	1.05881e-13	1.94474e-11
Ifi206	613.16	241.121	7.914	1.06425e-13	1.94474e-11
Mak	87.1	7.906	2.983	1.28362e-13	2.31301e-11
Ablim1	66.2	4.998	2.321	1.31851e-13	2.34334e-11
Klhl29	31.78	896.405	9.808	1.3509e-13	2.36845e-11
Ifit3	1055.55	138.874	7.118	1.63135e-13	2.82202e-11
Trim30c	137.15	29.772	4.896	2.06488e-13	3.52498e-11
Hsh2d	91.54	24.855	4.635	2.11203e-13	3.55863e-11
Dhx58	984.38	7.894	2.981	3.53613e-13	5.88176e-11
Psmb9	688.79	3.49	1.803	4.1164e-13	6.76027e-11
Stat2	3246.47	7.008	2.809	4.35381e-13	7.06079e-11
None	988.09	3.694	1.885	4.60391e-13	7.37422e-11
Eqtn	12.38	69.755	6.124	7.4166e-13	1.17345e-10
Herc6	511.99	8.701	3.121	9.68459e-13	1.51383e-10
Ifi211	393.04	21.924	4.454	9.95934e-13	1.53824e-10
Oas1a	1363.3	10.889	3.445	1.10712e-12	1.68986e-10
Lgals3bp	8948.33	8.66	3.114	1.1584e-12	1.74757e-10
Irgm1	1853.52	9.241	3.208	1.2012e-12	1.79131e-10
Iigp1	258.87	136.465	7.092	1.39259e-12	2.05311e-10
Cd209g	78.41	1455.56	10.507	1.49691e-12	2.15788e-10
Mndal	1262.13	6.381	2.674	2.13556e-12	3.04471e-10
H2-T24	793.07	13.185	3.721	2.20142e-12	3.0711e-10
None	274.9	5.182	2.374	2.19546e-12	3.0711e-10
H2-T23	2309.31	6.66	2.736	2.79373e-12	3.85594e-10
Irgm2	806.69	7.387	2.885	3.5326e-12	4.82442e-10
Tppp3	46.04	24.152	4.594	3.83501e-12	5.18286e-10
Helz2	4523.96	6.06	2.599	4.50498e-12	6.02553e-10
Tnfsf8	184.99	7.785	2.961	4.6862e-12	6.20396e-10
Cdkn1c	67.04	7.215	2.851	5.52368e-12	7.23881e-10
Ttc28	268.99	3.485	1.801	6.31626e-12	8.0762e-10
None	78.59	4.522	2.177	6.64006e-12	8.3639e-10
Kctd19	42.42	216.195	7.756	6.7415e-12	8.41003e-10
Ifit3b	252.13	195.981	7.615	7.55159e-12	9.24286e-10
Ptpn14	89.86	10.081	3.334	7.67393e-12	9.30482e-10
Cmpk2	1448.01	26.163	4.709	8.30114e-12	9.70261e-10
Soat2	61.53	9.657	3.272	8.22598e-12	9.70261e-10
Gbp6	50.82	174.626	7.448	8.27281e-12	9.70261e-10
None	48.42	158.799	7.311	8.22133e-12	9.70261e-10
Tgtp2	168.35	54.043	5.756	1.02362e-11	1.18575e-09
Ifih1	1461.13	5.438	2.443	1.06706e-11	1.22513e-09
Grhl2	21.87	795.256	9.635	1.32218e-11	1.47879e-09
Dtx3l	2177.01	4.94	2.304	1.31016e-11	1.47879e-09
A930037H05Rik	175.31	6.016	2.589	1.31108e-11	1.47879e-09
Rragd	240.37	5.552	2.473	1.79831e-11	1.99413e-09
Isg15	833.97	65.027	6.023	1.8269e-11	2.00866e-09
Osbpl5	43.58	6.024	2.591	1.85992e-11	2.02778e-09
Slfn4	2075	58.454	5.869	2.05177e-11	2.2183e-09
Phf11d	467.16	14.055	3.813	2.27094e-11	2.43498e-09
Treml2	720.89	6.732	2.751	2.32641e-11	2.47401e-09
Apol9b	155.49	224.242	7.809	3.35623e-11	3.54014e-09
Ifi27l2a	1716.48	18.723	4.227	3.66128e-11	3.83076e-09
None	18.02	18.746	4.228	3.88956e-11	4.03705e-09
Trim46	54.7	5.086	2.347	4.00803e-11	4.127e-09
Zbp1	973.14	62.544	5.967	4.05442e-11	4.1419e-09
Cyp1a1	7.46	34.359	5.103	4.21229e-11	4.26955e-09
Nod1	399.04	3.822	1.934	4.98083e-11	4.99296e-09
Trim12a	347.85	3.233	1.693	5.00297e-11	4.99296e-09
Phf11a	105.14	34.968	5.128	5.08396e-11	5.03506e-09
Cyb561	21.77	6.866	2.78	6.17196e-11	6.06629e-09
Eif2ak2	1630.79	3.277	1.712	6.85229e-11	6.68434e-09
Gbp3	340.66	16.916	4.08	7.13833e-11	6.8602e-09
Ifit2	2346.35	33.229	5.054	7.25243e-11	6.9186e-09
A530040E14Rik	23.18	7.71	2.947	7.93338e-11	7.51297e-09
Ms4a4c	549.85	69.242	6.114	9.57812e-11	8.94004e-09
Sult6b1	32.55	9.321	3.221	1.05891e-10	9.81309e-09
F830016B08Rik	69.84	87.394	6.449	1.136e-10	1.04528e-08
Pkp3	63.25	5.253	2.393	1.24399e-10	1.13659e-08
Igtp	511.51	7.833	2.97	1.25318e-10	1.13698e-08
Enpp4	195.51	5.344	2.418	1.26721e-10	1.14172e-08
Bcl2l11	2085.79	2.828	1.5	1.56992e-10	1.4047e-08
Pou3f1	102.48	233.113	7.865	1.67232e-10	1.48608e-08
Plekhg4	89.05	67.445	6.076	2.04804e-10	1.79779e-08
None	25.59	258.146	8.012	2.05081e-10	1.79779e-08
None	108.4	12.639	3.66	2.17831e-10	1.89674e-08
Fbxw17	557.21	3.061	1.614	3.10613e-10	2.6866e-08
Gm13822	19.44	75.09	6.231	3.37618e-10	2.90083e-08
Irf1	735.07	3.012	1.591	3.70082e-10	3.15885e-08
Osbp2	71.92	14.953	3.902	3.78818e-10	3.21228e-08
Ccl8	15.26	76.215	6.252	3.86536e-10	3.25644e-08
Uba7	1827.16	4.692	2.23	3.92335e-10	3.28397e-08
Ifi35	610.33	4.324	2.112	4.4956e-10	3.73884e-08
Ogfr	1637.2	3.19	1.673	4.55799e-10	3.76659e-08
Sp100	2658.96	4.667	2.223	4.60328e-10	3.77993e-08
Phf11b	355.34	11.242	3.491	4.67597e-10	3.79162e-08
Slfn1	392.63	49.908	5.641	4.91957e-10	3.96438e-08
None	1153.9	4.441	2.151	5.20541e-10	4.16883e-08
None	30.27	8.61	3.106	5.36696e-10	4.27183e-08
Apol9a	42.54	794.433	9.634	5.63353e-10	4.45668e-08
Flrt3	455.65	20.102	4.329	6.11355e-10	4.80711e-08
Gbp2	436.91	18.617	4.219	6.73787e-10	5.2661e-08
Parp12	2028.62	4.272	2.095	7.51232e-10	5.83622e-08
Epsti1	1007.81	5.018	2.327	8.82398e-10	6.7741e-08
Agrn	622.22	2.617	1.388	9.08222e-10	6.93133e-08
H2-M3	472.08	2.579	1.367	9.45391e-10	7.17281e-08
Mov10	1339.82	5.13	2.359	1.24176e-09	9.36662e-08
Stat1	905.19	3.899	1.963	1.3617e-09	1.0212e-07
Acacb	58.99	7.615	2.929	1.37986e-09	1.02887e-07
Csf1	438.76	6.621	2.727	1.45385e-09	1.07784e-07
Gm26797	37.66	9.673	3.274	1.49632e-09	1.10303e-07
Cox6a2	15.91	9.973	3.318	1.53415e-09	1.12453e-07
Gbp7	430.13	12.433	3.636	1.6534e-09	1.20512e-07
Ddit3	298.45	4.965	2.312	1.74282e-09	1.25619e-07
F11r	253.73	4.656	2.219	1.79404e-09	1.27889e-07
Parp10	1066.69	3.941	1.978	1.78672e-09	1.27889e-07
Adgrb1	27.6	28.139	4.815	1.93504e-09	1.37187e-07
H2-D1	24024.6	3.479	1.799	1.98142e-09	1.39712e-07
Flnb	1902.33	2.75	1.46	2.01994e-09	1.41658e-07
Ifit1bl1	155.47	61.302	5.938	2.05141e-09	1.43091e-07
Ifi205	40.64	78.909	6.302	2.57356e-09	1.77603e-07
Batf2	80.98	9.764	3.287	3.23184e-09	2.21852e-07
AW112010	62.31	6.393	2.677	3.27574e-09	2.23681e-07
Chic1	27.13	30.482	4.93	3.66762e-09	2.4913e-07
Jup	168.5	3.184	1.671	4.69919e-09	3.14265e-07
Casp4	321.24	4.787	2.259	4.69628e-09	3.14265e-07
Ifi207	3045.36	2.749	1.459	4.81475e-09	3.20341e-07
Gvin2	129.25	5.8	2.536	5.15889e-09	3.39754e-07
Dok7	14.67	18.576	4.215	5.468e-09	3.58292e-07
Clic5	27.49	14.147	3.822	6.82636e-09	4.45051e-07
H2-T22	1000.31	5.325	2.413	7.84784e-09	5.09089e-07
Rnf114	1560.8	2.672	1.418	8.63215e-09	5.54424e-07
Tmem82	43.66	4.262	2.091	9.13616e-09	5.83904e-07
1600014C10Rik	598.06	3.163	1.662	9.20772e-09	5.85593e-07
Pkdcc	111.01	10.032	3.327	9.43589e-09	5.94278e-07
None	46.14	6.448	2.689	9.52898e-09	5.97241e-07
Prr5l	257.2	2.917	1.544	1.11084e-08	6.8957e-07
Tap2	727.16	2.378	1.25	1.16152e-08	7.17601e-07
AW011738	29.6	14.791	3.887	1.25446e-08	7.71345e-07
Trim30b	153.43	8.851	3.146	1.29351e-08	7.84203e-07
None	23.5	12.369	3.629	1.28963e-08	7.84203e-07
Trib3	239.1	6.752	2.755	1.31186e-08	7.9163e-07
Ly6c2	1835.82	5.758	2.526	1.38716e-08	8.29358e-07
Pml	1658.47	2.802	1.486	1.38448e-08	8.29358e-07
Trim21	657.67	2.985	1.578	1.4948e-08	8.89609e-07
Tnfsf10	98.07	12.627	3.658	1.52287e-08	9.0218e-07
Laptm4b	144.25	3.306	1.725	1.56461e-08	9.22692e-07
Oas1c	88.8	4.76	2.251	1.67034e-08	9.80412e-07
Plbd1	1139.35	9.017	3.173	2.08538e-08	1.21326e-06
Cd22	110.34	3.212	1.683	2.13217e-08	1.23495e-06
Trafd1	2228.87	3.654	1.869	2.52247e-08	1.45451e-06
Cd69	145.36	5.726	2.518	2.6165e-08	1.50206e-06
Pde7b	490.09	5.184	2.374	2.8828e-08	1.64764e-06
Tdrd7	1426.57	2.352	1.234	3.25686e-08	1.85327e-06
Znfx1	6951.54	3.261	1.705	3.43783e-08	1.9477e-06
Cttn	170.08	4.358	2.124	3.55531e-08	2.0055e-06
B2m	19003.3	3.509	1.811	3.59362e-08	2.01834e-06
Shfl	169.61	3.205	1.681	3.89514e-08	2.1689e-06
Ube2l6	1207.89	5.668	2.503	4.63904e-08	2.56114e-06
None	10.78	270.08	8.077	4.88643e-08	2.68629e-06
Hid1	10.6	13.595	3.765	5.073e-08	2.77709e-06
Parp11	737.95	3.853	1.946	5.20017e-08	2.83475e-06
Rasgrf2	16.46	6.291	2.653	5.94268e-08	3.22595e-06
Trim12c	473.93	2.431	1.282	7.17307e-08	3.87764e-06
None	245.83	3.272	1.71	7.39403e-08	3.98051e-06
Samd9l	2586.61	3.278	1.713	8.84186e-08	4.72075e-06
Nmi	239.68	3.301	1.723	8.90601e-08	4.73551e-06
Siglec1	8477.97	4.655	2.219	9.76657e-08	5.15087e-06
Pianp	28.83	6.655	2.735	9.84549e-08	5.17148e-06
Efcab6	22.27	108.842	6.766	1.00044e-07	5.23377e-06
Flt1	206.86	14.542	3.862	1.09914e-07	5.727e-06
Gbp4	86.06	29.484	4.882	1.22551e-07	6.35989e-06
Fgf11	85.71	3.623	1.857	1.23572e-07	6.38734e-06
Tnfrsf26	615.44	3.418	1.773	1.37247e-07	7.06605e-06
None	30.32	5.173	2.371	1.50649e-07	7.72538e-06
Rnf31	946	1.906	0.931	1.53288e-07	7.82978e-06
Mill2	36.58	8.532	3.093	1.64563e-07	8.37271e-06
Gstm4	160.73	2.457	1.297	1.74811e-07	8.85935e-06
None	12.84	19.813	4.308	1.79386e-07	9.05585e-06
Isg20	196.3	23.139	4.532	1.88372e-07	9.47265e-06
Adgrg7	23.8	9.504	3.248	1.97062e-07	9.80967e-06
Dnase1l3	20.38	23.686	4.566	2.0262e-07	1.00335e-05
Psd2	14.33	7.132	2.834	2.0385e-07	1.00561e-05
Sp110	743.72	2.639	1.4	2.11778e-07	1.03701e-05
Lsr	90.62	5.046	2.335	2.27275e-07	1.10437e-05
Col9a3	21.2	5.506	2.461	2.2711e-07	1.10437e-05
Syngap1	60.5	4.107	2.038	2.43791e-07	1.17581e-05
Mthfr	2226.79	4.074	2.026	2.46712e-07	1.1855e-05
Abcc2	27.27	5.751	2.524	3.0617e-07	1.46039e-05
Mcpt8	12.77	6.148	2.62	3.31089e-07	1.57346e-05
Cxcl10	499.2	11.299	3.498	3.58204e-07	1.68382e-05
Fam167a	38.16	22.669	4.503	3.57143e-07	1.68382e-05
Glrp1	39.18	5.935	2.569	3.65372e-07	1.71131e-05
Gm8369	48.13	4.355	2.123	4.02791e-07	1.87979e-05
Ms4a4b	68.16	3.323	1.733	4.26565e-07	1.9836e-05
Atf5	692.2	2.578	1.366	4.62927e-07	2.13737e-05
None	35.75	5.016	2.327	4.68398e-07	2.15496e-05
Ly6m	20.31	7.975	2.995	4.83154e-07	2.215e-05
Rnf34	720.53	2.378	1.25	4.94829e-07	2.26053e-05
Tlr9	734.41	5.36	2.422	5.1168e-07	2.32931e-05
Ksr2	14.07	15.467	3.951	5.32064e-07	2.41364e-05
Cd209f	106.86	96.405	6.591	6.3903e-07	2.87874e-05
Alox15	16.09	6.661	2.736	6.77514e-07	3.04154e-05
Cd5	28.47	6.036	2.594	6.92177e-07	3.09666e-05
Sema6a	46.08	177.4	7.471	6.99095e-07	3.11686e-05
Hif3a	11.76	15.055	3.912	7.10458e-07	3.15667e-05
Ddit4	102.69	3.082	1.624	7.17623e-07	3.17762e-05
Coxfa4l3	80.81	2.933	1.552	7.41042e-07	3.27016e-05
None	23.31	6.247	2.643	7.96567e-07	3.47968e-05
Ly6d	21.03	4.953	2.308	8.01254e-07	3.48841e-05
Unc5b	102.96	2.794	1.482	8.60009e-07	3.73169e-05
Psmb8	1155.45	2.206	1.141	8.74908e-07	3.78368e-05
Efr3b	250.54	4.918	2.298	9.08474e-07	3.9158e-05
Nupr1	148.03	3.499	1.807	9.427e-07	4.04381e-05
Serpinb6b	291.87	3.692	1.884	1.00687e-06	4.29707e-05
Gm30329	134.35	2.344	1.229	1.05792e-06	4.48543e-05
Chpt1	327.18	2.072	1.051	1.06735e-06	4.51067e-05
Zfp469	48.62	3.304	1.724	1.09357e-06	4.59158e-05
Ifi214	23.52	39.886	5.318	1.10419e-06	4.62122e-05
Itpr1	1081.25	2.045	1.032	1.11033e-06	4.63195e-05
Ly6i	12.63	11.119	3.475	1.15105e-06	4.78644e-05
Slc18a1	83.52	3.939	1.978	1.26393e-06	5.22235e-05
Gstp1	372.78	3.271	1.71	1.43445e-06	5.88942e-05
Lgals9	3250.18	3.011	1.59	1.46394e-06	5.99152e-05
Gadd45b	278.57	2.777	1.474	1.54947e-06	6.30182e-05
Src	225.89	3.787	1.921	1.66894e-06	6.74543e-05
Col23a1	31.52	5.748	2.523	1.66832e-06	6.74543e-05
Plb1	14.35	8.008	3.002	1.68073e-06	6.77198e-05
Tapbpl	319.87	2.135	1.094	1.76463e-06	7.08801e-05
Ms4a6b	1534.92	4.196	2.069	1.97393e-06	7.85576e-05
Tmcc3	261.26	3.264	1.707	2.04427e-06	8.1108e-05
Ifit1bl2	31.41	12.298	3.62	2.15928e-06	8.51503e-05
Spint2	74.42	4.284	2.099	2.22371e-06	8.74256e-05
Tor3a	2044.66	2.978	1.574	2.2534e-06	8.8325e-05
Spn	1545.91	2.339	1.226	2.31332e-06	9.04008e-05
Plcxd2	209.11	3.819	1.933	2.43916e-06	9.47474e-05
Ctnnd2	362.08	3.426	1.777	2.51784e-06	9.7512e-05
Antxr1	34.21	5.062	2.34	2.75847e-06	0.000106513
Tent5c	796.95	3.736	1.901	2.87731e-06	0.000110444
Fcgr4	616.31	3.935	1.976	2.99638e-06	0.000114676
Neo1	220.91	2.72	1.444	3.15814e-06	0.000120511
Gvin1	79.06	5.586	2.482	3.24221e-06	0.000123037
Icam2	195.13	2.192	1.132	3.25283e-06	0.000123038
Ccr7	27.01	5.98	2.58	3.52252e-06	0.000132034
Nod2	249.85	2.214	1.146	3.53136e-06	0.000132034
Daxx	1133.81	2.75	1.459	3.54898e-06	0.000132312
Gpr31c	41.67	6.684	2.741	3.72423e-06	0.000138447
Tmem151a	24.1	14.858	3.893	4.19263e-06	0.000154532
Gm22973	120.54	2.653	1.407	4.21588e-06	0.000154948
Ndrg1	664.9	2.442	1.288	4.35536e-06	0.000159173
Fscn1	57.23	4.545	2.184	4.47794e-06	0.000162736
Tent5a	1103.81	2.359	1.238	4.46657e-06	0.000162736
Ccdc92	39.51	9.888	3.306	4.94798e-06	0.000177826
Slc22a18	49.25	3.829	1.937	5.05162e-06	0.00018055
Psme2b	108.51	3.008	1.589	5.12606e-06	0.000182707
Col11a2	67.08	3.423	1.775	5.19995e-06	0.000184328
Cyb561a3	553.07	2.005	1.004	5.22889e-06	0.000184849
Fgl2	349.44	3.856	1.947	5.29997e-06	0.000186853
Arhgap26	429.66	2.102	1.072	5.50158e-06	0.000193435
Plac8	716.33	3.887	1.959	5.98406e-06	0.000209265
Qpct	393.13	2.475	1.308	6.15871e-06	0.000214217
Phgdh	496.95	3.766	1.913	6.17742e-06	0.000214294
Phldb2	18.03	6.164	2.624	6.72284e-06	0.000231359
None	19.43	13.136	3.715	6.7549e-06	0.000231847
Ctse	94.22	3.751	1.907	6.86628e-06	0.000235048
Hap1	39.3	5.893	2.559	6.92652e-06	0.000236486
Pde6b	38	3.116	1.64	7.41717e-06	0.000251384
E230032D23Rik	24.7	3.521	1.816	7.421e-06	0.000251384
Plk2	1587.43	2.369	1.244	7.47577e-06	0.00025258
Asb2	85.39	5.168	2.37	7.68799e-06	0.000259075
Or2v1	76.55	10.45	3.385	7.71359e-06	0.000259264
Folr1	20.44	4.549	2.186	7.76685e-06	0.00026038
Bst2	3452.74	4.645	2.216	7.90395e-06	0.000263614
Aim2	663.3	1.676	0.745	8.02437e-06	0.000266261
Sirpb1b	118.46	2.8	1.485	8.12152e-06	0.000268797
Rasal1	19.59	3.831	1.938	8.32453e-06	0.000274815
Lrrc39	20.11	4.499	2.17	8.63546e-06	0.000283637
4933430I17Rik	25.4	5.798	2.536	8.83412e-06	0.000289429
Pla1a	12.92	14.128	3.82	8.95088e-06	0.000291847
Msh3	422.58	2.226	1.155	9.23413e-06	0.000300259
Zeb1	107.3	2.411	1.269	9.4724e-06	0.000306471
Cd300lf	1095.8	1.901	0.927	1.02254e-05	0.000329193
Zfr2	38.41	3.517	1.814	1.05508e-05	0.000337989
Plagl1	30.17	11.042	3.465	1.07093e-05	0.000342223
Plekha6	16.94	4.011	2.004	1.08249e-05	0.000345067
Map2	18.57	23.999	4.585	1.09683e-05	0.000348782
Resf1	3009.24	2.231	1.158	1.12778e-05	0.000355141
Abcb1a	66.32	2.959	1.565	1.12722e-05	0.000355141
None	4393.08	2.431	1.282	1.14043e-05	0.00035739
Enpp5	35.51	4.776	2.256	1.14717e-05	0.000358636
Gm12185	41.72	7.435	2.894	1.22015e-05	0.000378715
Rassf8	908.26	1.891	0.919	1.23088e-05	0.000381131
Stfa2	31.33	271.56	8.085	1.25445e-05	0.000387507
Rgl1	1585.89	2.627	1.393	1.29987e-05	0.000399632
Tagap	203.08	2.269	1.182	1.3268e-05	0.000405988
Acap1	349.29	2.436	1.285	1.35508e-05	0.000413665
Prss34	37.88	7.636	2.933	1.36062e-05	0.000414381
Pla2g2e	41.92	3.932	1.975	1.3948e-05	0.000421822
Naip1	19.95	6.321	2.66	1.42219e-05	0.000429104
Dusp2	83.67	2.741	1.454	1.52601e-05	0.000459362
Calml4	42.63	5.96	2.575	1.53736e-05	0.000461706
Etnk1	2448.17	1.841	0.88	1.59692e-05	0.000478486
None	31.24	4.77	2.254	1.60414e-05	0.000479542
Ephb3	20.45	4.846	2.277	1.61733e-05	0.000482373
Sfmbt2	67.75	3.03	1.599	1.64423e-05	0.000488151
H2bc27	44.07	4.025	2.009	1.68717e-05	0.000499756
Trim6	60.63	2.698	1.432	1.73015e-05	0.000510866
Acsf2	115.75	3.061	1.614	1.76848e-05	0.000520278
Abcg1	3002.89	5.583	2.481	1.85807e-05	0.000545397
Cyria	1007.11	1.736	0.795	1.86877e-05	0.000547302
Spib	34.38	3.573	1.837	1.89475e-05	0.000553659
Rhoh	208.1	2.015	1.011	2.04013e-05	0.000593468
None	65.77	2.532	1.34	2.06796e-05	0.000600217
Kdr	468.74	4.063	2.022	2.11867e-05	0.000613563
Ndrg4	104.8	4.509	2.173	2.15587e-05	0.000622945
Tspoap1	255.62	2.109	1.077	2.22584e-05	0.000641736
Cpt1c	26.43	3.643	1.865	2.45818e-05	0.000699395
L3mbtl3	231.27	1.871	0.904	2.457e-05	0.000699395
Pttg1	376.8	2.005	1.004	2.49378e-05	0.000707971
Slc28a2	522.7	2.732	1.45	2.68055e-05	0.000759334
Tmem176b	398.09	4.039	2.014	2.81073e-05	0.000786708
Nxpe4	61.96	3.684	1.881	2.80719e-05	0.000786708
Spef2	25.32	3.59	1.844	2.80581e-05	0.000786708
Sez6l2	97.9	4.405	2.139	2.83353e-05	0.000790585
Hmcn2	25.11	3.968	1.988	3.25135e-05	0.000903276
Socs1	94.18	2.959	1.565	3.29199e-05	0.000912614
Slfn2	4048.62	2.787	1.479	3.31813e-05	0.000914001
Abcg2	247.26	2.009	1.007	3.49297e-05	0.000960122
Epb41l4b	25.32	8.926	3.158	3.59461e-05	0.000981266
Lzts2	115.5	2.3	1.202	3.60014e-05	0.000981266
Colec12	639.31	2.349	1.232	3.623e-05	0.000985425
Ifitm3	7051.77	3.601	1.848	3.64447e-05	0.000989192
P2rx7	1609.96	2.931	1.551	3.68015e-05	0.000996792
Gem	23.06	4.423	2.145	3.70829e-05	0.00100096
Il1r2	49	3.753	1.908	3.741e-05	0.00100697
Dio2	164.7	4.291	2.101	3.83551e-05	0.00103027
Mast1	20.77	3.391	1.762	3.85704e-05	0.00103178
Pim1	983.77	2.161	1.112	4.19144e-05	0.00110979
Tnfrsf23	646.15	3.674	1.877	4.18431e-05	0.00110979
Anxa2r1	203.75	3.188	1.673	4.38608e-05	0.00115661
Cpe	75.49	4.774	2.255	4.46472e-05	0.00117495
Ddx24	2335.67	1.782	0.834	4.61859e-05	0.00121148
Arsg	65.77	2.574	1.364	4.7531e-05	0.00123829
Stfa1	41.3	22.907	4.518	4.75222e-05	0.00123829
Trim5	103.87	2.756	1.463	4.83006e-05	0.0012533
Scarf2	54.36	2.781	1.476	5.0812e-05	0.00131584
Tapbp	5499.61	2.48	1.311	5.10673e-05	0.00131981
Rhou	144.63	3.086	1.626	5.17355e-05	0.00133443
Idnk	300.27	1.85	0.888	5.20285e-05	0.00133932
Atf7ip	1700.32	1.792	0.842	5.24309e-05	0.00134701
None	200.78	2.116	1.081	5.33037e-05	0.00136403
Snord17	429.82	1.897	0.924	5.37996e-05	0.00137401
Ms4a6c	1188.72	2.35	1.233	5.57008e-05	0.00141945
Tnfsf13b	84.31	2.946	1.559	5.72704e-05	0.00144558
Nlrx1	396.71	1.755	0.812	5.71137e-05	0.00144558
Sh2d1b1	169.08	2.728	1.448	5.72005e-05	0.00144558
Hook2	282.36	1.925	0.945	5.77965e-05	0.00145602
Klk1b11	17.34	7.205	2.849	5.81817e-05	0.00146289
Psmb10	1260.1	2.118	1.083	5.96512e-05	0.00149693
Il3ra	576.88	1.783	0.834	6.09893e-05	0.00152756
Nfib	15.41	4.616	2.207	6.1232e-05	0.00153068
None	41.24	3.776	1.917	6.18768e-05	0.00154086
Syt11	530.42	1.716	0.779	6.24951e-05	0.00155328
None	2090.07	1.803	0.85	6.48901e-05	0.00160054
Pbxip1	1648.18	2.071	1.05	6.60836e-05	0.00162689
Tor1aip2	3465.24	1.868	0.902	6.71136e-05	0.00164911
Ist1	1395.24	1.654	0.726	6.83353e-05	0.00167596
Tmem51	214.76	2.149	1.104	6.86834e-05	0.00168132
Gnl1	841.52	1.828	0.87	7.03464e-05	0.00171878
Cd19	30.02	3.356	1.747	7.34953e-05	0.00178563
Chpf	48.79	6.87	2.78	7.41625e-05	0.00179512
Themis2	2341.52	2.058	1.041	7.40797e-05	0.00179512
Rbm43	502.13	1.659	0.73	7.44715e-05	0.00179924
None	288.49	2.069	1.049	7.60138e-05	0.00183309
Zfp821	166.67	2.039	1.028	7.93125e-05	0.00190471
Ceacam16	46.56	2.526	1.337	8.16289e-05	0.00195093
Zfas1	386.2	2.015	1.011	8.16523e-05	0.00195093
Fcrl1	240.96	3.497	1.806	8.47841e-05	0.00201783
9530082P21Rik	34.98	2.814	1.493	8.59088e-05	0.00203762
Sphk1	14.62	4.122	2.043	8.68623e-05	0.00205648
Cysltr2	30.48	4.048	2.017	8.73359e-05	0.00206393
Tlr3	400.64	2.646	1.404	9.06717e-05	0.00212826
F9	28.63	3.331	1.736	9.10348e-05	0.00213081
Gpm6b	22.81	3.618	1.855	9.11516e-05	0.00213081
Tmco4	353.52	1.961	0.972	9.37617e-05	0.00218396
Cd72	1733.07	4.093	2.033	9.55842e-05	0.00222242
Mafk	524.46	1.718	0.781	9.59224e-05	0.00222629
Hpn	52.39	4.321	2.111	0.000104721	0.0024117
Pnp2	29.92	3.077	1.622	0.00010484	0.0024117
Jak2	1015.57	1.639	0.713	0.000109372	0.00250264
B3gnt5	51.5	2.528	1.338	0.000109808	0.00250819
Napepld	224.23	2.673	1.419	0.000110574	0.00252124
Gata2	30.37	2.989	1.58	0.000111389	0.00253538
Arhgef5	20.88	3.27	1.709	0.000112565	0.00255115
9930111J21Rik1	290.35	2.459	1.298	0.000114924	0.00259309
Rnf144b	303.37	2.75	1.459	0.000115137	0.00259339
Fndc3a	2853.05	1.721	0.783	0.000115847	0.00260485
Card14	13.44	6.756	2.756	0.000125119	0.00280362
Prg2	97.95	2.57	1.362	0.000131234	0.00292047
Tbrg1	724.01	1.764	0.819	0.00013556	0.00300129
Ms4a1	15.57	3.621	1.857	0.000135461	0.00300129
Samhd1	5793.08	2.181	1.125	0.000136769	0.0030229
Usb1	787.9	2.027	1.02	0.000141144	0.003109
Adgre5	827.16	1.915	0.937	0.000142865	0.00314157
Rnase6	264.71	2	1	0.000150505	0.00328729
Tnfrsf22	232.13	2.614	1.386	0.000153968	0.00335164
Zup1	565.07	1.974	0.981	0.00016353	0.00353606
Ryr1	16.99	3.943	1.979	0.000166826	0.00359899
Fcho1	712.15	1.707	0.772	0.000169002	0.0036302
Zbtb16	46.84	3.547	1.827	0.000171915	0.00368057
Dhfr	986.62	3.525	1.817	0.000174458	0.00372887
Serpina3g	25.76	11.022	3.462	0.000178407	0.00379452
N4bp1	1739.56	1.81	0.856	0.000184471	0.00389792
C1qtnf6	148.08	1.875	0.907	0.000191423	0.00402516
Edn1	10.3	16.941	4.082	0.000192705	0.00403903
Cd79a	31.36	2.711	1.439	0.00019362	0.00404695
E130102H24Rik	19	5.114	2.354	0.000193707	0.00404695
Lif	13.04	3.945	1.98	0.000194911	0.00405903
Smim40	14.82	4.429	2.147	0.000205668	0.00426934
Ripk3	949.95	1.694	0.76	0.000207696	0.00430454
Sting1	954.32	1.895	0.922	0.000209791	0.00434103
Nos2	45.93	21.393	4.419	0.000211538	0.00437021
Abi3	76.05	2.415	1.272	0.000218904	0.00450804
Mitd1	234.5	2.249	1.169	0.000219828	0.00451274
Pnp	949.21	2.525	1.336	0.000226455	0.00461409
Gngt2	239.42	1.769	0.823	0.000234311	0.00475736
Slc2a3	624.8	1.601	0.679	0.000241625	0.00488294
Tspan13	118.04	2.141	1.099	0.000252437	0.00508558
Apobec3	1414.72	1.842	0.881	0.000257836	0.00517827
Mmp13	723.51	5.18	2.373	0.00025868	0.0051872
Blk	10.68	3.216	1.685	0.000259704	0.00519601
Slamf7	1132.05	3.147	1.654	0.00025992	0.00519601
P2ry14	193.76	2.629	1.395	0.000261753	0.00521656
Tjp3	195.04	2.042	1.03	0.000267662	0.00531799
Pla2g5	98.96	3.576	1.838	0.000267523	0.00531799
Bspry	18.58	3.326	1.734	0.000274811	0.00544335
Hemk1	116.09	1.882	0.912	0.00027751	0.00548009
Ccdc88b	1978.85	1.629	0.704	0.000279641	0.00551377
Wwox	220.94	1.965	0.975	0.000282582	0.00556331
Gm18301	22.91	4.354	2.122	0.000288792	0.00566592
Mmp10	39.47	6.651	2.734	0.000290593	0.00567794
9930111J21Rik2	527.67	2.079	1.056	0.000291165	0.00568057
Trim14	640.29	1.795	0.844	0.000293072	0.00570917
Stag3	75.76	2.398	1.262	0.000301732	0.00586029
Gpcpd1	709.98	1.703	0.768	0.000303116	0.0058696
Aqp9	116.31	3.015	1.592	0.000304003	0.005878
Elmo3	110.19	1.864	0.898	0.000304985	0.00588821
Atp10a	629.93	2.24	1.164	0.000311555	0.00597062
Akap12	80.99	2.942	1.557	0.000313214	0.00598474
Nmt2	954.95	1.623	0.699	0.000321964	0.00614288
Crim1	284.38	2.099	1.07	0.000326255	0.00620649
Idua	779.46	1.58	0.66	0.000335297	0.00635986
Sp140	369.56	2.181	1.125	0.000337315	0.0063888
Ccnd2	2007.74	2.922	1.547	0.000338646	0.00639533
Mxd1	820.71	2.835	1.503	0.000345835	0.00649329
Inhba	87.31	2.717	1.442	0.000358851	0.00669889
Fam53c	1325.72	1.616	0.692	0.000361151	0.00673214
Rasgrf1	18.44	5.713	2.514	0.000367659	0.00684363
Sh3d19	328.15	1.643	0.717	0.000369056	0.00685979
Xcr1	17.81	4.481	2.164	0.000370844	0.00688317
Selenow	441.9	1.925	0.945	0.000387029	0.00715287
Bco2	31.82	2.743	1.456	0.000390162	0.00719597
Fut8	452.36	1.477	0.563	0.000398674	0.00732634
Fcgr1	3681.37	3.236	1.694	0.00042078	0.00771073
Unc5a	116.91	1.846	0.885	0.00042471	0.00776434
Cd300e	180.63	3.23	1.692	0.000428436	0.00780692
Stfa2l1	42.25	12.862	3.685	0.000430183	0.00782777
Scarf1	512.38	1.842	0.881	0.000450968	0.00818301
Csrnp1	207.64	1.8	0.848	0.000452478	0.00819895
Tmem158	239.12	2.663	1.413	0.000453874	0.00821278
Tgfbi	9702.99	1.766	0.821	0.000457518	0.00826335
Dclre1a	453.95	1.786	0.836	0.0004605	0.00829796
Slco3a1	374.04	2.535	1.342	0.000468906	0.00843771
Eeig1	875.56	1.909	0.932	0.000477907	0.00858777
Sil1	358.21	1.561	0.643	0.000480016	0.00860183
Ccr5	2779.34	1.718	0.78	0.000479849	0.00860183
Parvg	1599.17	1.784	0.835	0.000485714	0.00869193
St14	301.1	1.927	0.946	0.000491088	0.00876392
Cd5l	752.77	3.907	1.966	0.000492316	0.00877378
Zfp523	172.65	1.809	0.855	0.00049875	0.00887625
Rubcnl	218.7	2.509	1.327	0.000501914	0.00890812
Cd300ld3	25.2	2.779	1.475	0.000501731	0.00890812
Fcgr2b	1060.89	2.57	1.362	0.0005124	0.00903743
Chac1	78.52	5.465	2.45	0.000512537	0.00903743
Trim7	17.05	3.872	1.953	0.000514315	0.0090539
Prkce	77.24	2.123	1.086	0.000518334	0.00911228
Fbxo7	316.35	1.549	0.631	0.000520911	0.00912052
Asb13	136.32	2.029	1.021	0.000520506	0.00912052
Tcn2	1560.69	1.72	0.782	0.000527591	0.00922503
Naglu	1515.29	1.57	0.65	0.00053654	0.00936887
Dnhd1	28.25	2.716	1.441	0.000540122	0.00940609
Chrnb2	58.48	2.274	1.185	0.000542036	0.00942677
Zfyve26	2062.13	1.663	0.734	0.000544138	0.00943746
Trim56	1050.09	1.479	0.565	0.000547224	0.00945364
Tgoln1	3152.09	1.54	0.623	0.000549336	0.0094775
Dedd2	294.81	2.014	1.01	0.000552716	0.00952316
Dennd1b	1665.43	1.542	0.625	0.000554078	0.00953397
Ntn1	28.98	2.59	1.373	0.000564881	0.00969414
Cstdc4	46.05	15.539	3.958	0.000567258	0.00972206
Acbd4	154.75	1.762	0.817	0.0005696	0.00974934
None	67.77	2.225	1.154	0.000585655	0.0099715
Hgsnat	4072.01	2.181	1.125	0.000586868	0.00997907
Tmem221	131.36	2.188	1.13	0.000587714	0.00998037
Ccrl2	173.64	4.04	2.014	0.000600713	0.0101745
Stoml1	260.78	1.814	0.859	0.000618093	0.0104145
Hip1r	123.82	2.367	1.243	0.000624865	0.0105149
Cyp4f16	436.7	1.599	0.678	0.000633574	0.0106184
Sorl1	2119.32	2.064	1.045	0.000634546	0.0106184
Spns3	31.18	2.429	1.281	0.000675681	0.0112101
Nap1l2	33.42	5.292	2.404	0.000680575	0.0112481
Itgax	240.92	2.465	1.302	0.000688383	0.0113627
None	29.04	3.225	1.689	0.000695626	0.0114677
Mefv	250.49	2.115	1.08	0.000697491	0.0114838
Il18bp	176.88	2.65	1.406	0.00071936	0.011799
Abca8b	108.9	2.19	1.131	0.00072452	0.0118536
Tmem229b	1162.86	1.638	0.712	0.000724103	0.0118536
Wbp1	310.34	1.576	0.656	0.000726766	0.0118754
B4galnt2	19.46	2.607	1.382	0.000731563	0.0119237
Rnu12	86.08	2.314	1.21	0.000776596	0.0125318
Tpst1	419.95	1.761	0.816	0.000782482	0.0126111
Dennd1c	874.62	1.564	0.646	0.000793241	0.0127686
Tnxb	14.19	3.028	1.599	0.000812169	0.0130571
Hlcs	296.4	1.597	0.676	0.000813936	0.0130693
Aif1	524.35	2.92	1.546	0.000818694	0.0131248
Slc52a3	30.9	2.336	1.224	0.000833024	0.0132772
Dpy19l3	196.6	3.481	1.8	0.000831931	0.0132772
Map7	25.57	2.39	1.257	0.00083739	0.0133141
Ppp1r16b	19.98	3.067	1.617	0.000839789	0.0133359
Optn	217.91	1.753	0.81	0.000849135	0.0134023
Cd79b	107.85	2.598	1.378	0.000869993	0.0137148
Azi2	1125.71	1.533	0.617	0.00089997	0.0141017
None	178.83	3.436	1.781	0.000906701	0.01419
Gaa	2017.89	1.583	0.663	0.000919339	0.0143359
Rab19	82.65	2.202	1.139	0.000918981	0.0143359
Phf11c	67.18	2.798	1.484	0.000926851	0.0144357
Man2b2	3419.39	1.573	0.653	0.000933722	0.0145079
Gpr68	90.08	2.423	1.277	0.000946768	0.0146755
Mycl	21.49	3.003	1.586	0.000951275	0.0147277
Sdk2	20.33	5.961	2.576	0.000962269	0.0148802
4933412E12Rik	75.28	2.158	1.11	0.000965308	0.0149094
Rgs1	1269.11	2.291	1.196	0.000966744	0.0149138
Cd28	949.52	2.305	1.205	0.000969474	0.0149382
BC051226	38.25	2.421	1.276	0.000980906	0.0150429
Apol7c	17.01	3.652	1.869	0.000994245	0.0152115
Trim25	4827.75	1.658	0.73	0.00102077	0.0155622
Zcchc2	1449.35	1.605	0.683	0.0010254	0.0156144
Ric1	1097.47	1.477	0.562	0.00104626	0.0158577
Rasa4	2198.34	1.729	0.79	0.00106039	0.0159971
Tmem268	491.27	1.532	0.615	0.00105971	0.0159971
None	66.54	2.264	1.179	0.00105879	0.0159971
None	23.22	2.973	1.572	0.00105793	0.0159971
None	19.23	3.135	1.648	0.00109286	0.0163983
Rtl5	272.97	2.177	1.122	0.00110102	0.0164949
Ltb	33.34	3.794	1.924	0.00112243	0.0167192
Cutc	107.28	1.798	0.846	0.00112313	0.0167192
Cxcr4	1110.35	2.35	1.232	0.00113347	0.0168257
Gtpbp2	1464.22	1.539	0.622	0.00113784	0.0168712
Keap1	1183.19	1.497	0.582	0.00114004	0.0168846
1110002J07Rik	82.27	2.044	1.031	0.00114877	0.0169752
Itga9	220.39	3.116	1.64	0.00116274	0.017162
Il15ra	76.44	2.21	1.144	0.00116886	0.0172132
Gm7160	76.12	2.032	1.023	0.00117133	0.01723
Lipg	61.04	7.588	2.924	0.00117937	0.0173286
Fcmr	13.91	4.097	2.035	0.00119162	0.0174888
Col27a1	16.72	3.178	1.668	0.00119664	0.0175426
Klhl22	235.03	1.569	0.65	0.00119842	0.0175489
None	1393.4	1.758	0.814	0.00124021	0.0179782
Ero1a	1727.68	1.826	0.868	0.00125768	0.0182111
Sipa1l1	583.22	1.598	0.677	0.00128873	0.0186191
Psme1	1564.77	1.701	0.766	0.00131668	0.0189597
Gpr35	202.39	1.898	0.924	0.00131895	0.0189712
Tut4	940.12	1.526	0.61	0.00132541	0.019043
Stard3	1249.05	1.67	0.74	0.00133921	0.0191988
Fcrl5	12.73	7.26	2.86	0.00135219	0.0193421
Gpt	97.61	1.731	0.792	0.00136813	0.0195361
C1ra	49.88	2.202	1.139	0.00139344	0.0198447
None	37.85	2.448	1.292	0.00139822	0.0198908
Mcc	27.04	2.64	1.4	0.00140271	0.0199111
Rtn4r	15.27	4.436	2.149	0.00141478	0.0200604
Stat3	2328.91	1.52	0.604	0.00143078	0.0201991
Sorbs3	126.19	2.786	1.478	0.00143042	0.0201991
St3gal6	38.62	3.308	1.726	0.00143918	0.0202956
None	28.46	4.319	2.111	0.00145451	0.0204673
Parp8	526.77	1.951	0.964	0.0014656	0.0205679
Dennd11	250.81	1.764	0.819	0.00146801	0.0205679
Bcl2a1d	21.17	2.634	1.397	0.00147963	0.0206862
Cyp1b1	41.7	3.524	1.817	0.0014952	0.0208365
4930599N23Rik	30.83	2.903	1.538	0.00149364	0.0208365
None	275.33	1.716	0.779	0.00149824	0.0208564
Adamts6	52.34	2.427	1.279	0.00152854	0.0212553
Casp1	1275.25	1.635	0.709	0.0015862	0.0219799
Hcar2	111.47	3.446	1.785	0.00158742	0.0219799
Itgb7	2903.91	1.815	0.86	0.00158964	0.0219872
Gnptg	367.22	1.488	0.573	0.00160277	0.0221216
Sfn	105.78	1.837	0.877	0.00161356	0.0222105
Hck	2340.2	1.601	0.679	0.00161959	0.0222591
Map4k1	599.22	1.569	0.65	0.00162975	0.0223278
Ogdhl	12.81	4.828	2.271	0.00164159	0.0224426
None	14.23	3.89	1.96	0.00164499	0.0224654
Frmd4a	1412.87	1.509	0.593	0.00165096	0.0224995
Nt5c3	451.24	1.886	0.915	0.00165079	0.0224995
Lrp10	2392.03	1.52	0.604	0.00167475	0.0227759
Slc43a3	813.44	1.77	0.823	0.00168593	0.022904
Srgn	1044.12	1.568	0.649	0.00169633	0.0230212
Heg1	113.07	2.807	1.489	0.00169915	0.0230353
Mfge8	1281.46	1.938	0.955	0.00171306	0.0231534
Ankrd24	148.97	1.744	0.802	0.00171321	0.0231534
None	15.53	3.051	1.609	0.0017308	0.0233424
Snx20	1520.63	1.548	0.63	0.00175757	0.0236298
None	58.99	2.774	1.472	0.00176488	0.023679
Atp1b1	22.31	2.698	1.432	0.00178557	0.0239072
Zfp839	284.49	1.624	0.7	0.0018012	0.0240915
Adgrg3	271.55	1.997	0.998	0.00180425	0.0241074
Sdr39u1	26.06	2.151	1.105	0.00183952	0.024503
Slc15a3	4839.33	2.273	1.185	0.00185065	0.0245911
Msrb1	2223.11	1.721	0.783	0.00185372	0.0245911
Cd40	169.8	1.897	0.924	0.00189185	0.0249948
Efcab12	18.11	2.993	1.582	0.00189671	0.0250081
Ppp1r15a	211.13	1.909	0.933	0.00193501	0.0253584
Slc27a3	18.28	2.916	1.544	0.00195991	0.0255813
Asns	920.73	2.778	1.474	0.00195973	0.0255813
Armcx2	74.26	1.957	0.969	0.00200355	0.0260723
Gprc5b	145.18	2.294	1.198	0.00204026	0.0264703
Arhgap12	1297.73	1.436	0.522	0.00204008	0.0264703
Il10	37.72	3.022	1.596	0.00208941	0.0270809
Clec2i	274.75	2.076	1.054	0.00209855	0.0271722
None	124.55	3.075	1.621	0.00211052	0.0273001
Fuca2	2432.41	1.412	0.498	0.00215368	0.0277752
Neurl1a	35.39	2.126	1.088	0.00218134	0.0280258
Hpse	1576.08	2.063	1.045	0.00218175	0.0280258
Bach2	57.82	2.096	1.067	0.00220177	0.028227
Aftph	1865.97	1.532	0.616	0.0022093	0.0282677
Sp140l1	14.55	3.587	1.843	0.00220783	0.0282677
Whamm	242.38	1.549	0.631	0.00228911	0.0290029
Zdhhc23	18.4	3.247	1.699	0.00232978	0.0293748
Stra6l	337.67	2.049	1.035	0.00237199	0.0298489
Acadl	1385.43	1.439	0.525	0.00245609	0.0306987
Faap20	230.04	1.594	0.673	0.002461	0.0307305
Max	1368.93	1.436	0.522	0.00250639	0.0312372
Ncstn	3181.17	1.448	0.534	0.00254918	0.0317137
Neu1	2033.74	1.541	0.624	0.00256084	0.0318241
Fbn1	84.21	3.106	1.635	0.00256876	0.031892
Zfp72	71.74	1.831	0.872	0.00257175	0.0318986
Camkk2	2767.1	1.445	0.531	0.00258076	0.0319797
None	17.68	3.957	1.985	0.00259455	0.03212
Saa3	233.46	8.812	3.139	0.00264938	0.0327305
Zfp507	26.63	3.034	1.601	0.00265143	0.0327305
Map3k8	381.26	1.7	0.766	0.00266662	0.0328866
Rnf135	259.15	1.676	0.745	0.0026837	0.0330344
Gca	160.7	1.67	0.74	0.00271881	0.0334032
5930430L01Rik	22.21	2.525	1.336	0.00273729	0.0335985
Ephb2	18.34	2.851	1.511	0.00276368	0.0338264
Pecam1	102.32	2.047	1.033	0.00278299	0.0339666
Eml2	630.28	1.536	0.619	0.00281393	0.0342798
Mrgpre	41.14	2.3	1.202	0.00284838	0.0346344
Atg2b	992.44	1.407	0.492	0.00287844	0.0349018
Tead1	16.2	2.811	1.491	0.00290132	0.0351136
Spty2d1	737.74	1.419	0.505	0.00297352	0.0358869
Psme2	1567.4	1.691	0.758	0.00298486	0.0359903
Cstdc5	15.78	14.75	3.883	0.00299593	0.0360568
Bahcc1	358.41	1.766	0.821	0.00305991	0.036623
Liph	11.99	3.402	1.766	0.00308961	0.0369103
None	66.89	2.124	1.087	0.0031254	0.0372351
Tmem176a	161.04	3.1	1.632	0.00313226	0.0372825
H1f10	34.31	2.123	1.086	0.00314713	0.0374252
Hdc	105.12	2.911	1.542	0.00320844	0.0380844
Shf	25.7	2.207	1.142	0.00326664	0.0386691
Epx	16.16	2.377	1.249	0.00329929	0.03902
Rasgrp1	13.93	3.493	1.804	0.00330568	0.03906
Mfng	183.88	2.085	1.06	0.00332369	0.0392371
Napsa	619.02	1.678	0.747	0.00334408	0.039332
Taf7	180.55	1.52	0.604	0.00334125	0.039332
H2ac25	44.49	2.336	1.224	0.003338	0.039332
Mllt3	170.24	1.682	0.75	0.00335549	0.0393653
Nedd4	251.32	2.052	1.037	0.00335882	0.0393653
Niban3	35.18	2.483	1.312	0.0033621	0.0393681
Arhgef18	236.85	1.65	0.723	0.00337086	0.0394351
Gm43351	92.27	1.877	0.908	0.00339523	0.0396487
Exoc3l4	12.23	2.82	1.496	0.00340652	0.0397447
Asprv1	33.15	6.832	2.772	0.00341815	0.0398446
Gm13391	20.13	3.278	1.713	0.00346979	0.0403374
Irak2	1011.72	1.584	0.663	0.00349675	0.0405786
Lynx1	28.12	2.224	1.153	0.00352086	0.0407854
Gm25776	62.08	1.939	0.955	0.00354722	0.0410541
Smad3	444.11	1.636	0.71	0.00355579	0.0410556
Aga	440.27	1.543	0.626	0.00358145	0.0412296
None	201.39	19.926	4.317	0.00359893	0.0413208
Col4a2	169.21	2.285	1.192	0.00361208	0.0414352
Nhlrc2	891.43	1.385	0.47	0.00363005	0.0416045
Clec2d	653.7	2.107	1.075	0.00367602	0.0420942
Smox	995.04	1.555	0.637	0.00370164	0.0423128
None	17.2	4.243	2.085	0.00370496	0.042313
Nlgn2	143.02	2.025	1.018	0.00371458	0.0423488
Plxnb3	64.25	2.82	1.496	0.00371988	0.042372
Pcgf5	483.5	1.47	0.556	0.00374139	0.0425797
Clec10a	135.75	2.981	1.576	0.00381083	0.0432939
C030006K11Rik	117.9	1.621	0.697	0.00381517	0.0433053
Slc1a4	87.09	3.207	1.681	0.00383895	0.0434683
Slc25a33	69.2	2.021	1.015	0.00383958	0.0434683
Pax5	21.19	2.739	1.453	0.00384861	0.0435326
Tmem40	105.95	3.871	1.953	0.0038647	0.0436384
Afp	148.14	2.458	1.297	0.00389345	0.0439249
Cd47	6057.82	1.607	0.684	0.0039119	0.0440565
Ptms	3533.39	1.591	0.67	0.00393368	0.0442249
Mical1	795.8	1.807	0.854	0.00394035	0.0442616
Prkg1	32.58	3.634	1.862	0.00397442	0.0445046
Rnf157	649.54	1.733	0.793	0.00397571	0.0445046
5033406O09Rik	46.65	2.07	1.05	0.00398879	0.0446125
Pdrg1	469.74	1.476	0.562	0.00402493	0.044978
Grb10	25.4	2.082	1.058	0.00410467	0.0457902
Gfi1b	21.37	3.193	1.675	0.0041113	0.0458248
Plcb2	1652.85	1.473	0.559	0.00412469	0.0459345
Chmp4b	3110.1	1.613	0.69	0.00412969	0.0459508
Tcta	162.75	1.518	0.602	0.00415064	0.0461443
None	17.6	2.753	1.461	0.0041848	0.0464183
Abhd6	24.57	2.869	1.52	0.00421965	0.0467114
Slc9a5	253.93	1.671	0.74	0.00425537	0.0469897
Csf3r	810.75	2.103	1.072	0.00425566	0.0469897
Il7	16.11	2.828	1.5	0.00430935	0.0474614
Map4k2	1202.36	1.408	0.493	0.00435692	0.0477825
Susd1	388.43	1.495	0.58	0.00440826	0.048142
None	22.63	2.682	1.423	0.00441467	0.0481716
Il36g	116.15	3.068	1.617	0.00443624	0.0483662
Btg2	406.24	2.187	1.129	0.00444129	0.0483806
C3	3346.56	1.992	0.994	0.00445566	0.0484152
Ptger2	278.75	1.56	0.641	0.00454387	0.0492911
Slc37a1	191.62	1.875	0.907	0.00463259	0.0498201
Kcnab1	40.36	2.368	1.244	0.00463478	0.0498201
Dck	2585.94	1.79	0.84	0.00463059	0.0498201
Tnks1bp1	207.63	1.589	0.669	0.0046268	0.0498201

## Sheet: KODay3vsWTDay3.down
Gene Symbol (KODay3vsWTDay3.down)	baseMean (KODay3vsWTDay3.down)	FC (KODay3vsWTDay3.down)	log2FoldChange (KODay3vsWTDay3.down)	pvalue (KODay3vsWTDay3.down)	padj (KODay3vsWTDay3.down)
Lyz2	88903.4	0.001	-9.824	6.72885e-70	8.73001e-66
Rpl29	1075.66	0.17	-2.553	1.716e-28	7.42112e-25
H3f3a	556.92	0.269	-1.894	3.57213e-21	3.4956e-18
Abcb4	363.91	0.273	-1.874	1.02648e-16	4.13908e-14
None	411.86	0.138	-2.857	1.57935e-14	3.53283e-12
Dapk1	1384.71	0.324	-1.627	6.37819e-14	1.29298e-11
Gt(ROSA)26Sor	225.85	0.143	-2.809	1.45319e-12	2.11839e-10
Gamt	226.29	0.374	-1.418	5.83421e-12	7.5693e-10
None	15.34	0.059	-4.081	6.34941e-12	8.0762e-10
Crip1	1374.41	0.248	-2.009	7.51023e-12	9.24286e-10
2510009E07Rik	1703.1	0.412	-1.28	6.96711e-11	6.74562e-09
Igf2r	6473.25	0.368	-1.441	8.60404e-11	8.08905e-09
Itga8	178.64	0.107	-3.22	4.64939e-10	3.79162e-08
Itpripl1	818.6	0.498	-1.006	8.20326e-10	6.33506e-08
Rxra	1022.68	0.352	-1.506	1.67518e-09	1.21418e-07
Stab1	41812.5	0.311	-1.686	2.52065e-09	1.74882e-07
Pgm2l1	1296.29	0.403	-1.31	4.54222e-09	3.06931e-07
Layn	140.14	0.297	-1.75	4.9305e-09	3.26369e-07
Pcbp4	81.64	0.19	-2.398	8.20606e-09	5.29678e-07
Cacna1a	868.52	0.458	-1.127	9.32981e-09	5.90463e-07
Rab3il1	2526.13	0.448	-1.159	9.906e-09	6.17887e-07
Nav1	2974.38	0.481	-1.056	1.26616e-08	7.74864e-07
Ids	1253.46	0.521	-0.94	1.6776e-08	9.80412e-07
Car5b	257.15	0.357	-1.487	3.76282e-08	2.10426e-06
Dusp7	2127.8	0.443	-1.174	4.40391e-08	2.44173e-06
Zdhhc14	557.5	0.403	-1.312	7.5221e-08	4.03272e-06
Eid1	1156.65	0.529	-0.919	9.07816e-08	4.80735e-06
Dock1	1498.43	0.515	-0.957	1.92048e-07	9.62022e-06
P2ry6	2964.44	0.517	-0.952	1.97343e-07	9.80967e-06
Aph1b	147.2	0.452	-1.146	2.11813e-07	1.03701e-05
Fam78b	25.13	0.191	-2.389	2.33032e-07	1.12812e-05
Cfh	184.78	0.14	-2.841	2.93928e-07	1.40717e-05
Tmem65	1221.39	0.561	-0.833	3.40614e-07	1.61282e-05
Cbr2	228.43	0.308	-1.697	4.61506e-07	2.13737e-05
Nanos1	312.38	0.266	-1.91	5.70518e-07	2.57906e-05
Abhd14a	61.44	0.322	-1.633	7.47221e-07	3.28625e-05
Camk1	1730.85	0.443	-1.174	7.74931e-07	3.39661e-05
Plpp2	430.97	0.564	-0.826	9.44407e-07	4.04381e-05
Lgals1	11758.9	0.466	-1.103	1.02389e-06	4.35538e-05
Abhd14b	57.24	0.235	-2.088	1.08375e-06	4.5651e-05
Mgst3	494.74	0.484	-1.046	1.18363e-06	4.90621e-05
Ppp1r12b	448.53	0.406	-1.302	1.40779e-06	5.7983e-05
Cdc42ep3	616.1	0.56	-0.836	1.49064e-06	6.08162e-05
Rap2a	2235.93	0.517	-0.951	1.86142e-06	7.45374e-05
Dpagt1	944.84	0.578	-0.791	1.94054e-06	7.74662e-05
Cd81	3258.22	0.587	-0.769	2.05658e-06	8.13478e-05
Akr1b8	1185.44	0.435	-1.202	2.40915e-06	9.38629e-05
TrnP	171.56	0.307	-1.702	2.86965e-06	0.000110444
Parvb	1885.3	0.5	-0.999	3.24332e-06	0.000123037
Nfya	2289.48	0.551	-0.859	3.32633e-06	0.000125453
Pmp22	5570.89	0.484	-1.048	3.41186e-06	0.000128306
Rac3	73.12	0.361	-1.471	3.7368e-06	0.000138518
Peak1	4212.17	0.553	-0.856	4.02655e-06	0.000148833
Pdlim5	1868.53	0.552	-0.857	4.27782e-06	0.000156781
Sptssa	1079.45	0.549	-0.866	4.64321e-06	0.000168271
Crat	1079.06	0.605	-0.726	4.72292e-06	0.000170683
Pdlim4	333.67	0.445	-1.168	4.79071e-06	0.000172652
Gask1b	487.26	0.452	-1.144	5.01343e-06	0.00017968
Junos	148.34	0.37	-1.435	5.16498e-06	0.00018359
Egfr	27.5	0.224	-2.159	5.53774e-06	0.00019418
Arhgap31	2547.92	0.595	-0.749	6.02245e-06	0.000210041
C2cd2l	876.7	0.612	-0.709	6.52341e-06	0.000225692
None	699.18	0.502	-0.993	6.54942e-06	0.00022599
Rilpl1	84.01	0.41	-1.286	7.16463e-06	0.000243974
None	295.9	0.477	-1.067	7.82287e-06	0.000261582
Rgs10	1049.44	0.461	-1.116	7.92942e-06	0.000263785
Sulf2	1123.31	0.335	-1.576	8.44059e-06	0.00027794
Dagla	405.34	0.516	-0.956	8.95292e-06	0.000291847
Rab34	184.75	0.442	-1.179	9.25942e-06	0.000300329
Frrs1	2483.24	0.616	-0.7	1.01741e-05	0.000328355
Dab2ip	125.95	0.321	-1.639	1.05446e-05	0.000337989
Agap1	1373.27	0.569	-0.815	1.11538e-05	0.000353813
Mamld1	47.05	0.309	-1.692	1.12667e-05	0.000355141
Kif1b	2105.99	0.574	-0.802	1.13461e-05	0.000356428
Nptx1	214.62	0.092	-3.448	1.15947e-05	0.000361608
Comt	980.74	0.564	-0.826	1.20184e-05	0.000373924
Lrrc27	280.23	0.524	-0.932	1.26797e-05	0.000390752
Mmgt1	670.79	0.46	-1.12	1.30684e-05	0.000400828
Ucp2	7832.83	0.524	-0.932	1.38063e-05	0.000419492
2900026A02Rik	1272.46	0.491	-1.026	1.38436e-05	0.000419643
Pros1	450.99	0.436	-1.196	1.63324e-05	0.000486001
Myadm	4075.8	0.569	-0.815	1.73255e-05	0.000510866
Glul	3128.04	0.448	-1.158	2.0242e-05	0.000590157
Col14a1	21.1	0.162	-2.625	2.34218e-05	0.000672287
Ttc12	159.64	0.492	-1.023	2.33801e-05	0.000672287
Lrp1	70022.1	0.445	-1.169	2.42497e-05	0.000694515
Nqo2	881.43	0.622	-0.686	2.44327e-05	0.000698214
Slc36a2	54.23	0.238	-2.071	2.73794e-05	0.000773902
Nop10	325.8	0.473	-1.081	2.78737e-05	0.00078616
Cenpx	532.81	0.609	-0.716	2.81357e-05	0.000786708
Myo7a	2466.55	0.61	-0.713	3.18901e-05	0.000887859
Cspg4	405.93	0.252	-1.99	3.30244e-05	0.000913557
Dap	1905.63	0.628	-0.672	3.31363e-05	0.000914001
Pid1	4491.4	0.568	-0.816	3.50284e-05	0.000960799
Mob3b	197.41	0.509	-0.975	3.51247e-05	0.00096141
Tmem184c	472.24	0.572	-0.805	3.71098e-05	0.00100096
Map3k9	450.17	0.577	-0.793	3.85412e-05	0.00103178
S100a4	142.47	0.467	-1.099	3.90356e-05	0.00104207
Ptgr1	1466	0.579	-0.788	4.0161e-05	0.00106798
Prune2	862.79	0.572	-0.806	4.01708e-05	0.00106798
Xxylt1	605.88	0.599	-0.739	4.20421e-05	0.00111091
Tma7	619.72	0.621	-0.688	4.62218e-05	0.00121148
Dynlt3	923.05	0.608	-0.719	4.66286e-05	0.00121968
B3gnt7	54.38	0.238	-2.071	4.78628e-05	0.00124443
Cacna1d	316.61	0.51	-0.97	5.29322e-05	0.0013572
Dip2c	372.92	0.531	-0.913	5.57978e-05	0.00141945
Dag1	2278.22	0.591	-0.758	5.67857e-05	0.00144176
Igf1	4513.11	0.531	-0.914	6.16464e-05	0.00153808
Pde8a	1487.81	0.599	-0.739	6.26436e-05	0.00155399
Nrp2	10448.2	0.554	-0.852	6.34281e-05	0.00157045
Limk1	551.36	0.629	-0.669	6.45102e-05	0.0015942
Tiam2	60.05	0.317	-1.658	7.25186e-05	0.00176853
Plekhh2	100.94	0.281	-1.831	7.33716e-05	0.00178563
Magee1	123.49	0.496	-1.012	7.67002e-05	0.00184621
Gmpr	167.01	0.544	-0.878	7.9424e-05	0.00190471
Plxnd1	8152.74	0.508	-0.977	8.31162e-05	0.00198226
Tlcd3a	103.4	0.428	-1.225	8.49188e-05	0.00201783
Paics	2326.2	0.618	-0.695	8.92809e-05	0.00210606
Dusp9	49.31	0.336	-1.574	9.01423e-05	0.00212252
None	536.39	0.602	-0.732	9.07143e-05	0.00212826
Myof	5998.1	0.614	-0.704	9.33046e-05	0.00217722
B4galt6	3511.37	0.627	-0.673	9.64378e-05	0.00223426
Gdpd5	705.98	0.611	-0.711	9.72111e-05	0.00224816
Epn2	140.01	0.355	-1.496	0.000102029	0.00235538
Cyp20a1	599.09	0.602	-0.732	0.00010676	0.00245152
Zswim6	1128.37	0.619	-0.691	0.000108344	0.0024835
Igsf3	34.85	0.283	-1.819	0.000111601	0.00253574
Emp3	3948.42	0.562	-0.832	0.000112672	0.00255115
Cav2	1421.3	0.553	-0.856	0.000114019	0.00257715
Emp2	514.18	0.384	-1.38	0.000123404	0.00276998
Lhfpl2	3742.07	0.624	-0.68	0.000126341	0.00282611
Fam20c	3840.3	0.572	-0.807	0.000127872	0.00285543
Cd9	2847.88	0.594	-0.751	0.00013064	0.00291224
Dner	90.78	0.204	-2.292	0.000135026	0.0029997
Hmgn1	743.66	0.574	-0.8	0.000139345	0.0030746
Lix1l	285.86	0.578	-0.79	0.000143446	0.00314901
Ttl	417.26	0.602	-0.732	0.000148516	0.0032548
Dab2	17443.3	0.537	-0.898	0.000149224	0.00326481
St3gal3	190.69	0.508	-0.978	0.000152537	0.00332607
Add3	1232.5	0.546	-0.873	0.000159485	0.00346592
Spire1	789.08	0.471	-1.085	0.000161003	0.00349307
Rps27l	1057.15	0.626	-0.677	0.000162072	0.00351039
Marveld1	495.62	0.534	-0.904	0.000167272	0.00359899
Mafb	3029.3	0.524	-0.932	0.000167009	0.00359899
Tubb2a	1202.74	0.624	-0.68	0.00016939	0.0036325
Cox7b	1105.72	0.599	-0.738	0.000175193	0.00373842
Tmem123	1949.61	0.621	-0.688	0.000176106	0.00375173
Slc39a10	616.09	0.541	-0.887	0.000180961	0.00383627
Lin7c	1470.85	0.626	-0.677	0.000180946	0.00383627
Card19	2064.01	0.646	-0.63	0.00018175	0.00384671
Slc43a2	8155.68	0.539	-0.892	0.000187406	0.00395351
Foxred2	338.71	0.594	-0.752	0.000187799	0.00395537
Pld3	2891.61	0.573	-0.803	0.000191839	0.00402738
Adss1	1397.92	0.571	-0.809	0.000194282	0.00405243
Atp1a3	3375.58	0.616	-0.699	0.000203802	0.00423739
Arpin	210.71	0.578	-0.79	0.000214459	0.00442351
Rnft1	556.12	0.636	-0.653	0.000219565	0.00451274
Sigmar1	995.57	0.57	-0.811	0.000221224	0.00453422
Ivd	720.21	0.628	-0.671	0.000225647	0.00461031
Clstn1	531.16	0.353	-1.502	0.000225293	0.00461031
Krt80	53.23	0.328	-1.608	0.000226544	0.00461409
Kif1c	3976.01	0.644	-0.635	0.000229388	0.0046647
Hal	48.88	0.405	-1.305	0.000235924	0.00477516
Actg1	9880.52	0.565	-0.823	0.000235615	0.00477516
Ncbp2as2	577.25	0.606	-0.724	0.00024418	0.00492689
Mvb12b	1634.22	0.639	-0.645	0.000255383	0.00513696
Wdr54	26.85	0.275	-1.861	0.000261534	0.00521656
Carm1	568.13	0.614	-0.703	0.000270889	0.00537388
ND1	18699.7	0.477	-1.067	0.000276654	0.0054715
Papss1	667.36	0.629	-0.668	0.000289265	0.00566592
Pi4ka	2067.33	0.658	-0.604	0.000289541	0.00566592
Ncs1	109.42	0.302	-1.729	0.000289298	0.00566592
Arg1	141.87	0.174	-2.524	0.000299602	0.00582764
Cpne2	1203.27	0.58	-0.787	0.00030265	0.00586933
Maged1	1053.3	0.602	-0.731	0.000306018	0.00589938
Acat1	882.3	0.627	-0.673	0.000306501	0.00589992
Fkbp9	161.98	0.522	-0.938	0.000310561	0.00596038
Alg10	1664.69	0.645	-0.632	0.000310162	0.00596038
Asb4	22.55	0.334	-1.582	0.000312091	0.00597207
Cdr2	244.38	0.546	-0.873	0.000322606	0.00614609
Paqr4	236.3	0.518	-0.949	0.000331242	0.00629214
Gramd1b	2906.12	0.632	-0.662	0.000338007	0.00639256
Fsd1l	304.48	0.501	-0.997	0.000340279	0.00641682
Tmem43	2667.75	0.66	-0.598	0.000342526	0.00644049
Cd300lb	2685.16	0.651	-0.619	0.000342326	0.00644049
Chst14	408.7	0.648	-0.626	0.000346355	0.00649366
Gcnt1	3155.45	0.528	-0.92	0.000348937	0.00653263
Ccsap	328.07	0.455	-1.136	0.000356758	0.00666942
Hagh	248.51	0.591	-0.759	0.000381866	0.00706873
Kank2	437.79	0.528	-0.922	0.000381931	0.00706873
Zmat3	1391.23	0.615	-0.702	0.000390471	0.00719597
Edil3	72.43	0.452	-1.147	0.000398172	0.00732634
Lima1	1120.35	0.681	-0.554	0.000404326	0.00741969
Ntan1	290.26	0.621	-0.687	0.000425501	0.00776434
Kcnj10	67.82	0.217	-2.204	0.000424915	0.00776434
Elk3	1348.93	0.66	-0.6	0.000434323	0.00789202
Tns3	7552.5	0.647	-0.628	0.000457943	0.00826335
Slc7a4	57.2	0.449	-1.155	0.000490559	0.00876392
Lrfn4	100.31	0.406	-1.3	0.000504988	0.00895044
Tulp4	3045.22	0.591	-0.758	0.000512683	0.00903743
Atp11c	1019.08	0.639	-0.646	0.000511115	0.00903743
Adora2b	112.71	0.381	-1.391	0.00051911	0.00911357
Sfxn3	974.53	0.659	-0.601	0.000537874	0.00937954
Acap3	749.61	0.652	-0.616	0.000543303	0.00943616
Aifm2	433.95	0.621	-0.687	0.000544832	0.00943746
Tnfrsf21	1268.62	0.65	-0.62	0.00054621	0.0094487
Col18a1	2468.98	0.361	-1.47	0.000556596	0.0095646
Scamp5	832.85	0.629	-0.67	0.00057709	0.00986451
Dram1	470.73	0.636	-0.653	0.000582746	0.00994808
Gnaq	2403.98	0.654	-0.612	0.000584969	0.0099715
Bhlhe41	1107.86	0.656	-0.609	0.000598152	0.0101443
Gfra4	19.78	0.256	-1.965	0.000613952	0.0103745
Ppp2r5d	1072.8	0.68	-0.556	0.000614122	0.0103745
Cd93	15147.5	0.586	-0.771	0.000617745	0.0104145
Spats2	327.1	0.544	-0.878	0.000631576	0.0106141
Micos13	340.76	0.619	-0.691	0.000635109	0.0106184
Ulbp1	945.75	0.588	-0.766	0.000634098	0.0106184
Itga6	6211.78	0.554	-0.851	0.000650436	0.0108607
ND2	9013.72	0.473	-1.081	0.000661427	0.01103
Lpcat1	895.49	0.624	-0.68	0.000662322	0.0110308
H2bc7	601.57	0.511	-0.968	0.000666792	0.011091
Stau2	361.89	0.587	-0.77	0.000669831	0.0111272
Gng7	53.43	0.43	-1.216	0.00067694	0.0112166
Gsta3	228.7	0.285	-1.811	0.000680519	0.0112481
Tmsb4x	44357.1	0.532	-0.911	0.000700942	0.011526
Itsn1	3859.69	0.638	-0.648	0.000702076	0.01153
Tubb6	2173.94	0.468	-1.096	0.000729903	0.0119116
None	15.22	0.38	-1.397	0.000736584	0.0119905
Nsf	2010.6	0.683	-0.55	0.000744236	0.0120848
Pcdhgc3	241.94	0.389	-1.362	0.000743588	0.0120848
Apbb2	1465.25	0.654	-0.614	0.000751324	0.0121846
Ldhb	56.95	0.458	-1.128	0.000763611	0.0123684
Heatr5a	2969.69	0.631	-0.664	0.000772335	0.0124941
Smim15	956.66	0.637	-0.65	0.000775282	0.0125262
Mtcl2	1895.71	0.578	-0.791	0.000819417	0.0131248
None	60.28	0.445	-1.168	0.0008223	0.0131548
Cavin1	105.69	0.452	-1.146	0.00083281	0.0132772
Cd59a	137.63	0.452	-1.145	0.000836031	0.0133088
Nipa1	110.48	0.571	-0.809	0.000841978	0.013338
None	34.38	0.408	-1.294	0.000841587	0.013338
Prxl2c	419.27	0.58	-0.786	0.000845608	0.0133792
Sash1	6462.91	0.622	-0.686	0.000848551	0.0134023
Glo1	268.25	0.658	-0.603	0.000875604	0.0137865
CYTB	18589.4	0.483	-1.05	0.000886276	0.0139376
Vps9d1	469.96	0.635	-0.656	0.000892001	0.0140091
Slc36a4	1056.45	0.683	-0.549	0.00089298	0.0140091
Cers5	1219.5	0.701	-0.513	0.000908005	0.0141933
Clock	895.7	0.659	-0.602	0.000929628	0.0144616
Rsu1	1119.34	0.688	-0.539	0.000937665	0.0145517
Creb3l2	375.62	0.596	-0.747	0.000971729	0.0149552
Numb	1204.57	0.676	-0.565	0.000973002	0.014957
Atp5if1	737.04	0.622	-0.684	0.000977878	0.0150142
Appl1	982.82	0.68	-0.557	0.000992075	0.0151962
Cracr2b	70.6	0.38	-1.397	0.000995686	0.0152156
Fam78a	589.34	0.638	-0.647	0.00101009	0.0154176
Slc66a3	1118.5	0.703	-0.508	0.0010288	0.0156479
Chlsn	335.87	0.625	-0.677	0.00103319	0.0156963
Cxcl14	216.28	0.317	-1.655	0.00103688	0.0157339
Tk1	1258.43	0.509	-0.975	0.00108008	0.0162752
Rps11	2136.28	0.626	-0.676	0.00108195	0.0162845
Hmmr	1085.97	0.535	-0.903	0.00108667	0.0163366
Sgpp1	1355.61	0.676	-0.564	0.0010933	0.0163983
Impdh1	1042.14	0.552	-0.858	0.00110675	0.0165235
Angptl2	2667.41	0.5	-0.999	0.00110457	0.0165235
Aldh2	7001	0.596	-0.746	0.00110643	0.0165235
Echs1	646.14	0.688	-0.539	0.00112372	0.0167192
Synj2	937.45	0.557	-0.845	0.00112846	0.0167705
Trim47	870.8	0.61	-0.713	0.00114815	0.0169752
Gng12	1509.42	0.674	-0.57	0.00116586	0.0171885
Septin9	3310.31	0.673	-0.571	0.00120271	0.0175919
L1cam	932.4	0.629	-0.669	0.00121198	0.0176285
Ccnb2	1083.31	0.54	-0.888	0.00121201	0.0176285
Gcsh	806.6	0.561	-0.834	0.00120944	0.0176285
Ccnq	197.69	0.635	-0.655	0.00121069	0.0176285
ND4	7218.48	0.528	-0.921	0.00120923	0.0176285
Mef2a	5828.77	0.621	-0.688	0.00122772	0.017837
Retsat	278.38	0.621	-0.688	0.00123753	0.0179595
Tars3	183.2	0.602	-0.733	0.00126641	0.018317
Tpm4	4433.89	0.593	-0.754	0.00129812	0.018734
Aldoc	498.77	0.553	-0.855	0.00130843	0.0188618
Wipi1	352.19	0.646	-0.63	0.00133536	0.0191647
Plcg1	279.39	0.642	-0.64	0.00134286	0.0192299
Lyzl4	49.48	0.4	-1.322	0.00136876	0.0195361
Tmem109	1721.54	0.634	-0.659	0.0013753	0.0196079
Knstrn	692.4	0.589	-0.763	0.00140202	0.0199111
Cd68	11745.6	0.615	-0.7	0.00141701	0.0200702
Slc18b1	32.42	0.342	-1.546	0.00142986	0.0201991
Rfk	719.49	0.687	-0.543	0.00144228	0.0203172
Ptpra	4054.3	0.647	-0.627	0.00146233	0.020555
Nde1	1147.94	0.634	-0.657	0.00146743	0.0205679
Cd163	250.25	0.392	-1.351	0.00147319	0.0206184
Slc6a19	15	0.325	-1.621	0.00149183	0.0208343
Nrp1	5492.89	0.673	-0.572	0.00156086	0.0216816
Cav1	176.01	0.201	-2.317	0.00156405	0.0217027
Dusp11	1868.12	0.707	-0.5	0.00159785	0.0220772
Acot11	352.13	0.648	-0.626	0.00161435	0.0222105
Kif16b	1170.12	0.708	-0.498	0.00161138	0.0222105
Pofut3	121.66	0.439	-1.188	0.00162339	0.0222642
Cpped1	549.15	0.682	-0.553	0.00162174	0.0222642
Mfap3l	371.08	0.474	-1.078	0.00163151	0.0223283
Tdrkh	202.9	0.61	-0.712	0.00166264	0.0226349
Bbip1	232.68	0.673	-0.571	0.00170698	0.0231173
Rab6b	55.53	0.381	-1.391	0.00172033	0.0232253
Kifc3	355.86	0.609	-0.716	0.00174169	0.0234649
Eef1a2	59.68	0.233	-2.1	0.00174809	0.0235267
Nme4	182.88	0.567	-0.818	0.00175955	0.0236319
Sh3bgrl	4663.42	0.676	-0.565	0.00178185	0.0238819
Parp1	3210.8	0.681	-0.555	0.00181	0.024151
Sbf2	1869.79	0.676	-0.565	0.00181123	0.024151
Anln	2368.03	0.498	-1.007	0.00184421	0.0245403
Zhx3	467.79	0.665	-0.588	0.00185366	0.0245911
Zdhhc20	1687.46	0.707	-0.5	0.00186697	0.0247416
Cerk	3810.81	0.633	-0.66	0.0018841	0.0249216
Snrpd2	433.48	0.625	-0.679	0.00188439	0.0249216
Homer3	502.2	0.676	-0.565	0.00189633	0.0250081
H2bc8	2122.11	0.524	-0.931	0.00189901	0.025013
Cdkn3	274.87	0.561	-0.834	0.00190995	0.0251316
Actn1	3053.62	0.611	-0.71	0.00191563	0.0251808
Rps6ka3	3161.85	0.668	-0.582	0.0019246	0.025249
Wtip	54.19	0.439	-1.188	0.00192471	0.025249
Mki67	12635.7	0.474	-1.076	0.00194072	0.0254076
Tpgs2	375.42	0.553	-0.855	0.00195192	0.0255284
Capn7	1037.35	0.719	-0.475	0.00197502	0.0257526
Zdhhc8	375.32	0.67	-0.579	0.00198166	0.0258133
Zw10	659.62	0.672	-0.574	0.00202157	0.0262804
Igfbp4	4447.16	0.538	-0.893	0.00211856	0.0273767
Snx9	1777.52	0.714	-0.486	0.00214673	0.0277131
Poc1a	231.52	0.595	-0.749	0.00215859	0.0278109
Lca5	176.46	0.562	-0.832	0.00217809	0.0280258
Mapk11	67.8	0.42	-1.253	0.00219476	0.028165
Tnfaip1	1232.07	0.684	-0.548	0.00221647	0.0283315
Capn2	4668.97	0.621	-0.687	0.00223153	0.0284959
Ptprs	1571.59	0.62	-0.69	0.00223622	0.0284997
Poglut3	394.54	0.676	-0.565	0.00223484	0.0284997
Fam83d	259.69	0.55	-0.862	0.00224508	0.0285845
Crtap	762.43	0.675	-0.567	0.00224739	0.028586
Dock4	1804.14	0.672	-0.572	0.00225221	0.0286191
Lpgat1	1257.55	0.71	-0.494	0.00225846	0.0286705
R3hdm1	1953.55	0.602	-0.731	0.00226754	0.0287577
Selenon	1169.32	0.723	-0.467	0.00230067	0.0291208
Plp2	1821.01	0.629	-0.669	0.00231448	0.0292671
Uprt	425.44	0.667	-0.583	0.0023174	0.0292755
Emd	518.59	0.681	-0.553	0.00232823	0.0293748
Cyb5r3	2422.04	0.637	-0.651	0.0023459	0.0295493
Cotl1	11383.2	0.629	-0.669	0.00238276	0.0299554
Gm26782	154.15	0.604	-0.727	0.00238808	0.0299932
Nt5dc2	1901.4	0.689	-0.537	0.00239665	0.0300717
Dhcr24	1879.29	0.486	-1.041	0.00241057	0.0302172
Ctnnbip1	288.32	0.626	-0.676	0.00243615	0.0305083
Ndufv3	655.51	0.707	-0.5	0.00244558	0.0305968
Bbs12	68.49	0.472	-1.083	0.00246881	0.0307984
Enpp1	362.24	0.593	-0.754	0.00254951	0.0317137
Ppfibp1	2045.36	0.628	-0.671	0.00260114	0.0321708
Galk1	514.22	0.626	-0.677	0.00268321	0.0330344
Ccdc34	354.39	0.648	-0.626	0.00269803	0.0331793
Pls3	1374.67	0.558	-0.841	0.00274737	0.0336889
Dad1	917.74	0.69	-0.536	0.00274985	0.0336889
Manea	546.79	0.667	-0.585	0.00277431	0.0339245
Rab31	3786.89	0.712	-0.491	0.00277803	0.0339379
Polr3g	123.05	0.557	-0.845	0.00279739	0.0341103
Fkbp1b	179.51	0.592	-0.757	0.00283638	0.0345208
Myo9a	1074.9	0.691	-0.533	0.00285459	0.0346774
Atp23	95.57	0.586	-0.772	0.00286666	0.0347915
Nxpe5	306	0.437	-1.195	0.00289639	0.0350866
Fn1	434.82	0.328	-1.61	0.00293328	0.0354673
Slc44a1	1390.43	0.651	-0.62	0.00296005	0.0357576
Mical2	757.44	0.636	-0.654	0.00299554	0.0360568
Pam	1174.33	0.679	-0.559	0.00300224	0.0360992
M1ap	104.41	0.547	-0.87	0.00301998	0.0362543
Nectin1	145.33	0.384	-1.38	0.00302072	0.0362543
Lipa	18457.8	0.668	-0.583	0.00302673	0.0362928
Sephs1	794.51	0.681	-0.553	0.00304247	0.0364478
Eeig2	1325.98	0.682	-0.552	0.00308133	0.0368453
Tmco1	776.28	0.706	-0.503	0.00310897	0.0371074
Mcub	683.5	0.701	-0.512	0.00311735	0.0371733
Zfp618	137.17	0.285	-1.813	0.00319989	0.0380177
Prep	1585.42	0.642	-0.64	0.0032272	0.0382721
Rap2b	1797.23	0.704	-0.506	0.003266	0.0386691
Setd3	1712.9	0.726	-0.462	0.00333328	0.0393145
Mmachc	177.38	0.583	-0.777	0.00334689	0.039332
Tmem97	534.93	0.594	-0.75	0.00335652	0.0393653
Herc2	3580.21	0.678	-0.56	0.00339351	0.0396487
Gnl3l	802.38	0.697	-0.521	0.00343742	0.0400333
Spast	980.88	0.733	-0.447	0.00346659	0.0403368
Haus7	180.88	0.628	-0.671	0.00347286	0.0403374
Aco1	1148.93	0.737	-0.441	0.00351761	0.0407842
Ap3m1	1153.28	0.666	-0.587	0.00355684	0.0410556
Mospd2	984.32	0.718	-0.478	0.00355379	0.0410556
Slc25a4	2234.68	0.709	-0.496	0.00357151	0.0411882
Rapgef1	2856.46	0.712	-0.49	0.00357824	0.0412292
Ak3	609.09	0.685	-0.546	0.00359594	0.0413208
Cdkn2c	1244.93	0.614	-0.703	0.00359601	0.0413208
Zdhhc2	124.84	0.514	-0.959	0.00369937	0.0423128
P2ry12	200.35	0.48	-1.059	0.00370818	0.042313
Gpr183	572.37	0.475	-1.073	0.00376847	0.0428502
Idh2	1492.93	0.703	-0.508	0.00382282	0.0433543
Tmem144	213.55	0.594	-0.751	0.003854	0.0435555
Oat	1441.86	0.694	-0.526	0.00389749	0.0439323
Cx3cr1	2983.36	0.42	-1.251	0.00392442	0.0441591
Plxna3	55.59	0.514	-0.96	0.00396007	0.0444446
Adam9	3599.49	0.705	-0.504	0.00396768	0.0444915
Acvr1	490.67	0.667	-0.585	0.00405421	0.0452662
Tmem50b	1009.44	0.71	-0.494	0.00417716	0.0463994
Flna	45969.9	0.579	-0.79	0.00418602	0.0464183
Sar1a	1667.93	0.731	-0.452	0.00420489	0.0465877
Ufsp2	711.01	0.727	-0.461	0.00422427	0.0467226
Nol4l	716.87	0.72	-0.474	0.0042828	0.0472492
Pcdh7	1462.06	0.48	-1.059	0.00429645	0.0473595
Cox7a1	43.89	0.516	-0.956	0.00431642	0.0474989
H2bc6	1260.5	0.58	-0.785	0.00433231	0.0476334
Idh1	2215.36	0.654	-0.613	0.00433623	0.0476361
Calu	2458.19	0.651	-0.619	0.00434966	0.0477432
Emp1	5407.19	0.642	-0.64	0.00436204	0.0477982
Acvrl1	392.97	0.696	-0.523	0.00436981	0.047843
Phb1	511.8	0.681	-0.555	0.00439424	0.0480699
Prc1	1353.58	0.57	-0.811	0.00440758	0.048142
Stx2	1406.68	0.712	-0.491	0.00444651	0.0483969
Prps2	779.66	0.698	-0.519	0.00445354	0.0484152
Npc1	5258.34	0.721	-0.473	0.00454059	0.0492911
Pon3	902.73	0.685	-0.547	0.0045611	0.0494367
Snap29	823.01	0.72	-0.474	0.00456526	0.0494405
Mrpl50	356.1	0.691	-0.533	0.00456909	0.0494407
Furin	4553.59	0.651	-0.62	0.00460251	0.0497608
Galnt9	18.52	0.277	-1.852	0.00460797	0.0497784
Sncaip	63.04	0.329	-1.605	0.00463809	0.0498201
Pdpn	1271.53	0.206	-2.277	0.00463871	0.0498201
C5ar1	11774.2	0.592	-0.757	0.00461587	0.0498201
Ttll1	193.38	0.668	-0.582	0.00466091	0.0499757
Tm6sf1	1366.77	0.607	-0.721	0.00465876	0.0499757

## Sheet: KODay5vsWTDay5.up
Gene Symbol (KODay5vsWTDay5.up)	baseMean (KODay5vsWTDay5.up)	FC (KODay5vsWTDay5.up)	log2FoldChange (KODay5vsWTDay5.up)	pvalue (KODay5vsWTDay5.up)	padj (KODay5vsWTDay5.up)
Ly6a	2809.09	54.251	5.762	1.48e-24	6.42e-21
Axl	3584.41	7.746	2.954	3.51e-23	1.14e-19
Mcoln3	287.12	6.842	2.775	5.87e-23	1.52e-19
Atp1b3	7211.41	3.529	1.819	8.5e-22	1.84e-18
Acoxl	62.99	34.162	5.094	6.76e-21	1.25e-17
H2-Q6	412.14	83.454	6.383	9.68e-21	1.4e-17
H2-Q5	127.76	15.588	3.962	4.95e-17	6.42e-14
Plac8	716.33	15.661	3.969	6.78e-17	7.34e-14
H2-Q7	291.07	39.857	5.317	6.66e-17	7.34e-14
Tcstv4	113.19	19.066	4.253	3.01e-16	3.01e-13
Ifi213	450.09	84.677	6.404	3.4e-16	3.15e-13
Hsh2d	91.54	35.896	5.166	6.6e-15	5.7e-12
Treml2	720.89	9.705	3.279	8.87e-15	7.19e-12
None	1153.9	6.62	2.727	1.18e-14	9e-12
Rab15	316.64	76.647	6.26	3.76e-13	2.71e-10
Enpp4	195.51	6.686	2.741	5.53e-13	3.78e-10
Gbp6	50.82	164.443	7.361	6.85e-13	4.45e-10
Mx1	873.99	19.027	4.25	9.28e-13	5.73e-10
Ly6c2	1835.82	9.564	3.258	1.54e-12	8.69e-10
Oasl1	1415.44	68.335	6.095	1.5e-12	8.69e-10
Apol9b	155.49	443.947	8.794	2.09e-12	1.13e-09
Ifi44	941.6	140.903	7.139	2.23e-12	1.16e-09
Slfn4	2075	72.429	6.178	3.9e-12	1.81e-09
Gpr35	202.39	4.208	2.073	5.87e-12	2.62e-09
Ifi209	1317.41	15.29	3.935	1.08e-11	4.65e-09
Usp18	1152.33	17.067	4.093	2.77e-11	1.16e-08
Pttg1	376.8	3.006	1.588	3.36e-11	1.32e-08
Ifi204	1657.4	8.858	3.147	3.27e-11	1.32e-08
None	274.9	4.493	2.168	6.43e-11	2.45e-08
Adgrg7	23.8	17.909	4.163	7.29e-11	2.7e-08
Ly6e	12632.9	4.143	2.051	1.06e-10	3.7e-08
Cd209g	78.41	186.787	7.545	1.43e-10	4.88e-08
Iigp1c	234.73	48.378	5.596	1.51e-10	5.02e-08
Enpp5	35.51	13.451	3.75	1.56e-10	5.05e-08
F830016B08Rik	69.84	50.95	5.671	1.61e-10	5.1e-08
Flrt3	455.65	22.938	4.52	1.74e-10	5.38e-08
Pou3f1	102.48	176.616	7.464	2e-10	6.05e-08
Card11	757.29	4.587	2.198	2.27e-10	6.7e-08
Ifi206	613.16	65.924	6.043	2.36e-10	6.82e-08
Ifi47	711.46	5.242	2.39	2.72e-10	7.66e-08
Iigp1	258.87	50.113	5.647	3.03e-10	8.35e-08
Slfn1	392.63	54.753	5.775	3.31e-10	8.94e-08
Cttn	170.08	5.623	2.491	3.42e-10	9.04e-08
Gbp9	497.91	9.269	3.212	4.8e-10	1.25e-07
Phf11a	105.14	21.742	4.442	5.6e-10	1.42e-07
Tgtp2	168.35	27.492	4.781	6.03e-10	1.5e-07
Irf7	4324.71	27.891	4.802	7.03e-10	1.72e-07
Gbp4	86.06	66.743	6.061	1.25e-09	3.01e-07
Ctnnd2	362.08	4.913	2.297	1.41e-09	3.33e-07
Plbd1	1139.35	11.078	3.47	1.68e-09	3.89e-07
Ms4a4c	549.85	43.599	5.446	2.19e-09	4.98e-07
None	30.32	6.323	2.661	2.32e-09	5.18e-07
Ifi211	393.04	11.603	3.536	2.54e-09	5.59e-07
Qpct	393.13	3.339	1.739	3.07e-09	6.41e-07
Slfn8	1248.96	4.467	2.159	3.16e-09	6.41e-07
Ddx60	953.43	6.541	2.71	3.14e-09	6.41e-07
Ifit3	1055.55	34.915	5.126	3.89e-09	7.77e-07
Sstr5	58.61	38.057	5.25	4.39e-09	8.63e-07
1600014C10Rik	598.06	3.221	1.687	5.71e-09	1.11e-06
Pmaip1	261.38	3.361	1.749	5.83e-09	1.11e-06
Mx2	255.88	8.013	3.002	6.02e-09	1.13e-06
Helz2	4523.96	4.395	2.136	7.05e-09	1.26e-06
Adgrb1	27.6	37.682	5.236	6.97e-09	1.26e-06
Slfn5	3563.45	6.52	2.705	6.89e-09	1.26e-06
Trim30d	846.54	5.286	2.402	7.08e-09	1.26e-06
Sult6b1	32.55	6.09	2.606	7.64e-09	1.34e-06
Ifi203	1497.24	4.247	2.086	8.31e-09	1.42e-06
Lipg	61.04	90.573	6.501	8.33e-09	1.42e-06
Chic1	27.13	27.508	4.782	9.55e-09	1.61e-06
Oas1g	530.13	12.094	3.596	1.05e-08	1.74e-06
Oas1b	189.4	5.12	2.356	1.07e-08	1.76e-06
Oas3	5189.91	10.16	3.345	1.12e-08	1.78e-06
Gbp7	430.13	10.591	3.405	1.12e-08	1.78e-06
Kctd19	42.42	75.402	6.237	1.13e-08	1.78e-06
Trim30c	137.15	10.704	3.42	1.26e-08	1.97e-06
Gbp3	340.66	10.822	3.436	1.28e-08	1.98e-06
H2-Q4	669.89	3.765	1.913	1.51e-08	2.22e-06
Ctsg	558.61	4.73	2.242	1.49e-08	2.22e-06
Cd300lf	1095.8	2.294	1.198	1.51e-08	2.22e-06
Cd209f	106.86	316.165	8.305	1.46e-08	2.22e-06
Icam2	195.13	2.589	1.373	1.62e-08	2.36e-06
Ifit2	2346.35	18.009	4.171	1.91e-08	2.76e-06
Cd69	145.36	5.924	2.567	2.28e-08	3.22e-06
None	361.46	7.491	2.905	2.27e-08	3.22e-06
Phf11b	355.34	7.98	2.996	2.9e-08	4e-06
Ccr5	2779.34	2.378	1.25	2.93e-08	4e-06
Trim30b	153.43	8.292	3.052	3.07e-08	4.15e-06
Ifit1	938.45	16.408	4.036	3.15e-08	4.22e-06
Tap1	2302.25	3.459	1.79	3.19e-08	4.22e-06
Zbp1	973.14	25.266	4.659	3.37e-08	4.36e-06
Tnfsf8	184.99	4.241	2.084	3.39e-08	4.36e-06
Ifit3b	252.13	40.957	5.356	3.4e-08	4.36e-06
AW112010	62.31	5.169	2.37	3.49e-08	4.44e-06
None	23.5	8.065	3.012	3.53e-08	4.44e-06
Apol9a	42.54	120.563	6.914	3.76e-08	4.65e-06
Phf11d	467.16	8.042	3.007	3.73e-08	4.65e-06
Oas1h	22.87	7.398	2.887	4.12e-08	5e-06
Irgm1	1853.52	5.239	2.389	4.1e-08	5e-06
Tnfsf10	98.07	10.515	3.394	4.31e-08	5.13e-06
Ramp3	67.47	32.033	5.001	4.3e-08	5.13e-06
None	48.42	31.911	4.996	4.57e-08	5.38e-06
Cmpk2	1448.01	11.709	3.55	4.91e-08	5.63e-06
None	41.92	6.362	2.669	4.83e-08	5.63e-06
Oasl2	3727.71	11.892	3.572	5.06e-08	5.71e-06
Oas2	1522.85	5.713	2.514	5.07e-08	5.71e-06
Rigi	2420.21	4.954	2.308	5.71e-08	6.38e-06
Rsad2	1980.01	15.871	3.988	6.26e-08	6.95e-06
None	23.31	8.015	3.003	6.55e-08	7.2e-06
Adar	2396.53	2.346	1.23	8.05e-08	8.7e-06
Oas1a	1363.3	5.538	2.469	1.02e-07	1.09e-05
Stat2	3246.47	3.993	1.998	1.04e-07	1.09e-05
Igtp	511.51	5.238	2.389	1.03e-07	1.09e-05
Xaf1	651.28	5.659	2.501	1.08e-07	1.13e-05
Ifit1bl1	155.47	29.402	4.878	1.12e-07	1.17e-05
Isg15	833.97	20.282	4.342	1.34e-07	1.38e-05
Nlrc5	1796.29	2.701	1.433	1.55e-07	1.58e-05
Pkp3	63.25	3.816	1.932	1.77e-07	1.8e-05
Parp9	1380.71	2.9	1.536	1.88e-07	1.87e-05
Trim30a	3330.08	3.541	1.824	1.87e-07	1.87e-05
Gm26797	37.66	6.044	2.596	1.94e-07	1.92e-05
Parp11	737.95	3.594	1.845	2.1e-07	2.07e-05
None	19.43	18.943	4.244	2.18e-07	2.13e-05
Gbp8	34.33	5.133	2.36	2.39e-07	2.32e-05
Batf2	80.98	6.989	2.805	2.45e-07	2.35e-05
AA467197	80.81	2.983	1.577	2.53e-07	2.4e-05
Trp53i11	41.56	6.625	2.728	2.58e-07	2.41e-05
Gm13822	19.44	33.892	5.083	2.58e-07	2.41e-05
None	41.24	6.089	2.606	2.67e-07	2.47e-05
Fcgr4	616.31	4.572	2.193	2.7e-07	2.49e-05
Fam167a	38.16	59.186	5.887	2.91e-07	2.64e-05
Eif2ak2	1630.79	2.499	1.322	3.33e-07	3e-05
Ptpn14	89.86	6.321	2.66	3.48e-07	3.07e-05
H2-T23	2309.31	3.823	1.935	3.48e-07	3.07e-05
Gbp5	114.59	7.163	2.841	3.44e-07	3.07e-05
Bcl2l11	2085.79	2.27	1.183	3.65e-07	3.2e-05
Rtp4	1441.25	9.878	3.304	3.88e-07	3.38e-05
Prtn3	1238.01	4.537	2.182	4.28e-07	3.68e-05
Irgm2	806.69	4.043	2.015	4.36e-07	3.72e-05
Mov10	1339.82	3.778	1.918	4.9e-07	4.16e-05
Pecam1	102.32	3.649	1.867	4.95e-07	4.17e-05
Ifih1	1461.13	3.375	1.755	5.35e-07	4.45e-05
Isg20	196.3	19.745	4.303	5.41e-07	4.47e-05
Dnase1l3	20.38	34.636	5.114	5.53e-07	4.54e-05
Osbp2	71.92	8.418	3.074	5.81e-07	4.71e-05
Plk2	1587.43	2.633	1.397	5.92e-07	4.77e-05
H2-T10	125	3.728	1.898	6.23e-07	4.96e-05
Ifi205	40.64	26.264	4.715	6.4e-07	5.06e-05
Parp12	2028.62	3.178	1.668	6.45e-07	5.08e-05
H2bc27	44.07	4.282	2.098	7.61e-07	5.91e-05
Stat1	905.19	2.975	1.573	8.15e-07	6.3e-05
Ogfr	1637.2	2.473	1.306	8.91e-07	6.8e-05
Ly6m	20.31	7.168	2.842	9.52e-07	7.22e-05
Plekhg4	89.05	20.197	4.336	9.81e-07	7.38e-05
Dhx58	984.38	3.786	1.921	9.84e-07	7.38e-05
Klhl29	31.78	21.813	4.447	1.11e-06	8.2e-05
B3gnt5	51.5	3.735	1.901	1.13e-06	8.3e-05
Antxr1	34.21	5.829	2.543	1.2e-06	8.8e-05
Cxcl10	499.2	9.797	3.292	1.28e-06	9.26e-05
Elane	1655.81	3.907	1.966	1.37e-06	9.78e-05
H2-T22	1000.31	3.947	1.981	1.48e-06	0.000104659
Grhl2	21.87	52.42	5.712	1.61e-06	0.000112683
Ifi35	610.33	3.013	1.591	1.71e-06	0.000118206
Lgals3bp	8948.33	4.015	2.005	1.71e-06	0.000118206
H2-K1	13660.3	2.572	1.363	1.7e-06	0.000118206
Herc6	511.99	3.926	1.973	2.02e-06	0.000138021
Fgl2	349.44	4.107	2.038	2.06e-06	0.000140057
Kalrn	37.16	5.364	2.423	2.52e-06	0.000169619
Sp100	2658.96	3.123	1.643	2.57e-06	0.000170548
Mill2	36.58	5.338	2.416	2.59e-06	0.000170548
Ksr2	14.07	15.805	3.982	2.59e-06	0.000170548
Tnfrsf23	646.15	4.523	2.177	2.65e-06	0.000173456
None	78.59	2.626	1.393	2.66e-06	0.000173456
None	25.59	13.736	3.78	2.68e-06	0.000173602
Col9a3	21.2	4.652	2.218	2.88e-06	0.000185815
Dpy19l3	196.6	6.132	2.616	2.92e-06	0.000187276
Ccl8	15.26	79.084	6.305	3.2e-06	0.000202296
Or2v1	76.55	10.817	3.435	3.19e-06	0.000202296
Acacb	58.99	4.492	2.167	3.17e-06	0.000202296
Dtx3l	2177.01	2.909	1.541	3.34e-06	0.000209395
Mpo	1931.7	4.036	2.013	3.5e-06	0.000218466
Parp10	1066.69	2.834	1.503	3.56e-06	0.000220156
Ifi214	23.52	32.312	5.014	3.56e-06	0.000220156
Psmb9	688.79	2.181	1.125	3.64e-06	0.000223986
Daxx	1133.81	2.736	1.452	3.89e-06	0.000238219
Tdrd7	1426.57	2.033	1.024	3.94e-06	0.000239918
Ifi27l2a	1716.48	6.673	2.738	3.99e-06	0.000242045
Acap1	349.29	2.598	1.377	4.36e-06	0.000260517
Gm22973	120.54	2.697	1.431	4.34e-06	0.000260517
Rnf213	21298.8	3.131	1.647	4.33e-06	0.000260517
Ube2l6	1207.89	4.183	2.065	4.54e-06	0.000269132
Ctse	94.22	3.75	1.907	5.05e-06	0.000298062
Pde7b	490.09	3.775	1.916	5.24e-06	0.000306606
A530040E14Rik	23.18	4.032	2.011	5.25e-06	0.000306606
Trim34a	271.92	2.769	1.469	5.32e-06	0.000309743
Gstp1	372.78	3.123	1.643	5.38e-06	0.000311544
C1qtnf6	148.08	2.188	1.129	5.48e-06	0.000314374
Itgb7	2903.91	2.373	1.247	5.58e-06	0.000317275
None	1393.4	2.227	1.155	5.56e-06	0.000317275
Ly75	90.27	3.839	1.941	5.86e-06	0.000330419
Socs1	94.18	3.42	1.774	5.99e-06	0.000336268
Epb41l4b	25.32	12.958	3.696	6.09e-06	0.000340835
Il12rb1	55.25	4.424	2.145	6.3e-06	0.000350028
H2-T24	793.07	4.716	2.238	6.31e-06	0.000350028
Psmb8	1155.45	2.057	1.041	6.84e-06	0.000375932
Parp14	5240.24	2.592	1.374	7.28e-06	0.000398579
Kdr	468.74	4.395	2.136	7.68e-06	0.000416719
Irf9	1183.94	1.888	0.917	8.17e-06	0.000438236
Tnfrsf26	615.44	2.819	1.495	8.12e-06	0.000438236
Ifi207	3045.36	2.142	1.099	8.17e-06	0.000438236
Tnfsf14	87.31	2.364	1.241	8.47e-06	0.000452053
Clec4f	7.22	49.445	5.628	9.07e-06	0.000476265
Csf1	438.76	3.871	1.953	9e-06	0.000476265
Gbp2	436.91	7.077	2.823	9.03e-06	0.000476265
None	12.84	8.985	3.168	9.18e-06	0.000480179
Tspan7	34.51	6.298	2.655	9.38e-06	0.000488774
Tppp3	46.04	6.793	2.764	9.5e-06	0.000491198
Map2	18.57	14.889	3.896	9.56e-06	0.000491997
Serpine1	223.31	3.828	1.937	9.76e-06	0.000500293
Clic5	27.49	6.068	2.601	1.02e-05	0.000519723
None	76.07	2.874	1.523	1.02e-05	0.000519723
Cd5l	752.77	5.839	2.546	1.03e-05	0.000520171
Trafd1	2228.87	2.751	1.46	1.05e-05	0.000530634
Ms4a3	160.46	3.786	1.921	1.13e-05	0.000570426
Mycl	21.49	5.569	2.477	1.18e-05	0.000589905
Thbs1	2860.94	5.562	2.476	1.19e-05	0.000589905
Serpina3g	25.76	21.309	4.413	1.18e-05	0.000589905
Dio2	164.7	5.023	2.328	1.21e-05	0.000596849
Mndal	1262.13	3.016	1.593	1.21e-05	0.00059843
Inhba	87.31	3.589	1.844	1.23e-05	0.000602619
Ablim1	66.2	2.798	1.485	1.24e-05	0.000603839
Psmb10	1260.1	2.262	1.178	1.31e-05	0.000637958
Arhgef5	20.88	3.861	1.949	1.33e-05	0.000644301
Dok7	14.67	16.011	4.001	1.37e-05	0.000660423
Tor3a	2044.66	2.717	1.442	1.37e-05	0.000660689
Lgals9	3250.18	2.69	1.428	1.4e-05	0.000667945
Gvin2	129.25	3.42	1.774	1.4e-05	0.000667945
Siglec1	8477.97	3.433	1.779	1.41e-05	0.00067206
Hgsnat	4072.01	2.694	1.43	1.44e-05	0.000681975
Tuba8	28.97	6.547	2.711	1.51e-05	0.000713476
Pla1a	12.92	21.445	4.423	1.54e-05	0.000721741
Rnf114	1560.8	2.078	1.055	1.54e-05	0.000721741
Hap1	39.3	4.742	2.246	1.8e-05	0.000833582
Epsti1	1007.81	2.994	1.582	1.83e-05	0.000844659
Gm5431	607.65	3.991	1.997	1.91e-05	0.000872902
Uba7	1827.16	2.788	1.479	2.05e-05	0.000933316
Rnf34	720.53	2.065	1.046	2.32e-05	0.0010491
None	10.78	37.358	5.223	2.42e-05	0.001089
H2-D1	24024.6	2.366	1.243	2.56e-05	0.00115149
Abcb1a	66.32	2.713	1.44	2.58e-05	0.00115289
None	65.77	2.519	1.333	2.7e-05	0.00119952
A930037H05Rik	175.31	2.848	1.51	2.77e-05	0.00122749
Prg2	97.95	3.547	1.827	2.89e-05	0.00127386
Fcgr1	3681.37	4.066	2.024	3.06e-05	0.00134547
Soat2	61.53	3.767	1.914	3.16e-05	0.00138634
Znfx1	6951.54	2.409	1.268	3.26e-05	0.00142444
Tnxb	14.19	6.742	2.753	3.34e-05	0.00144561
Neo1	220.91	2.417	1.273	3.39e-05	0.00145633
Sp110	743.72	2.145	1.101	3.41e-05	0.00145986
Sema6a	46.08	47.618	5.573	3.56e-05	0.0015174
Fbxw17	557.21	2.055	1.039	3.58e-05	0.00152437
Rab44	340.75	2.396	1.261	3.83e-05	0.00162394
Atp10a	629.93	2.501	1.323	4.34e-05	0.00182291
Ocstamp	16.62	6.128	2.615	4.34e-05	0.00182291
Ptger2	278.75	1.93	0.949	4.4e-05	0.00183549
Nrgn	40.69	8.529	3.092	4.39e-05	0.00183549
Itpr1	1081.25	1.813	0.859	4.57e-05	0.00189432
Pla2g5	98.96	4.307	2.107	4.64e-05	0.00191555
Ccdc92	39.51	8.153	3.027	4.81e-05	0.00197329
Fstl1	80.53	4.708	2.235	5.04e-05	0.00206345
Mmp10	39.47	11.246	3.491	5.06e-05	0.00206345
Prss34	37.88	11.257	3.493	5.25e-05	0.0021366
Nectin4	238.18	2.197	1.136	5.29e-05	0.00214531
Cd5	28.47	4.492	2.167	5.31e-05	0.00214531
Prr5l	257.2	2.087	1.062	5.62e-05	0.00225201
Zfas1	386.2	2.059	1.042	5.62e-05	0.00225201
Rasgrf2	16.46	4.785	2.258	5.94e-05	0.00237061
AW011738	29.6	6.032	2.593	5.96e-05	0.00237263
Ms4a6b	1534.92	3.299	1.722	5.99e-05	0.00237593
F5	118.33	2.844	1.508	6.23e-05	0.0024639
Efcab6	22.27	25.814	4.69	6.3e-05	0.00248618
B2m	19003.3	2.453	1.294	6.43e-05	0.00252921
Gpr31c	41.67	5.125	2.358	6.57e-05	0.00257326
Slc18a1	83.52	3.17	1.665	6.76e-05	0.00264237
Oas1c	88.8	2.823	1.497	6.92e-05	0.00267817
Serpinb6b	291.87	2.833	1.503	7.17e-05	0.00276841
Rnf31	946	1.619	0.695	8.16e-05	0.00310336
Fbn1	84.21	4.471	2.161	8.6e-05	0.00326341
Irf1	735.07	1.966	0.976	8.66e-05	0.00327615
Afp	148.14	3.514	1.813	8.71e-05	0.00328539
Adgrg3	271.55	2.433	1.283	9.26e-05	0.0034839
Fam53c	1325.72	1.694	0.761	9.59e-05	0.0035838
Mthfr	2226.79	2.825	1.498	0.000104256	0.00386463
Zfp507	26.63	5.051	2.337	0.000107321	0.00396691
Rhoh	208.1	1.882	0.912	0.000109057	0.00401962
Casp4	321.24	2.733	1.45	0.000111616	0.0040907
Bco2	31.82	2.727	1.447	0.000117493	0.00429397
Tgfbi	9702.99	1.869	0.902	0.000119268	0.00433439
Calcb	18.17	15.028	3.91	0.000119696	0.00433779
Il2ra	12.2	24.542	4.617	0.000121605	0.00438249
Ifit1bl2	31.41	7.638	2.933	0.000125653	0.00450336
Ccnd2	2007.74	3.142	1.651	0.000133386	0.00475425
Il7	16.11	3.529	1.819	0.00013617	0.00484019
Gem	23.06	4.98	2.316	0.000137207	0.00486373
Flt1	206.86	6.179	2.627	0.000138496	0.00489603
Ripk3	949.95	1.721	0.783	0.000141007	0.00497128
Slc2a3	624.8	1.632	0.707	0.000143477	0.00504465
F11r	253.73	2.527	1.338	0.000144607	0.00507061
Ccl12	522.39	10.923	3.449	0.000150028	0.00524654
Slfn2	4048.62	2.541	1.345	0.000151947	0.00528514
None	30.27	3.116	1.64	0.000153749	0.005325
Ly6i	12.63	8.063	3.011	0.000157519	0.0054102
Resf1	3009.24	1.99	0.993	0.000157627	0.0054102
Gata2	30.37	3.629	1.86	0.000158179	0.00541481
Ap1s3	236.67	2.304	1.204	0.000158641	0.00541633
Sh2d1b1	169.08	2.513	1.329	0.000161115	0.00547201
Arhgef18	236.85	1.922	0.942	0.000176354	0.00594289
Casp1	1275.25	1.792	0.842	0.000179058	0.00601839
Ddit3	298.45	2.633	1.397	0.000182473	0.00608529
Tent5c	796.95	2.844	1.508	0.000181879	0.00608529
Sorl1	2119.32	2.219	1.15	0.000182737	0.00608529
Samhd1	5793.08	2.145	1.101	0.000187975	0.0062214
Myb	160.53	2.36	1.239	0.000195938	0.00646844
None	358.75	2.827	1.499	0.00019732	0.00648109
Bst2	3452.74	3.531	1.82	0.000198862	0.00651525
Kcnk12	137.25	2.315	1.211	0.000211519	0.00691245
Pml	1658.47	1.938	0.955	0.000217695	0.00709642
Procr	561.91	3.344	1.741	0.000221277	0.00715922
Arhgap26	429.66	1.83	0.871	0.000220508	0.00715922
Rhou	144.63	2.879	1.526	0.00022114	0.00715922
Cyb561	21.77	3.366	1.751	0.000225943	0.00729199
None	988.09	1.907	0.931	0.000227367	0.00731976
Trim25	4827.75	1.763	0.818	0.000236283	0.00758797
Spsb4	101.78	2.231	1.158	0.000238386	0.00762641
Skint3	21.85	4.009	2.003	0.000239244	0.00762641
Gm5150	111.96	3.684	1.881	0.000238866	0.00762641
Tmco4	353.52	1.882	0.913	0.00024642	0.00779768
Plagl1	30.17	7.257	2.859	0.00027347	0.00860791
Cd164	2049.32	1.656	0.728	0.000274015	0.00860791
Cdkn1c	67.04	2.791	1.481	0.000285791	0.00893458
Mmp13	723.51	5.139	2.361	0.00028654	0.00893646
Src	225.89	2.774	1.472	0.000293981	0.00914656
Tap2	727.16	1.726	0.787	0.000296735	0.00921014
Hif3a	11.76	7.27	2.862	0.000298343	0.00923795
4933412E12Rik	75.28	2.253	1.172	0.00030364	0.00937957
4930589L23Rik	50.16	2.78	1.475	0.000306802	0.00945475
Hrh2	80.2	2.38	1.251	0.000313358	0.00963391
Gnl1	841.52	1.729	0.79	0.000317536	0.00973271
Tent5a	1103.81	1.95	0.963	0.000318072	0.00973271
Prss57	50.53	3.91	1.967	0.000329794	0.0100449
Lzts2	115.5	2.06	1.043	0.00033436	0.0101592
Zeb1	107.3	2.042	1.03	0.000339655	0.010272
Psme1	1564.77	1.809	0.855	0.000341505	0.0102847
Rasgrf1	18.44	6.025	2.591	0.000341661	0.0102847
Unc5b	102.96	2.163	1.113	0.000344407	0.0103195
None	108.4	3.44	1.782	0.000344004	0.0103195
Serpinb9	444.57	2.328	1.219	0.000347531	0.0103891
Gpat3	44.27	2.734	1.451	0.00034855	0.0103956
None	35.75	2.954	1.563	0.000353582	0.0104956
Shfl	169.61	2.054	1.038	0.000363958	0.0107562
Cd72	1733.07	3.588	1.843	0.000367732	0.0108431
Plekha6	16.94	3.33	1.736	0.000391305	0.01146
Col11a2	67.08	2.708	1.437	0.000393958	0.0115117
Slpi	397.59	4.657	2.219	0.000397285	0.0115829
Tmem229b	1162.86	1.674	0.743	0.000400545	0.0116517
Sez6l2	97.9	3.472	1.796	0.000403597	0.0117143
Sell	158.36	3.532	1.82	0.000411435	0.0119151
None	18.02	4.861	2.281	0.000451851	0.0129204
Napsa	619.02	1.855	0.891	0.000481032	0.013518
Tnfsf13b	84.31	2.543	1.347	0.000481371	0.013518
Cd300e	180.63	3.126	1.644	0.000479523	0.013518
Nod1	399.04	2.01	1.008	0.000485284	0.0135984
Chil3	2759.11	2.271	1.183	0.000490059	0.0137026
Fxyd5	5578.35	1.545	0.628	0.000504887	0.0140869
Timp1	36.03	2.847	1.509	0.00050783	0.0141386
Dusp2	83.67	2.319	1.214	0.000519455	0.0144313
Tead1	16.2	3.635	1.862	0.000527994	0.0146059
Cx3cl1	40.44	2.292	1.197	0.000529408	0.0146139
Ms4a6c	1188.72	2.072	1.051	0.000533735	0.0147021
None	17.68	5.119	2.356	0.000556359	0.0151985
None	27.71	3.457	1.79	0.000556444	0.0151985
Il18	93.45	1.811	0.857	0.000557843	0.0152047
Ddx24	2335.67	1.629	0.704	0.000560444	0.0152436
Naip1	19.95	4.608	2.204	0.00056846	0.0154057
Phldb2	18.03	4.089	2.032	0.000568779	0.0154057
Ubash3a	38.02	2.817	1.494	0.000571891	0.0154577
Gca	160.7	1.835	0.876	0.000584093	0.0156895
Trim21	657.67	1.915	0.937	0.000582946	0.0156895
Sirpb1b	118.46	2.193	1.133	0.000583471	0.0156895
Diras2	21.32	7.42	2.891	0.000618992	0.0164823
Trim12c	473.93	1.738	0.798	0.000619961	0.0164823
Kitl	407.59	2.082	1.058	0.00063273	0.0167874
Slc15a3	4839.33	2.469	1.304	0.000636465	0.016852
Tmem40	105.95	5.245	2.391	0.000641077	0.0169396
Nmi	239.68	2.1	1.07	0.000643867	0.0169787
Cd226	14.8	9.128	3.19	0.00064678	0.0170209
Adgre5	827.16	1.777	0.829	0.000670069	0.0175981
H2bc26	100.95	1.894	0.922	0.000683867	0.0179242
Rnase6	264.71	1.832	0.873	0.000696565	0.0182202
Samd9l	2586.61	2.09	1.064	0.000712701	0.0185674
Cpe	75.49	3.467	1.793	0.000731437	0.0190174
Ptgs2	237.35	4.85	2.278	0.000744237	0.0192651
Trem3	104.62	2.354	1.235	0.000743937	0.0192651
Col4a2	169.21	2.496	1.32	0.000761506	0.0195253
Osbpl5	43.58	2.33	1.22	0.000766758	0.0196212
Cd86	194.8	2.409	1.268	0.000796296	0.0202969
Nr4a3	13.3	4.932	2.302	0.000810615	0.0205882
Sh3d19	328.15	1.586	0.665	0.000857206	0.0217215
Mak	87.1	2.366	1.242	0.000860556	0.0217639
Tgfb3	21.9	3.027	1.598	0.000866687	0.0218737
Ifitm1	242.18	2.273	1.184	0.000868273	0.0218737
Pkd1l2	160.63	2.077	1.054	0.000892039	0.0223855
Gstm4	160.73	1.793	0.842	0.000896516	0.0224544
Eeig1	875.56	1.845	0.884	0.000905764	0.0225988
Fcrl1	240.96	2.876	1.524	0.000911366	0.0226949
Mlkl	662.96	2.205	1.141	0.000926581	0.0229417
Rgl1	1585.89	2.074	1.052	0.000926076	0.0229417
Sirpb1a	103.93	2.193	1.133	0.000931281	0.0230142
Kit	141.06	2.633	1.397	0.000943589	0.0231858
Coro2a	2819.5	1.61	0.687	0.000941962	0.0231858
Pbxip1	1648.18	1.825	0.868	0.000951965	0.0233474
Ppp1r16b	19.98	4.346	2.12	0.000974646	0.0238137
Agrn	622.22	1.661	0.732	0.000973352	0.0238137
Prdx6	3316.89	1.804	0.851	0.000983951	0.0239958
Myl10	18.25	3.95	1.982	0.000993783	0.0241901
Spn	1545.91	1.799	0.847	0.00100894	0.024513
Tlr3	400.64	2.222	1.152	0.00101583	0.0246343
Mitd1	234.5	2.034	1.025	0.00105385	0.0254138
Muc13	23.01	4.503	2.171	0.00106437	0.0255725
Igf2bp2	738.98	3.556	1.83	0.00107496	0.0257791
Themis2	2341.52	1.807	0.853	0.00109643	0.0261982
Gpm6b	22.81	2.868	1.52	0.0011005	0.0262399
Ms4a1	15.57	5.639	2.496	0.00111163	0.0264144
Trem6l	1256.96	1.743	0.802	0.00112487	0.0266314
None	683.15	1.779	0.831	0.00113425	0.0268047
Jak2	1015.57	1.516	0.6	0.00114588	0.0269811
Akap6	110.47	3.155	1.658	0.00116045	0.0272749
Lsr	90.62	2.643	1.402	0.00116555	0.0273451
Nfe2	186.24	1.954	0.967	0.00118698	0.0277977
C3	3346.56	2.199	1.137	0.00120046	0.0279618
Tapbpl	319.87	1.666	0.736	0.00119866	0.0279618
Gcnt2	165.76	1.879	0.91	0.0012414	0.0288121
Keap1	1183.19	1.49	0.576	0.00125852	0.0291572
Slfn3	327.12	2.076	1.054	0.00126268	0.0292015
Prkcq	15.75	5.895	2.56	0.00131618	0.0303845
Pdgfrb	18.46	3.539	1.823	0.00132865	0.0305637
Rasal1	19.59	2.608	1.383	0.00133207	0.0305881
Gfi1b	21.37	4.346	2.12	0.00134474	0.0308051
Kcnj5	14.66	25.811	4.69	0.00139533	0.0318154
Psd2	14.33	3.207	1.681	0.00144659	0.0327607
Syt11	530.42	1.526	0.609	0.00144689	0.0327607
Ist1	1395.24	1.495	0.58	0.00146737	0.0330515
Sp140	369.56	1.991	0.993	0.00146637	0.0330515
Ccr7	27.01	3.598	1.847	0.00149432	0.0334841
Hp	544.92	2.695	1.43	0.00150041	0.0335625
Sirpb1c	322.49	2.155	1.107	0.00152649	0.0340872
Gucy1b1	21.26	9.683	3.275	0.00154028	0.034336
Dhfr	986.62	2.853	1.513	0.00162292	0.0360543
Fcho1	712.15	1.559	0.641	0.00165273	0.0365913
Itga2b	245.16	3.405	1.768	0.00166365	0.0367704
Akap12	80.99	2.645	1.403	0.00168189	0.0371103
Nox1	61.64	7.048	2.817	0.00170637	0.0375866
Gadd45b	278.57	1.943	0.958	0.00173666	0.0381243
None	28.46	4.211	2.074	0.00173456	0.0381243
Tmem151a	24.1	5.795	2.535	0.00174535	0.0382502
Nfil3	199.44	1.646	0.719	0.00177601	0.0388566
Gm12185	41.72	3.737	1.902	0.00178696	0.0390304
Gvin1	79.06	2.791	1.481	0.00179619	0.0391659
Alox15	16.09	3.609	1.852	0.00180983	0.0393972
Zdhhc18	1333.58	1.481	0.567	0.0018207	0.0394741
None	98.98	2.101	1.071	0.00182172	0.0394741
None	68.1	2.159	1.11	0.00182249	0.0394741
Rasgrp1	13.93	4.408	2.14	0.00183134	0.0395997
Usb1	787.9	1.783	0.834	0.00183836	0.0396853
Zcchc2	1449.35	1.564	0.646	0.00186816	0.0402616
Fabp3	34.51	3.123	1.643	0.00190929	0.0410117
Grap2	102.9	2.543	1.347	0.00195476	0.0418894
Mn1	11.88	4.805	2.265	0.0019566	0.0418894
Bmp1	29.67	2.905	1.539	0.00196095	0.0419133
Ezr	2233.21	1.739	0.799	0.00197372	0.0420478
Chpf	48.79	4.526	2.178	0.00200681	0.0426826
Mafk	524.46	1.534	0.617	0.00201414	0.0427684
Dennd1b	1665.43	1.47	0.556	0.00206167	0.0435637
Ms4a4b	68.16	1.956	0.968	0.00211305	0.044372
Asb2	85.39	2.984	1.577	0.00213269	0.0447004
Edn1	10.3	13.207	3.723	0.00214695	0.0449267
Naa25	1080.63	1.736	0.796	0.00217618	0.0453918
Map7	25.57	2.344	1.229	0.00222143	0.0460791
Grb10	25.4	2.396	1.261	0.0022291	0.0460791
Phf11c	67.18	2.561	1.357	0.00222467	0.0460791
Il1rl2	173.23	1.998	0.999	0.00225264	0.0464638
Chpt1	327.18	1.574	0.654	0.0022719	0.0467125
None	46.14	2.485	1.313	0.00226934	0.0467125
Dck	2585.94	1.87	0.903	0.00230822	0.0473095
Selenow	441.9	1.758	0.814	0.00231898	0.0474549
None	201.39	23.59	4.56	0.00235566	0.0481297
Hoxa9	14.93	3.369	1.752	0.00237462	0.0484408
Laptm4b	144.25	1.883	0.913	0.00241389	0.0491645
Pnp2	29.92	2.563	1.358	0.00245496	0.0499226

## Sheet: KODay5vsWTay5.down
Gene Symbol (KODay5vsWTDay5.down)	baseMean (KODay5vsWTDay5.down)	FC (KODay5vsWTDay5.down)	log2FoldChange (KODay5vsWTDay5.down)	pvalue (KODay5vsWTDay5.down)	padj (KODay5vsWTDay5.down)
Lyz2	88903.4	0.001	-10.301	6.49e-74	8.42e-70
H3f3a	556.92	0.193	-2.377	7.73e-31	5.02e-27
Rpl29	1075.66	0.23	-2.118	9.04e-21	1.4e-17
Cbr2	228.43	0.207	-2.272	3.85e-12	1.81e-09
None	411.86	0.173	-2.535	3.66e-12	1.81e-09
None	15.34	0.08	-3.638	8.07e-11	2.91e-08
Plxnd1	8152.74	0.354	-1.496	2.6e-09	5.62e-07
Gt(ROSA)26Sor	225.85	0.202	-2.304	2.81e-09	5.97e-07
Abcb4	363.91	0.436	-1.197	2.4e-08	3.34e-06
Aph1b	147.2	0.445	-1.169	4.87e-08	5.63e-06
Col14a1	21.1	0.108	-3.207	6.98e-08	7.61e-06
Nxpe5	306	0.229	-2.127	2.46e-07	2.35e-05
Zdhhc14	557.5	0.423	-1.24	2.91e-07	2.64e-05
Pcbp4	81.64	0.241	-2.056	4.12e-07	3.57e-05
Stab1	41812.5	0.376	-1.411	5e-07	4.18e-05
Itga8	178.64	0.181	-2.465	5.68e-07	4.63e-05
Rac3	73.12	0.359	-1.477	6.2e-07	4.96e-05
Cacna1d	316.61	0.443	-1.176	6.6e-07	5.16e-05
Depp1	97.65	0.218	-2.198	8.73e-07	6.7e-05
Inka2	69.49	0.36	-1.473	1.06e-06	7.9e-05
Igf2r	6473.25	0.477	-1.068	1.22e-06	8.86e-05
Rab3il1	2526.13	0.511	-0.968	1.3e-06	9.38e-05
Dusp7	2127.8	0.489	-1.032	1.32e-06	9.46e-05
Ephx1	240.1	0.285	-1.809	1.57e-06	0.000110501
Camk1	1730.85	0.459	-1.122	1.92e-06	0.000131898
Fkbp9	161.98	0.43	-1.217	2.31e-06	0.000156087
Bhlhe41	1107.86	0.561	-0.835	2.58e-06	0.000170548
Gm26520	59.33	0.293	-1.77	3.29e-06	0.000207168
Dab2ip	125.95	0.303	-1.722	4.41e-06	0.000262309
Rab6b	55.53	0.267	-1.903	5.45e-06	0.000314318
Fam78b	25.13	0.19	-2.398	5.6e-06	0.00031737
Lima1	1120.35	0.613	-0.705	6.68e-06	0.000369016
Sulf2	1123.31	0.335	-1.578	7.68e-06	0.000416719
Plcb4	70.03	0.385	-1.376	8.57e-06	0.000455456
Zmat3	1391.23	0.544	-0.878	9.45e-06	0.000490494
Cavin1	105.69	0.351	-1.511	1.23e-05	0.000603006
Cfh	184.78	0.216	-2.21	1.75e-05	0.000815375
Crip1	1374.41	0.428	-1.225	1.76e-05	0.000816219
Rxra	1022.68	0.48	-1.058	1.84e-05	0.000844659
Pros1	450.99	0.447	-1.162	1.86e-05	0.000852665
Zcchc14	273.74	0.457	-1.129	2.28e-05	0.00103616
Layn	140.14	0.41	-1.286	2.68e-05	0.00119391
Abhd14b	57.24	0.309	-1.695	3.27e-05	0.00142444
Pgm2l1	1296.29	0.531	-0.914	3.3e-05	0.00143105
Ttc12	159.64	0.494	-1.017	3.38e-05	0.00145633
Dapk1	1384.71	0.545	-0.875	3.85e-05	0.00162791
Aldoc	498.77	0.474	-1.077	4.47e-05	0.00186037
Ids	1253.46	0.63	-0.667	4.68e-05	0.00192863
Abhd14a	61.44	0.394	-1.342	5.43e-05	0.002188
Agap1	1373.27	0.601	-0.734	6.81e-05	0.00265369
Egfr	27.5	0.339	-1.563	6.87e-05	0.00267002
Ulbp1	945.75	0.543	-0.881	7.54e-05	0.00290466
Gbgt1	80.94	0.412	-1.28	7.65e-05	0.0029373
Arhgap31	2547.92	0.638	-0.649	7.92e-05	0.00303108
Gmpr	167.01	0.552	-0.858	8.05e-05	0.00307215
Pdlim5	1868.53	0.606	-0.723	9.45e-05	0.00354454
Tbc1d30	36.14	0.304	-1.718	9.72e-05	0.00362515
Crat	1079.06	0.654	-0.612	0.000103129	0.00383381
Cracr2b	70.6	0.327	-1.611	0.000109764	0.00403423
Clstn1	531.16	0.338	-1.565	0.000119097	0.00433439
Rasgef1a	48.99	0.322	-1.634	0.000120338	0.00434893
Mamld1	47.05	0.4	-1.32	0.000123526	0.00443942
Zdhhc8	375.32	0.611	-0.711	0.000128511	0.00459312
Kcnj10	67.82	0.203	-2.302	0.000151701	0.00528514
Kank2	437.79	0.514	-0.961	0.000153914	0.005325
Eid1	1156.65	0.641	-0.641	0.000156414	0.00539713
Ldhb	56.95	0.41	-1.286	0.00015918	0.00542046
Lpin1	309.85	0.378	-1.402	0.000164903	0.00558602
Lrfn4	100.31	0.387	-1.369	0.000176083	0.00594289
Kif1b	2105.99	0.623	-0.682	0.000182925	0.00608529
Tubb2b	28.38	0.229	-2.128	0.000186663	0.00619377
Atp23	95.57	0.511	-0.97	0.00019707	0.00648109
Angptl7	68.32	0.245	-2.031	0.000240101	0.00763499
Wtip	54.19	0.413	-1.277	0.000243286	0.00771733
Scamp5	832.85	0.612	-0.709	0.000247404	0.00780979
Rilpl1	84.01	0.508	-0.977	0.000282688	0.00885892
Dram1	470.73	0.624	-0.681	0.000329822	0.0100449
Spats2	327.1	0.532	-0.91	0.00033523	0.0101619
Magee1	123.49	0.543	-0.881	0.000354331	0.0104956
Lamb2	76.88	0.417	-1.263	0.000352923	0.0104956
Lrp1	70022.1	0.507	-0.98	0.00038038	0.0111906
Sptssa	1079.45	0.631	-0.665	0.000383992	0.0112713
None	100.55	0.299	-1.74	0.000421301	0.0121736
St6gal1	816.65	0.372	-1.426	0.000433039	0.012485
Dip2c	372.92	0.583	-0.779	0.000440026	0.0126583
Creg2	135.48	0.489	-1.031	0.000443892	0.0127413
Phlda3	320.83	0.529	-0.918	0.000452236	0.0129204
Dock1	1498.43	0.643	-0.637	0.000453503	0.0129204
None	216.24	0.527	-0.923	0.000454118	0.0129204
Nav1	2974.38	0.64	-0.644	0.000457658	0.0129927
Lonrf1	209.28	0.618	-0.695	0.000466576	0.0131881
Mob3b	197.41	0.572	-0.807	0.000465881	0.0131881
Rhoj	99.76	0.531	-0.913	0.000523653	0.0145168
Scd1	671.13	0.045	-4.465	0.000545313	0.0149892
Dmxl2	1156.18	0.63	-0.668	0.000549601	0.0150751
Cacna1a	868.52	0.635	-0.656	0.000593776	0.0159166
Nrp1	5492.89	0.651	-0.62	0.000595086	0.0159189
Dbp	137.57	0.306	-1.709	0.000617886	0.0164823
Cd93	15147.5	0.59	-0.762	0.000712314	0.0185674
Itsn1	3859.69	0.64	-0.644	0.000745419	0.0192651
Igf1	4513.11	0.588	-0.766	0.000747474	0.0192798
Sh3pxd2a	1030.42	0.576	-0.795	0.000757545	0.0195008
Tox2	55.57	0.179	-2.479	0.000761393	0.0195253
Apbb1	15.99	0.273	-1.871	0.000785816	0.0200693
Junos	148.34	0.48	-1.06	0.000810895	0.0205882
Rnf217	249.2	0.626	-0.676	0.000877166	0.022055
Slc7a7	332.28	0.611	-0.71	0.000899457	0.0224847
Pon2	935.01	0.659	-0.601	0.00092551	0.0229417
Acss1	211.04	0.4	-1.32	0.000942468	0.0231858
Pdlim4	333.67	0.56	-0.836	0.00103252	0.0249925
Creb3l2	375.62	0.602	-0.733	0.00104154	0.0251638
Ago3	1104.95	0.631	-0.665	0.00105826	0.0254728
Edil3	72.43	0.508	-0.976	0.00109647	0.0261982
None	896.48	0.591	-0.759	0.00110226	0.0262399
Ctsf	91.49	0.379	-1.399	0.00112277	0.0266303
Ncbp2as2	577.25	0.641	-0.641	0.00113836	0.0268528
Spaca6	211.24	0.448	-1.158	0.00119599	0.0279582
Rap2a	2235.93	0.642	-0.639	0.00121491	0.0282477
Celsr2	23.12	0.392	-1.35	0.00132016	0.0304223
F730043M19Rik	49.58	0.441	-1.182	0.00134627	0.0308051
Rasgrp3	477.3	0.373	-1.423	0.00138035	0.0315292
Lix1l	285.86	0.637	-0.651	0.00142772	0.032497
Nuak1	147.58	0.433	-1.207	0.00144632	0.0327607
Ptgfrn	189.78	0.393	-1.347	0.00145126	0.0328025
Plekhh2	100.94	0.376	-1.412	0.00148317	0.0333496
Rab34	184.75	0.573	-0.803	0.00149358	0.0334841
Zfp30	15.46	0.244	-2.038	0.00160567	0.0357323
Tiam2	60.05	0.405	-1.302	0.00163271	0.03621
Tmem245	1440.42	0.619	-0.692	0.0018735	0.0403098
Mir223hg	2390.29	0.617	-0.697	0.00196744	0.0419828
Plcg1	279.39	0.657	-0.606	0.00204812	0.0434187
Jcad	112.94	0.565	-0.823	0.00206051	0.0435637
Sort1	1231.35	0.476	-1.071	0.00207363	0.0437452
Gramd1b	2906.12	0.675	-0.567	0.00208716	0.0439591
Fam110b	122.41	0.556	-0.846	0.0021136	0.044372
Ralgps2	211.85	0.569	-0.812	0.00215685	0.045061
Rgs10	1049.44	0.592	-0.756	0.00219862	0.0457864
Lyzl4	49.48	0.431	-1.216	0.00222733	0.0460791
Pgap1	765.21	0.541	-0.886	0.00223043	0.0460791
Idh1	2215.36	0.634	-0.656	0.00227645	0.046732

## Sheet: KODay7vsWTDay7.up
Gene Symbol (KODay7vsWTDay7.up)	baseMean (KODay7vsWTDay7.up)	FC (KODay7vsWTDay7.up)	log2FoldChange (KODay7vsWTDay7.up)	pvalue (KODay7vsWTDay7.up)	padj (KODay7vsWTDay7.up)
Plac8	716.33	27.773	4.796	4.18e-21	1.35e-17
Mcoln3	287.12	5.222	2.385	2.32e-17	5.02e-14
Gpr35	202.39	6.626	2.728	7.6e-17	1.27e-13
Acoxl	62.99	22.243	4.475	7.85e-17	1.27e-13
Atp1b3	7211.41	2.954	1.563	9.85e-17	1.42e-13
Axl	3584.41	5.243	2.39	2.03e-16	2.63e-13
Ly6c2	1835.82	13.759	3.782	3.55e-15	4.18e-12
Flrt3	455.65	49.395	5.626	1.15e-13	1.15e-10
None	1153.9	6.128	2.615	1.1e-13	1.15e-10
Ly6a	2809.09	13.7	3.776	1.45e-13	1.35e-10
Enpp5	35.51	34.994	5.129	1.91e-13	1.65e-10
Qpct	393.13	4.488	2.166	5.41e-13	4.07e-10
Serpine1	223.31	10.689	3.418	5.55e-13	4.07e-10
AA467197	80.81	5.419	2.438	6.87e-13	4.69e-10
Cttn	170.08	7.492	2.905	1.9e-12	1.23e-09
Inhba	87.31	10.426	3.382	4.6e-12	2.84e-09
Rab15	316.64	82.872	6.373	5.27e-12	3.11e-09
Adgrg7	23.8	23.56	4.558	5.76e-11	3.11e-08
Ctsg	558.61	8.243	3.043	5.7e-11	3.11e-08
Adgrg3	271.55	5.464	2.45	6.33e-11	3.28e-08
Cd300lf	1095.8	2.622	1.391	7.76e-11	3.87e-08
Plbd1	1139.35	14.273	3.835	8.66e-11	4.01e-08
H2-Q6	412.14	13.764	3.783	8.42e-11	4.01e-08
Tnfsf8	184.99	5.588	2.482	1.1e-10	4.92e-08
Neo1	220.91	3.997	1.999	2.24e-10	9.68e-08
Itgb7	2903.91	3.391	1.762	2.75e-10	1.11e-07
Elane	1655.81	7.056	2.819	3.23e-10	1.27e-07
Pkp3	63.25	5.445	2.445	3.66e-10	1.4e-07
Icam2	195.13	2.905	1.539	5.61e-10	2.08e-07
Acta2	124.15	5.211	2.382	1.38e-09	4.84e-07
Prtn3	1238.01	7.002	2.808	1.49e-09	5.1e-07
Hsh2d	91.54	12.933	3.693	1.69e-09	5.34e-07
Syt11	530.42	2.238	1.162	2.3e-09	7.11e-07
Ptpn14	89.86	11.429	3.515	4.47e-09	1.35e-06
Gcnt2	165.76	3.368	1.752	5.19e-09	1.53e-06
Treml2	720.89	4.78	2.257	2.45e-08	6.9e-06
Nedd4	251.32	4.532	2.18	3e-08	8.1e-06
Mpo	1931.7	5.757	2.525	3.17e-08	8.39e-06
Ctnnd2	362.08	4.157	2.056	3.41e-08	8.85e-06
F11r	253.73	4.008	2.003	3.56e-08	9.07e-06
None	30.32	5.147	2.364	6.01e-08	1.5e-05
Arhgef5	20.88	5.659	2.5	7e-08	1.68e-05
Tgfb3	21.9	7.653	2.936	7.75e-08	1.83e-05
Kalrn	37.16	9.24	3.208	7.96e-08	1.84e-05
Ramp3	67.47	56.431	5.818	1.04e-07	2.33e-05
Tspoap1	255.62	2.639	1.4	1.1e-07	2.38e-05
Col4a2	169.21	4.311	2.108	1.8e-07	3.83e-05
Xylt1	1478.25	2.051	1.037	2.05e-07	4.28e-05
Cd209g	78.41	47.445	5.568	2.37e-07	4.87e-05
Cd34	353.17	16.486	4.043	2.45e-07	4.97e-05
Enpp4	195.51	3.643	1.865	2.58e-07	5.16e-05
Ptgs2	237.35	13.755	3.782	2.87e-07	5.56e-05
Card11	757.29	3.338	1.739	3.36e-07	6.42e-05
Cyb561	21.77	9.011	3.172	3.65e-07	6.79e-05
Spsb4	101.78	3.451	1.787	3.66e-07	6.79e-05
Aebp1	52.65	6.514	2.703	4.43e-07	7.98e-05
Abcb1a	66.32	3.327	1.734	5.28e-07	9.14e-05
Plekhg4	89.05	40.447	5.338	5.9e-07	9.94e-05
None	274.9	3.056	1.612	6.21e-07	0.000103271
L1cam	932.4	2.035	1.025	6.92e-07	0.000112196
Tead1	16.2	6.569	2.716	7.7e-07	0.000123261
H2-Q7	291.07	6.205	2.633	8.12e-07	0.000128449
Slfn4	2075	15.244	3.93	8.57e-07	0.00013241
Phldb2	18.03	10.587	3.404	9.82e-07	0.000149834
Gria3	99.03	3.395	1.764	1.21e-06	0.000181798
Pdlim7	921	3.042	1.605	1.41e-06	0.000210849
Akap6	110.47	6.432	2.685	1.44e-06	0.000213029
Bmp1	29.67	5.842	2.546	1.57e-06	0.000228223
H2bc27	44.07	4.183	2.065	1.85e-06	0.000264405
Tnfsf14	87.31	2.474	1.307	2e-06	0.000282037
Kctd17	231.8	2.952	1.562	2.07e-06	0.000288589
Gm26797	37.66	4.883	2.288	2.81e-06	0.000379487
Sorbs1	56.08	3.241	1.696	3.39e-06	0.000444568
Cald1	63.54	4.427	2.146	3.75e-06	0.000476901
Ezr	2233.21	2.304	1.204	3.88e-06	0.000489106
Ccdc88c	189.34	3.084	1.625	4.44e-06	0.000543104
None	66.89	3.553	1.829	4.48e-06	0.000543754
Ripk3	949.95	1.925	0.945	5.18e-06	0.000622528
H2-Q5	127.76	3.58	1.84	6.12e-06	0.000703207
Trem1	297.46	7.723	2.949	6.74e-06	0.000759848
Adgrb1	27.6	20.259	4.341	7.11e-06	0.00079482
Serpinb1a	277.14	2.808	1.489	7.17e-06	0.00079482
Ltbp2	85.47	5.905	2.562	7.52e-06	0.000826635
Ccdc80	17.21	6.859	2.778	7.9e-06	0.00086113
Sirpb1c	322.49	3.019	1.594	8.03e-06	0.000861418
Tmem40	105.95	11.276	3.495	8.17e-06	0.00086885
Armcx2	74.26	2.882	1.527	8.33e-06	0.000878755
Unc5b	102.96	2.629	1.395	9.5e-06	0.000981701
Rasgrf2	16.46	10.013	3.324	9.53e-06	0.000981701
Hsd11b1	76.87	6.304	2.656	9.61e-06	0.000981887
Acap1	349.29	2.55	1.351	9.95e-06	0.00100899
Trp53i11	41.56	4.982	2.317	1.04e-05	0.0010449
Ccnd2	2007.74	3.757	1.91	1.18e-05	0.00115742
Sh2d1b1	169.08	2.942	1.557	1.17e-05	0.00115742
Col5a1	81.16	5.958	2.575	1.19e-05	0.00116394
Klhl29	31.78	16.369	4.033	1.3e-05	0.00126113
Nes	718.81	3.267	1.708	1.33e-05	0.00127363
Igfbp7	20.73	6.02	2.59	1.37e-05	0.00130335
Fstl1	80.53	5.517	2.464	1.45e-05	0.00135173
Procr	561.91	4.227	2.08	1.46e-05	0.00135173
Zdhhc15	32.33	5.216	2.383	1.63e-05	0.00148342
Pmaip1	261.38	2.438	1.286	1.77e-05	0.00157014
Ms4a3	160.46	5.968	2.577	1.79e-05	0.00157875
Grb10	25.4	3.569	1.835	2.09e-05	0.00179852
Col6a3	38	8.09	3.016	2.09e-05	0.00179852
Col5a3	34.73	9.061	3.18	2.19e-05	0.0018589
Itpr3	2927.65	2.132	1.092	2.19e-05	0.0018589
None	35.75	3.45	1.787	2.36e-05	0.00198924
Slc22a18	49.25	3.571	1.836	2.42e-05	0.00202776
Ccr5	2779.34	1.925	0.945	2.46e-05	0.00203447
Sparc	103.26	5.793	2.534	2.73e-05	0.00222707
None	18.02	6.023	2.59	2.75e-05	0.00222707
Col4a1	119.85	4.698	2.232	3.04e-05	0.00240761
Lmtk2	1138.15	1.883	0.913	3.33e-05	0.00255049
Mgst2	189.17	3.147	1.654	3.34e-05	0.00255049
Rhoh	208.1	1.987	0.991	3.47e-05	0.00263502
Ubash3a	38.02	6.146	2.62	3.57e-05	0.00267709
Chst3	261.47	3.096	1.63	3.82e-05	0.00280103
Ifitm1	242.18	2.915	1.543	3.96e-05	0.00288404
Nid1	13.69	7.061	2.82	4e-05	0.00289177
Pttg1	376.8	1.95	0.963	4.12e-05	0.00293467
Ifi213	450.09	6.248	2.643	4.12e-05	0.00293467
Pgr	12.64	47.971	5.584	4.43e-05	0.00314021
Timp3	53.37	7.061	2.82	4.47e-05	0.00315356
Gbp4	86.06	11.569	3.532	4.65e-05	0.00326183
Gsr	3161.41	1.897	0.924	4.76e-05	0.00328348
Id1	722.27	12.949	3.695	4.73e-05	0.00328348
Prss50	36.71	8.417	3.073	4.74e-05	0.00328348
Atp10a	629.93	2.489	1.316	4.84e-05	0.00332379
Gfi1	107.76	5.888	2.558	4.96e-05	0.00338749
Apol9a	42.54	20.119	4.331	5.12e-05	0.00345994
Pla2g5	98.96	4.35	2.121	5.5e-05	0.00362359
Treml4	100.61	3.788	1.921	5.53e-05	0.00362359
Abtb2	163.7	3.757	1.91	5.74e-05	0.00372541
Cd244a	202.82	2.969	1.57	5.79e-05	0.00372734
None	12.84	7.165	2.841	5.8e-05	0.00372734
Plk2	1587.43	2.161	1.112	6.31e-05	0.00381082
B3gnt5	51.5	3.259	1.705	6.17e-05	0.00381082
Ablim1	66.2	2.7	1.433	6.09e-05	0.00381082
Eeig1	875.56	2.101	1.071	6.32e-05	0.00381082
Btla	25.97	6.218	2.636	6.26e-05	0.00381082
Ly6m	20.31	5.208	2.381	6.31e-05	0.00381082
Fbln2	17.7	6.479	2.696	6.27e-05	0.00381082
Rab44	340.75	2.721	1.444	6e-05	0.00381082
Ptgs2os2	32.18	4.082	2.029	6.09e-05	0.00381082
Plaur	1822.05	2.956	1.563	6.51e-05	0.0038867
Cyp1b1	41.7	5.212	2.382	6.94e-05	0.00409648
Tmem158	239.12	3.07	1.618	6.98e-05	0.00409648
Dach1	113.41	3.139	1.65	6.95e-05	0.00409648
Sirpb1b	118.46	2.546	1.348	7.04e-05	0.00411501
Fbn1	84.21	4.614	2.206	7.12e-05	0.00414356
Apol9b	155.49	12.907	3.69	7.43e-05	0.00430312
Fat1	55.74	4.437	2.15	7.64e-05	0.00438373
Atp8b4	4190.37	1.608	0.685	7.7e-05	0.00439941
Il7	16.11	3.952	1.982	8.06e-05	0.00458518
Loxl2	19.31	6.503	2.701	8.15e-05	0.00461705
Chic1	27.13	6.99	2.805	8.21e-05	0.0046331
Plod2	97.16	2.425	1.278	8.26e-05	0.00463911
St3gal5	2496.24	2.394	1.259	8.69e-05	0.00481652
Zfp469	48.62	2.673	1.419	8.79e-05	0.00485349
Gadd45g	196.86	3.193	1.675	9.02e-05	0.00493889
Fscn1	57.23	3.916	1.969	9.12e-05	0.00495452
Grap2	102.9	3.384	1.759	9.13e-05	0.00495452
Serpinh1	56.99	6.529	2.707	9.29e-05	0.00500199
Oas1h	22.87	3.295	1.72	9.76e-05	0.00518732
Havcr2	943.1	2.054	1.039	0.00010421	0.00549602
Cd69	145.36	3.241	1.697	0.000104816	0.00550562
Kctd19	42.42	18.329	4.196	0.000106029	0.00554684
Col1a1	507.65	5.469	2.451	0.000122832	0.00623776
Pla1a	12.92	20.769	4.376	0.000123882	0.00623776
Id3	689.83	16.471	4.042	0.000123092	0.00623776
Kcnk12	137.25	2.436	1.285	0.000124044	0.00623776
Plaat3	167.25	1.867	0.901	0.000125412	0.00628222
4930503L19Rik	783.13	1.705	0.77	0.000126547	0.0063147
Atp2b4	758.69	3.579	1.839	0.00012823	0.00632844
Galnt3	192.88	2.428	1.28	0.000128286	0.00632844
Mmp12	4390	2.661	1.412	0.000127611	0.00632844
Tnfrsf23	646.15	3.373	1.754	0.000129687	0.0063629
Slc2a3	624.8	1.644	0.717	0.000132732	0.00647373
Thbs2	67.47	9.255	3.21	0.000134371	0.00650497
Htra3	31.57	2.602	1.38	0.000142463	0.00674585
Plxna1	9579.83	1.711	0.774	0.000141916	0.00674585
Fmnl2	514	1.889	0.918	0.000141182	0.00674585
Zfp507	26.63	8.981	3.167	0.000142467	0.00674585
Dmpk	1407.23	7.836	2.97	0.000149981	0.00699949
Sh3d19	328.15	1.694	0.761	0.000153434	0.00710948
Prr5l	257.2	1.99	0.993	0.000152986	0.00710948
Cx3cl1	40.44	2.513	1.329	0.000157828	0.00728707
None	19.43	8.089	3.016	0.000164157	0.00749918
Ly75	90.27	3.319	1.731	0.000170921	0.00778078
Slfn1	392.63	8.079	3.014	0.000171695	0.00778869
Cysltr2	30.48	3.757	1.91	0.000173352	0.00783647
Lamb1	20.45	4.004	2.001	0.00017478	0.00787361
Cdk18	4197.13	1.776	0.829	0.000185195	0.00818905
Ap1s3	236.67	2.284	1.192	0.000192104	0.00842011
Itpr1	1081.25	1.72	0.783	0.000193616	0.00844042
Scin	82.26	4.235	2.082	0.000196778	0.00853843
Postn	87.34	7.636	2.933	0.000206132	0.00882627
Nhsl1	105.95	2.614	1.386	0.000206029	0.00882627
Pced1b	237.22	1.863	0.897	0.00021169	0.00897536
Zfp334	48.15	3.365	1.751	0.000220035	0.00923861
Ccdc92	39.51	7.53	2.913	0.000222992	0.00925582
Mical3	595.35	2.007	1.005	0.000223298	0.00925582
Cd209f	106.86	20.369	4.348	0.000222341	0.00925582
Golm1	481.01	1.674	0.743	0.000231226	0.00943373
Cd300e	180.63	3.344	1.742	0.000231135	0.00943373
Spn	1545.91	1.933	0.951	0.000232126	0.00944076
Cpe	75.49	3.89	1.96	0.000233074	0.00944971
Abca8b	108.9	2.463	1.3	0.000237284	0.00956949
Fam167a	38.16	43.333	5.437	0.000238242	0.00956949
Map1b	22.18	3.187	1.672	0.000238104	0.00956949
Col1a2	295.62	4.626	2.21	0.000239869	0.00960511
Tmem151a	24.1	11.245	3.491	0.000241704	0.00964882
C1qtnf6	148.08	1.879	0.91	0.000251174	0.00999609
Pik3cb	1800.75	1.581	0.661	0.00026036	0.0102985
Sema6a	46.08	34.179	5.095	0.000270403	0.0105988
Noct	353.05	2.425	1.278	0.000272649	0.0106407
Bgn	64.5	4.428	2.147	0.000286292	0.0110218
Id2	2122.19	2.507	1.326	0.000291325	0.0111824
Hgsnat	4072.01	2.273	1.185	0.000299256	0.0114118
Chil3	2759.11	2.368	1.244	0.000299941	0.0114118
Msh3	422.58	1.918	0.94	0.000307342	0.0116592
Ppm1e	91.38	2.107	1.075	0.000311124	0.0117683
Fcnb	308.36	3.019	1.594	0.000314736	0.0118703
Cytip	355.56	2.1	1.07	0.000329941	0.0123464
Epb41l4b	25.32	16.772	4.068	0.000330214	0.0123464
Notch4	264.37	2.918	1.545	0.000334948	0.0123807
Serpinb6b	291.87	2.546	1.348	0.000334736	0.0123807
Rassf8	908.26	1.694	0.76	0.0003394	0.0124389
Sez6l2	97.9	3.61	1.852	0.000337677	0.0124389
Helz2	4523.96	2.434	1.283	0.000356296	0.0129484
Gm22973	120.54	2.194	1.133	0.000360641	0.0130305
Xk	105.8	1.864	0.899	0.000365498	0.0130994
Dusp8	23.2	3.416	1.772	0.000380552	0.013564
Emilin2	8718.29	1.848	0.886	0.00039145	0.0138762
Cdh1	40.31	5.051	2.337	0.000403346	0.0142044
Ifi44	941.6	7.646	2.935	0.000403994	0.0142044
None	18.02	9.31	3.219	0.00041248	0.0144635
Abcg2	247.26	1.796	0.844	0.00042207	0.0147203
Tjp2	649.19	1.619	0.695	0.000435101	0.0151233
Pou3f1	102.48	9.442	3.239	0.000455948	0.0155262
Sell	158.36	3.618	1.855	0.000459876	0.0155781
Il1rl2	173.23	2.312	1.209	0.000459113	0.0155781
Sult6b1	32.55	2.691	1.428	0.000483112	0.0162803
None	23.5	3.163	1.661	0.000484889	0.016284
Pecam1	102.32	2.644	1.403	0.00048963	0.0163302
Fn1	434.82	3.733	1.9	0.000500506	0.0165687
None	16.17	4.343	2.119	0.000500612	0.0165687
Gfod1	144.89	2.219	1.15	0.000503286	0.0166148
Col3a1	46.51	3.722	1.896	0.000517403	0.0169515
Chpf	48.79	6.242	2.642	0.000533726	0.0173548
Dagla	405.34	1.666	0.736	0.000547237	0.0177054
Rasgrf1	18.44	5.541	2.47	0.00055018	0.0177122
Tnc	124.95	6.602	2.723	0.000577811	0.0185099
Heg1	113.07	3.292	1.719	0.000577248	0.0185099
Cpeb2	1777.29	1.632	0.707	0.000589302	0.0185644
Ass1	914.54	2.709	1.438	0.000589384	0.0185644
Raet1d	152.49	2.205	1.141	0.000609394	0.0190513
Tiam1	2069.99	1.7	0.765	0.000611428	0.0190689
Cd300ld	1483.19	1.583	0.662	0.000624611	0.0193346
Sirpb1a	103.93	2.295	1.198	0.000624693	0.0193346
Tgm2	1661.3	2.592	1.374	0.000637006	0.0195842
Muc13	23.01	27.015	4.756	0.000650436	0.0199498
Adgrg1	100.03	2.565	1.359	0.000663987	0.0203174
Plk3	504.41	2.263	1.178	0.000669308	0.020432
Gprc5b	145.18	2.539	1.344	0.000679816	0.0206479
Antxr1	34.21	3.163	1.661	0.000691963	0.0209266
Zdhhc18	1333.58	1.534	0.617	0.000695625	0.0209885
Siglecg	31.44	4.737	2.244	0.000728527	0.0219302
Ccn1	21.95	7.268	2.862	0.000735498	0.0220888
None	17.6	3.403	1.767	0.000749439	0.0224555
Gata2	30.37	5.086	2.347	0.000753196	0.0225161
Timp1	36.03	2.781	1.476	0.000797514	0.0235753
As3mt	224.36	1.744	0.803	0.000802637	0.0235753
Grhl2	21.87	17.082	4.094	0.000800863	0.0235753
Pdgfrb	18.46	3.321	1.732	0.000795713	0.0235753
Tspan7	34.51	5.087	2.347	0.000803165	0.0235753
4930438A08Rik	53.16	5.099	2.35	0.000809273	0.0237009
Flnb	1902.33	1.744	0.803	0.000860179	0.0247999
Rai14	773.73	1.981	0.986	0.000874512	0.0250875
Mmp10	39.47	8.776	3.133	0.000875953	0.0250875
Dhrs9	416.84	2.283	1.191	0.000896329	0.0254463
Zeb1	107.3	1.943	0.958	0.000910453	0.0257812
Gbp6	50.82	5.517	2.464	0.000912098	0.0257812
Rin1	72.29	2.903	1.537	0.00092943	0.0260441
Arhgef18	236.85	1.806	0.853	0.000932448	0.0260724
Col5a2	88.91	6.009	2.587	0.000938819	0.0260819
Gpr31c	41.67	3.62	1.856	0.000938605	0.0260819
Napsa	619.02	1.798	0.847	0.000943691	0.0260839
Qrsl1	230.86	1.719	0.782	0.000953166	0.0261999
Trem3	104.62	2.547	1.349	0.000959379	0.0262595
Pkp4	1254.5	1.536	0.619	0.000970475	0.0264841
Zfpm1	358.48	1.807	0.854	0.000971671	0.0264841
Mrtfb	1847.71	1.481	0.567	0.000980788	0.0266766
Trem6l	1256.96	1.756	0.812	0.000985743	0.0266994
Efcab6	22.27	15.853	3.987	0.000999842	0.0270249
F830016B08Rik	69.84	5.081	2.345	0.00100624	0.0271412
Herc3	845.29	1.551	0.633	0.00102409	0.0274515
Pkd1l2	160.63	2.067	1.048	0.00102162	0.0274515
Plcg2	5553.7	1.457	0.543	0.00102764	0.0274725
Selenom	184.02	1.58	0.66	0.0010291	0.0274725
Cd5	28.47	3.378	1.756	0.00103128	0.0274739
Loxl1	13.03	4.607	2.204	0.00106854	0.0283502
None	100.69	1.761	0.816	0.00107924	0.0285176
Flt1	206.86	4.769	2.254	0.00108465	0.0286022
Rcn1	128.03	1.852	0.889	0.00109212	0.0287408
Cxcr3	134.15	1.963	0.973	0.00112237	0.0294174
Rps6ka2	637.61	1.594	0.673	0.00114022	0.0297649
Itgal	2744.12	2.393	1.259	0.00119078	0.0310226
Itga5	5505.48	1.95	0.963	0.00120966	0.0313881
Cped1	70.89	2.292	1.197	0.00122751	0.0317246
Mak	87.1	2.328	1.219	0.00123663	0.0317858
Cand2	81.13	1.945	0.959	0.00125387	0.0318974
Inf2	2844.18	1.881	0.911	0.00124744	0.0318974
Syne1	3367.76	1.753	0.81	0.00125109	0.0318974
Mycl	21.49	3.492	1.804	0.0012641	0.0320949
Morrbid	115.95	2.044	1.031	0.00127382	0.0322155
Ccn2	44.07	6.846	2.775	0.00129026	0.0325678
Runx3	468.28	2.026	1.019	0.00131397	0.0328535
Hoxa9	14.93	4.84	2.275	0.0013209	0.0329564
Lif	13.04	5.19	2.376	0.00134701	0.0335435
Tcstv4	113.19	2.684	1.424	0.0013848	0.034287
Angptl2	2667.41	1.971	0.979	0.00139159	0.0343242
Arhgap27	1309.79	1.608	0.685	0.00138999	0.0343242
Epdr1	29.6	2.805	1.488	0.00144634	0.0354722
Dmwd	447.64	2.781	1.476	0.00146408	0.0356711
None	201.39	28.556	4.836	0.0014726	0.035778
Bcat1	24.99	3.707	1.89	0.00150984	0.0363427
Gm13822	19.44	5.839	2.546	0.00150595	0.0363427
Hspg2	55.02	5.108	2.353	0.00154024	0.0368012
Plpp3	96.92	2.308	1.207	0.00160957	0.0381764
Bcl2l11	2085.79	1.654	0.726	0.00162651	0.0383161
Polr1a	1361.71	1.892	0.92	0.00162727	0.0383161
Dusp1	801.56	2.203	1.14	0.00163068	0.038327
Gprc5a	22.52	4.789	2.26	0.001655	0.0388282
Met	598.89	3.702	1.888	0.00166675	0.0389629
Naip1	19.95	5.619	2.49	0.00166497	0.0389629
Slc52a3	30.9	2.176	1.122	0.00167203	0.039016
Dlg5	17.52	4.157	2.056	0.00169014	0.0392973
Tes	1420.25	1.741	0.8	0.00173148	0.0400152
Bend6	23.72	2.87	1.521	0.00172813	0.0400152
Plagl1	30.17	5.65	2.498	0.00175136	0.0403306
Fxyd5	5578.35	1.479	0.565	0.00175685	0.0403422
Hrh2	80.2	2.222	1.152	0.00182441	0.0414534
Oasl1	1415.44	4.735	2.243	0.00182335	0.0414534
F730311O21Rik	150.93	2.083	1.059	0.0018208	0.0414534
Ptk7	22.87	3.212	1.684	0.00186957	0.0423313
Osbpl5	43.58	2.242	1.165	0.00194117	0.0434515
Ocstamp	16.62	5.392	2.431	0.00196364	0.0437736
Ugcg	895.65	1.486	0.571	0.00197589	0.0439712
Ppm1j	34.32	2.323	1.216	0.00198856	0.0441774
Dio2	164.7	3.121	1.642	0.00199789	0.0442331
Bhlhe40	784.31	1.792	0.842	0.00202049	0.0446574
Hip1r	123.82	2.524	1.336	0.00203968	0.0448521
Col12a1	50.26	5.805	2.537	0.00204331	0.0448559
Pmepa1	202.73	3.211	1.683	0.00204777	0.0448779
None	178.83	3.132	1.647	0.00205206	0.0448961
None	1393.4	1.716	0.779	0.00206995	0.0452113
Smad7	521.49	2.32	1.214	0.00207381	0.0452195
Gem	23.06	3.557	1.831	0.00210095	0.0456578
B4galt5	4450.88	1.527	0.611	0.00212151	0.0458742
Klf2	1093.81	1.629	0.704	0.00211949	0.0458742
Smad6	353.35	4.364	2.126	0.00214636	0.0462572
Kitl	407.59	1.92	0.941	0.00218829	0.0469271
Tnxb	14.19	6.828	2.771	0.00219887	0.0469987
Cgas	525.15	1.823	0.866	0.00228636	0.0484694
Adgre5	827.16	1.675	0.744	0.00233324	0.0490623
Dnase1l3	20.38	7.421	2.892	0.00233223	0.0490623
Baz1a	2013.98	1.465	0.551	0.00232458	0.0490623
Stag3	75.76	2.095	1.067	0.00236016	0.049237
Myb	160.53	2.33	1.22	0.00239625	0.0496628
Rbpms2	14.42	10.29	3.363	0.00240757	0.0498179

## Sheet: KODay7vsWTDay7.down
Gene Symbol (KODay7vsWTDay7.down)	baseMean (KODay7vsWTDay7.down)	FC (KODay7vsWTDay7.down)	log2FoldChange (KODay7vsWTDay7.down)	pvalue (KODay7vsWTDay7.down)	padj (KODay7vsWTDay7.down)
Lyz2	88903.4	0.001	-10.366	1.58e-74	2.05e-70
H3f3a	556.92	0.152	-2.722	7.38e-39	4.79e-35
Cbr2	228.43	0.086	-3.54	4.79e-26	2.07e-22
Rpl29	1075.66	0.233	-2.099	1.94e-20	5.04e-17
Plxnd1	8152.74	0.282	-1.828	5.65e-13	4.07e-10
None	411.86	0.204	-2.292	2.51e-10	1.05e-07
Nxpe5	306	0.176	-2.509	9.97e-10	3.59e-07
Zdhhc14	557.5	0.364	-1.457	1.57e-09	5.21e-07
None	15.34	0.094	-3.418	1.67e-09	5.34e-07
Pcbp4	81.64	0.195	-2.356	5.45e-09	1.57e-06
Ms4a4a	114.73	0.05	-4.318	2.54e-08	7.02e-06
Gt(ROSA)26Sor	225.85	0.236	-2.082	6.2e-08	1.52e-05
Kcnj10	67.82	0.101	-3.303	9.08e-08	2.07e-05
Selenop	7710.88	0.149	-2.749	1.08e-07	2.36e-05
Apoe	7506.32	0.153	-2.71	2.71e-07	5.33e-05
Rac3	73.12	0.369	-1.437	3.98e-07	7.28e-05
Sesn1	1516.56	0.349	-1.52	5.09e-07	9.05e-05
Depp1	97.65	0.22	-2.187	5.19e-07	9.1e-05
Gm26520	59.33	0.272	-1.879	5.82e-07	9.94e-05
Dram1	470.73	0.52	-0.943	6.66e-07	0.000109301
Mxd4	651.09	0.231	-2.111	8.43e-07	0.000131825
Abhd14a	61.44	0.321	-1.64	1.74e-06	0.000251285
Hpgd	108.85	0.099	-3.342	2.2e-06	0.00030368
Angptl7	68.32	0.162	-2.624	2.48e-06	0.000338779
Gbgt1	80.94	0.351	-1.512	2.88e-06	0.000381126
Prrg1	49.88	0.293	-1.771	2.86e-06	0.000381126
Sema6d	36.73	0.213	-2.234	3.49e-06	0.000452374
Sptssa	1079.45	0.548	-0.867	3.6e-06	0.000461944
Rasgef1a	48.99	0.27	-1.891	4.18e-06	0.000521868
Gpr34	70.02	0.064	-3.959	4.33e-06	0.000535308
Snta1	109.54	0.352	-1.506	5.28e-06	0.000627933
Arhgap19	1698.92	0.417	-1.26	5.63e-06	0.000664001
Ahrr	192.82	0.355	-1.495	6.07e-06	0.000703207
Pde1b	496.08	0.542	-0.883	6.06e-06	0.000703207
Rab3il1	2526.13	0.537	-0.897	6.64e-06	0.000756034
Dbp	137.57	0.214	-2.227	8.02e-06	0.000861418
Wfdc17	482.99	0.406	-1.301	9.21e-06	0.000964011
Sros1	37.41	0.29	-1.787	1.16e-05	0.00115742
Fam43a	151.51	0.198	-2.339	1.38e-05	0.00130335
Dusp7	2127.8	0.527	-0.923	1.44e-05	0.00135173
Glul	3128.04	0.442	-1.179	1.49e-05	0.00137551
Osbpl11	1289.33	0.506	-0.982	1.66e-05	0.00148342
Plxdc2	216.74	0.08	-3.642	1.66e-05	0.00148342
Ypel3	488.57	0.238	-2.07	1.65e-05	0.00148342
Ephx1	240.1	0.332	-1.59	1.95e-05	0.00170525
Mcrip1	328.1	0.494	-1.016	1.96e-05	0.00170525
Frat1	55.51	0.154	-2.694	2.45e-05	0.00203447
Ralgps2	211.85	0.463	-1.11	2.53e-05	0.00207452
Rnasel	1403.68	0.44	-1.186	2.99e-05	0.00240695
Wwp1	3581.99	0.391	-1.356	3.02e-05	0.00240761
Neat1	7260.39	0.507	-0.979	3.04e-05	0.00240761
Ncbp2as2	577.25	0.568	-0.816	3.12e-05	0.00245713
Hagh	248.51	0.545	-0.875	3.34e-05	0.00255049
Kank2	437.79	0.484	-1.046	3.3e-05	0.00255049
Cib2	27.39	0.198	-2.337	3.28e-05	0.00255049
Prxl2b	128.75	0.446	-1.165	3.55e-05	0.00267709
Fam234a	1598.16	0.51	-0.973	3.63e-05	0.00270335
Pgap6	749.15	0.532	-0.912	3.7e-05	0.00274062
Tbc1d4	388.51	0.432	-1.209	3.8e-05	0.00279891
Maf	7790.29	0.523	-0.934	4.01e-05	0.00289177
Tcp11l2	271.22	0.227	-2.139	5.03e-05	0.00341983
Aph1b	147.2	0.554	-0.852	5.17e-05	0.0034744
Fcgrt	549.24	0.273	-1.873	5.5e-05	0.00362359
Plcd1	32.5	0.308	-1.701	5.52e-05	0.00362359
Cacna1d	316.61	0.518	-0.95	5.52e-05	0.00362359
Slc26a11	449.25	0.288	-1.797	5.74e-05	0.00372541
Slc46a3	300.25	0.336	-1.572	6.3e-05	0.00381082
Rgs10	1049.44	0.503	-0.991	6.02e-05	0.00381082
Eef2k	269.84	0.434	-1.204	6.03e-05	0.00381082
Nat8l	58.93	0.154	-2.696	6.22e-05	0.00381082
Idh1	2215.36	0.551	-0.86	6.53e-05	0.0038867
Stab1	41812.5	0.462	-1.113	6.5e-05	0.0038867
Kdm7a	1063.55	0.611	-0.711	7.57e-05	0.00436318
Cfh	184.78	0.251	-1.994	8.3e-05	0.00463911
Ccdc152	25.31	0.142	-2.811	8.56e-05	0.00476554
Gm13710	19.3	0.164	-2.608	8.92e-05	0.00490447
Narf	502.53	0.541	-0.885	9.26e-05	0.00500199
Bmf	190.79	0.205	-2.284	9.38e-05	0.00500728
Scamp5	832.85	0.594	-0.752	9.37e-05	0.00500728
Pnpla8	621.28	0.59	-0.761	9.97e-05	0.00527968
Pfkfb4	573.89	0.566	-0.821	0.000107325	0.00559208
Rxra	1022.68	0.517	-0.951	0.000113485	0.0058894
Tnfaip8l2	649.84	0.445	-1.169	0.000115109	0.00594989
Mturn	54.32	0.229	-2.128	0.000116267	0.00598592
Rab11fip5	1894.6	0.478	-1.064	0.000117683	0.00603488
Cyth3	511.89	0.599	-0.74	0.000121099	0.00618556
Mrc1	9528.81	0.36	-1.474	0.000129965	0.0063629
Pltp	1996.96	0.273	-1.871	0.000133227	0.00647373
Kif3a	431	0.388	-1.365	0.000137942	0.006653
Slc43a2	8155.68	0.532	-0.91	0.000139273	0.00669233
None	18.6	0.324	-1.626	0.000144911	0.00683661
Pros1	450.99	0.492	-1.024	0.000148068	0.00693512
Echs1	646.14	0.65	-0.622	0.000147653	0.00693512
Ypel2	133.44	0.269	-1.897	0.000159992	0.00736075
Ptms	3533.39	0.544	-0.877	0.000161165	0.00738855
Gyg1	1162.53	0.489	-1.032	0.000178841	0.00802867
Card6	69.31	0.343	-1.543	0.000180454	0.00807314
Rab6b	55.53	0.362	-1.467	0.000181942	0.00811175
Cyp27a1	237.44	0.23	-2.117	0.00018429	0.00818828
Ldhb	56.95	0.394	-1.344	0.00018557	0.00818905
Trpv4	113.63	0.322	-1.635	0.000191322	0.0084143
Prxl2c	419.27	0.55	-0.862	0.000193868	0.00844042
Abca9	183.89	0.296	-1.757	0.000198699	0.00859306
Ctsf	91.49	0.338	-1.567	0.000201205	0.00867253
Rab34	184.75	0.529	-0.919	0.000207729	0.00886538
Lysmd1	34.27	0.355	-1.496	0.000211096	0.00897536
Gab1	201.51	0.268	-1.901	0.000212484	0.00897971
Slc16a7	584.62	0.495	-1.014	0.000215963	0.00909711
Ophn1	622.33	0.572	-0.806	0.000221525	0.00925582
Pink1	453.53	0.338	-1.567	0.000224346	0.00926964
Cp	69.73	0.312	-1.682	0.000228314	0.00940364
Arrdc3	414.95	0.393	-1.347	0.00022999	0.00943373
Atosa	214.92	0.281	-1.832	0.00026009	0.0102985
Nuak1	147.58	0.385	-1.376	0.000262465	0.0103502
Sptbn5	46.17	0.353	-1.501	0.000267435	0.0105142
Scn1b	116.78	0.374	-1.419	0.000273111	0.0106407
Lpin1	309.85	0.397	-1.334	0.000282728	0.0109496
Slit1	40.4	0.178	-2.493	0.000282165	0.0109496
2610035D17Rik	20.04	0.234	-2.095	0.000286196	0.0110218
Reps2	470.06	0.426	-1.232	0.00029299	0.0112131
Gpr162	182.67	0.149	-2.749	0.000329393	0.0123464
Ahr	81.91	0.299	-1.743	0.000331611	0.012363
Camk1	1730.85	0.559	-0.839	0.000332622	0.0123652
Galc	1433.25	0.545	-0.876	0.000338685	0.0124389
Txnip	4712.34	0.474	-1.077	0.00035129	0.0128384
Misp3	18.69	0.297	-1.752	0.000355811	0.0129484
Atp6v0d2	69.4	0.316	-1.661	0.000357912	0.0129708
Fchsd2	645.74	0.563	-0.829	0.000361566	0.0130305
Tprg1l	1064.72	0.572	-0.805	0.000365155	0.0130994
Fabp5	1243.62	0.41	-1.286	0.000379832	0.013564
Slc9a9	964.33	0.437	-1.194	0.000390783	0.0138762
Slc7a7	332.28	0.589	-0.763	0.000399192	0.014112
Abtb1	384.75	0.39	-1.36	0.000418993	0.0146523
Fkbp9	161.98	0.539	-0.891	0.000436623	0.0151233
Unc93b1	7091.14	0.557	-0.845	0.000437122	0.0151233
Jmy	367.77	0.478	-1.066	0.000442271	0.015238
Parp3	480.78	0.582	-0.78	0.000442787	0.015238
Eid1	1156.65	0.663	-0.593	0.000445165	0.0152793
Abhd14b	57.24	0.379	-1.398	0.000451891	0.0154692
Ip6k1	1114.84	0.486	-1.041	0.000453378	0.0154793
Rhobtb1	228.82	0.522	-0.938	0.000477883	0.016146
Tpra1	1053.42	0.648	-0.627	0.000485733	0.016284
Pdlim4	333.67	0.544	-0.878	0.000489158	0.0163302
Bri3	1250.46	0.592	-0.756	0.000495818	0.0164942
Vps9d1	469.96	0.622	-0.685	0.000504617	0.0166165
Kmt5c	676.16	0.544	-0.877	0.000515271	0.0169244
Pdcd4	221.68	0.406	-1.302	0.000529663	0.0173095
Gas7	5085.46	0.499	-1.004	0.000532238	0.0173499
Klhl24	1287.82	0.365	-1.455	0.000536749	0.0174095
Tk2	426.96	0.582	-0.782	0.000548893	0.0177122
Tns1	826.18	0.43	-1.217	0.000579513	0.0185187
Ncoa4	823.81	0.464	-1.108	0.000582185	0.0185584
Pdzk1ip1	44.45	0.242	-2.047	0.000584218	0.0185644
Tmem176b	398.09	0.332	-1.591	0.00059239	0.0185644
Aplp2	4557.96	0.605	-0.724	0.000591992	0.0185644
Cracr2b	70.6	0.376	-1.409	0.000586855	0.0185644
Spats2	327.1	0.549	-0.865	0.000592073	0.0185644
Sft2d2	2194.05	0.54	-0.89	0.000618371	0.0192392
Rcbtb2	1394.18	0.508	-0.976	0.000625909	0.0193346
None	64.92	0.463	-1.112	0.000632826	0.0195019
Sec14l1	3239	0.591	-0.758	0.000681154	0.0206479
Gmfg	789.07	0.593	-0.753	0.000678566	0.0206479
Dyrk1b	189.86	0.404	-1.309	0.000767208	0.0228297
Orai3	460.93	0.63	-0.666	0.000766396	0.0228297
Ppfia4	216.76	0.334	-1.583	0.000799285	0.0235753
Pld3	2891.61	0.608	-0.718	0.000819564	0.0239482
Coq8a	67.68	0.318	-1.654	0.000828305	0.0240951
Znrf2	1886.53	0.594	-0.752	0.000827732	0.0240951
None	246.45	0.587	-0.768	0.000846169	0.0245597
Abcb4	363.91	0.613	-0.706	0.000848605	0.0245754
Entpd1	1073.03	0.4	-1.323	0.000858611	0.0247999
Zfp36l1	583.42	0.486	-1.042	0.000874094	0.0250875
Cyp4f13	188.23	0.559	-0.838	0.000885997	0.0253192
Dse	2522.95	0.659	-0.602	0.000890084	0.0253801
Snx8	2898.45	0.675	-0.567	0.000893157	0.0254119
Pgap1	765.21	0.514	-0.96	0.00091564	0.025825
Cd163	250.25	0.391	-1.355	0.000925404	0.0260022
Lrp6	2168.75	0.544	-0.877	0.00092593	0.0260022
Acaa1a	1096.34	0.618	-0.695	0.000937328	0.0260819
Pcmtd2	379.09	0.479	-1.061	0.000942806	0.0260839
Dmac1	436.13	0.685	-0.546	0.000945759	0.0260839
Zfp652	1624.96	0.589	-0.764	0.000946935	0.0260839
Clstn1	531.16	0.397	-1.334	0.000956154	0.0262265
Dnajb14	1102.08	0.543	-0.88	0.000983102	0.0266836
Vldlr	50.71	0.349	-1.52	0.0010233	0.0274515
Mamld1	47.05	0.483	-1.051	0.00104797	0.0278614
Serpinb6a	4394.28	0.603	-0.73	0.0010755	0.0284766
Zfp62	489.12	0.651	-0.62	0.00110969	0.0291441
Sft2d1	490.22	0.605	-0.725	0.00113246	0.0296219
Tm7sf2	130.44	0.477	-1.069	0.00120731	0.0313881
Peli3	36.38	0.352	-1.507	0.00122508	0.0317246
Fbxl20	752.45	0.447	-1.162	0.00123538	0.0317858
Spart	578.24	0.688	-0.539	0.00123723	0.0317858
Sgsh	867.98	0.587	-0.768	0.00124989	0.0318974
Ctdsp2	1424.77	0.487	-1.038	0.00125255	0.0318974
Pigv	184.95	0.57	-0.811	0.00126797	0.03213
Mapk1ip1	68.69	0.508	-0.978	0.00129382	0.0325942
Aldh6a1	163.3	0.582	-0.781	0.00129759	0.0326258
Rmnd5a	1446.87	0.619	-0.692	0.00131283	0.0328535
Peli2	425.17	0.384	-1.381	0.00131424	0.0328535
Ednrb	258.8	0.285	-1.81	0.00136213	0.033855
Lima1	1120.35	0.706	-0.502	0.0013745	0.034097
Rny3	57.67	0.441	-1.182	0.00141788	0.0349062
Crat	1079.06	0.707	-0.501	0.00144225	0.0354389
Stard8	1484.04	0.624	-0.681	0.00145341	0.0355784
Zfp30	15.46	0.281	-1.831	0.00146445	0.0356711
None	18.02	0.401	-1.32	0.00146545	0.0356711
Lamtor1	1447.99	0.685	-0.546	0.0014784	0.0358518
Ptpro	934.29	0.561	-0.834	0.00150131	0.0363395
Stx2	1406.68	0.686	-0.544	0.00150962	0.0363427
Tma7	619.72	0.69	-0.536	0.00151516	0.0364032
Ccdc93	1107.44	0.685	-0.545	0.00152971	0.0366558
Slc17a5	814.07	0.661	-0.596	0.00153133	0.0366558
Aldoc	498.77	0.566	-0.822	0.00156458	0.0373141
Zfand6	973.29	0.675	-0.566	0.00158122	0.0376418
Tns4	40.31	0.418	-1.259	0.00160418	0.0381184
Fhip1b	487.98	0.54	-0.888	0.00161724	0.0382884
Gas6	5268.75	0.46	-1.121	0.00162436	0.0383161
Igfbp4	4447.16	0.531	-0.912	0.00167776	0.0390795
Ccl8	15.26	0.157	-2.67	0.00169409	0.0393187
Gm24336	113.26	0.555	-0.849	0.00173335	0.0400152
Sh3gl1	1662.33	0.698	-0.52	0.00175323	0.0403306
Ap1b1	3334.98	0.597	-0.745	0.0017681	0.0405289
Mmp14	722.57	0.332	-1.592	0.00177489	0.0406127
Gpr155	182.78	0.416	-1.265	0.00181379	0.0414297
Pet100	204.99	0.646	-0.63	0.00185074	0.0419782
Wdfy2	3866.55	0.68	-0.556	0.00187348	0.0423459
Aph1c	350.71	0.441	-1.18	0.00188557	0.0425451
Myom1	29.15	0.12	-3.06	0.00190185	0.0428379
Eif4ebp2	2917.97	0.619	-0.692	0.00192803	0.0433522
Gng7	53.43	0.514	-0.961	0.00193316	0.0433923
Tbc1d22a	1413.02	0.68	-0.556	0.00194249	0.0434515
Ermard	190.65	0.538	-0.893	0.00195165	0.0435812
Frat2	56.22	0.296	-1.756	0.00199767	0.0442331
Clec10a	135.75	0.315	-1.665	0.00203195	0.0448342
Sgpp1	1355.61	0.694	-0.527	0.00203892	0.0448521
Cables1	27.11	0.257	-1.959	0.00209797	0.0456578
Tbc1d30	36.14	0.393	-1.346	0.0021157	0.0458742
Hexa	8085.85	0.611	-0.71	0.00212527	0.0458789
Tgfbr2	2251.73	0.616	-0.7	0.00215715	0.0463358
None	683.73	0.583	-0.779	0.0021546	0.0463358
Csad	158.64	0.437	-1.195	0.00219371	0.0469656
Kcnk6	1291.11	0.699	-0.516	0.00222392	0.0474558
Socs6	787.39	0.567	-0.818	0.00223382	0.0475887
Ptov1	938.88	0.67	-0.578	0.00224344	0.0477155
Use1	650.65	0.655	-0.61	0.00227896	0.0483915
Mertk	932.69	0.487	-1.037	0.00229925	0.0486632
Zfp696	88.16	0.551	-0.86	0.00232663	0.0490623
Notch1	2613.1	0.588	-0.766	0.00235377	0.049237
Sh3bgrl	4663.42	0.684	-0.549	0.00235479	0.049237
Tbc1d16	299.18	0.507	-0.979	0.00236052	0.049237
Rp2	1178.98	0.705	-0.503	0.00235146	0.049237
Ticam2	277.54	0.583	-0.779	0.0023726	0.0494095
Man1a	2961.73	0.618	-0.695	0.00237952	0.0494742
Cerk	3810.81	0.64	-0.644	0.00239157	0.0496452
