# Supplementary material for: Histone H3.3 ensures cell proliferation and genomic stability during myeloid cell development
Source: iScience. 2026 Jun 24;29(7):116501. doi: 10.1016/j.isci.2026.116501 (PMC13320441; doi:10.1016/j.isci.2026.116501)
Supplement: Table S4. Differentially expressed genes in day8 BMDMS and peritoneal macrophages (FDR<0.05), related to Figure 4 [file mmc3.xlsx]

## Sheet: BMDM_cKODay8vsWTDay8.up
Gene Symbol (BMDM_cKODay8vsWTDay8.up)	baseMean (BMDM_cKODay8vsWTDay8.up)	FC (BMDM_cKODay8vsWTDay8.up)	log2FoldChange (BMDM_cKODay8vsWTDay8.up)	pvalue (BMDM_cKODay8vsWTDay8.up)	padj (BMDM_cKODay8vsWTDay8.up)
Flrt3	124.76	41.412	5.372	6.01e-61	3.46e-57
Cd209f	78.85	1259.93	10.299	3.41e-57	7.86e-54
Ifi44	301.95	10.281	3.362	1.87e-55	3.59e-52
Oasl1	339.47	6.986	2.804	2.56e-50	4.21e-47
Atp1b3	4944.85	3.675	1.878	2.4e-48	3.45e-45
Ifi213	174.04	12.561	3.651	1.42e-45	1.82e-42
Irf7	1439.81	3.935	1.976	1.75e-42	2.01e-39
Iigp1	119.16	8.675	3.117	1.49e-40	1.56e-37
Ifi206	221.24	8.755	3.13	5.98e-40	5.74e-37
Ifit3	698.87	3.592	1.845	5.69e-38	5.04e-35
Usp18	497.34	3.605	1.85	1.72e-37	1.42e-34
Mx1	425.33	3.943	1.979	1.37e-34	1.05e-31
Oasl2	1726.72	2.809	1.49	1.71e-34	1.23e-31
Ifit1	826.21	3.251	1.701	2.21e-33	1.5e-30
Ly6a	788.14	6.121	2.614	7.88e-33	5.04e-30
Acoxl	37.3	87.941	6.458	8.95e-33	5.43e-30
H2-Q6	109.98	13.797	3.786	9.85e-33	5.67e-30
Siglec1	2181.07	3.008	1.589	2.79e-32	1.46e-29
Oas3	2728.63	2.515	1.33	4.6e-32	2.3e-29
Cd209g	62.74	1002.08	9.969	2.92e-31	1.4e-28
Ddx60	551.72	2.644	1.403	2.23e-30	1.03e-27
Helz2	1759.79	2.569	1.361	7.35e-29	3.03e-26
Ccnd2	948.89	3.321	1.732	1.21e-28	4.79e-26
Zbp1	394.79	4.59	2.198	6.46e-27	2.4e-24
Slfn4	64.25	5.784	2.532	6.38e-25	2.23e-22
Ifit2	1751.75	3.249	1.7	6.27e-25	2.23e-22
None	313.68	6.564	2.715	4.12e-24	1.4e-21
Tap1	1236.03	2.148	1.103	2.24e-23	7.36e-21
Rigi	1357.71	2.169	1.117	2.4e-23	7.69e-21
Tgtp2	132.33	4.182	2.064	3.16e-23	9.84e-21
Ifit3b	126.86	4.028	2.01	1.32e-22	4.01e-20
Oas2	714.64	2.222	1.152	2.69e-22	7.74e-20
Rtp4	915.18	2.156	1.108	7.57e-22	2.13e-19
Ifi209	527.64	4.577	2.195	1.03e-21	2.75e-19
Ifi204	1428.03	2.248	1.169	1.13e-21	2.97e-19
Ifi211	247.35	2.828	1.5	2.78e-21	7.12e-19
H2-Q7	65.84	9.337	3.223	2.87e-21	7.19e-19
Oas1g	217.77	2.731	1.449	5.18e-20	1.27e-17
Phf11d	262.76	3.073	1.62	1.05e-19	2.52e-17
Cmpk2	977.33	2.509	1.327	1.91e-19	4.41e-17
Fcgr4	316.84	2.65	1.406	2.12e-19	4.8e-17
Stat2	1596.25	2.189	1.131	1.51e-18	3.28e-16
Slc15a3	1707.75	2.079	1.056	1.92e-18	4.09e-16
Ly6e	4777.17	2.3	1.202	3.89e-18	7.87e-16
Slfn8	880.03	1.975	0.982	7.01e-18	1.37e-15
Irgm1	1139.36	2.022	1.016	7.12e-18	1.37e-15
Ifi47	475.88	2.322	1.215	6.88e-18	1.37e-15
Ifi203	1103.08	2.191	1.132	7.61e-18	1.44e-15
Trim30a	2096.89	1.827	0.869	1.05e-17	1.96e-15
Mndal	712.02	2.137	1.096	2e-17	3.6e-15
Ifih1	785.48	2.061	1.043	3.79e-17	6.62e-15
Mx2	145.87	2.918	1.545	3.87e-17	6.66e-15
Enpp4	104.86	3.616	1.855	9.54e-17	1.57e-14
Gbp6	21.61	17.912	4.163	1.05e-16	1.67e-14
Phf11b	213.03	2.602	1.38	1.28e-16	2.02e-14
H2-Q5	56.07	4.976	2.315	2.13e-16	3.31e-14
Gbp7	198.41	2.938	1.555	3.1e-16	4.7e-14
Xaf1	326.27	2.232	1.158	4.08e-16	6.1e-14
Parp9	898.4	1.811	0.856	4.81e-16	7.11e-14
Parp11	395.08	2.133	1.093	8.48e-16	1.23e-13
Iigp1c	127.1	5.631	2.493	1.21e-15	1.7e-13
Gbp4	28.06	7.437	2.895	1.32e-15	1.84e-13
Sp100	1297.5	1.738	0.797	1.45e-15	1.99e-13
Ramp3	13.76	56.206	5.813	2.51e-15	3.4e-13
Rsad2	1264.48	2.712	1.439	3.85e-15	5.16e-13
Id3	306.59	3.184	1.671	3.96e-15	5.24e-13
Herc6	368.81	2.057	1.041	4.88e-15	6.31e-13
Dmpk	834.86	2.666	1.414	5.13e-15	6.57e-13
Dtx3l	1342.19	1.824	0.867	6.12e-15	7.74e-13
Irgm2	599.41	2.046	1.033	6.88e-15	8.61e-13
None	35.18	5.901	2.561	1.61e-14	1.99e-12
H2-Q4	398.36	2.422	1.276	2.01e-14	2.44e-12
Tnfrsf23	202.19	2.217	1.149	2.57e-14	3.08e-12
Trim30d	493.19	2.342	1.228	2.72e-14	3.19e-12
Tmem158	136.41	2.776	1.473	3.21e-14	3.74e-12
Igtp	308.07	2.177	1.122	3.41e-14	3.93e-12
Ms4a4c	82.53	3.389	1.761	3.55e-14	4.01e-12
Isg15	281.26	2.872	1.522	7.78e-14	8.7e-12
Slfn5	2110.72	2.142	1.099	8.75e-14	9.69e-12
Oas1b	87.89	2.712	1.44	1.42e-13	1.54e-11
None	274.14	2.327	1.218	3.2e-13	3.45e-11
F830016B08Rik	22.43	9.98	3.319	3.85e-13	4.11e-11
Lilrb4a	2016.06	1.684	0.752	3.89e-13	4.11e-11
Uba7	746.74	1.742	0.801	4.05e-13	4.25e-11
H2-T22	572.42	1.95	0.963	5.77e-13	5.99e-11
Adar	1030.11	1.737	0.797	8e-13	8.23e-11
Apol9b	21.93	15.361	3.941	1.46e-12	1.49e-10
Nlrc5	757.23	1.833	0.875	1.67e-12	1.69e-10
Mamdc2	105.88	2.533	1.341	2.65e-12	2.66e-10
Trafd1	1247.12	1.698	0.764	3.63e-12	3.61e-10
Gbp2	212.62	2.272	1.184	3.97e-12	3.91e-10
Pbxip1	589.03	1.928	0.947	4.06e-12	3.96e-10
Bcl2l11	1013.09	1.752	0.809	4.2e-12	4.06e-10
Lgals3bp	4151.59	1.904	0.929	4.76e-12	4.53e-10
Gbp5	71.84	3.378	1.756	4.93e-12	4.66e-10
Gbp3	124.46	2.806	1.489	5.57e-12	5.21e-10
Cd300lf	443.41	2.416	1.272	5.79e-12	5.37e-10
Pou3f1	19.17	10.321	3.367	9.34e-12	8.47e-10
Parp12	1236.91	1.676	0.745	1.28e-11	1.15e-09
Cd69	59.37	4.097	2.034	1.45e-11	1.29e-09
Gpr35	30.92	5.987	2.582	1.57e-11	1.39e-09
Axl	2884.61	2.274	1.185	2.02e-11	1.77e-09
Cd300e	165.33	3.045	1.607	2.49e-11	2.17e-09
Ms4a6b	736.73	1.767	0.822	2.57e-11	2.23e-09
Rassf8	595.56	1.884	0.914	2.94e-11	2.53e-09
H2-T23	1441.58	1.859	0.894	3.05e-11	2.6e-09
Dhx58	662.89	1.87	0.903	3.57e-11	3.02e-09
Eeig1	428.47	1.86	0.895	4.18e-11	3.49e-09
Parp10	500.79	1.842	0.881	4.16e-11	3.49e-09
Napsa	319.45	1.885	0.915	4.97e-11	4.12e-09
Znfx1	4006.9	1.726	0.787	7.25e-11	5.96e-09
Cd300ld	1183.48	1.599	0.677	9.74e-11	7.84e-09
Ctnnd2	236.23	2.104	1.073	1.32e-10	1.04e-08
1600014C10Rik	241.49	1.913	0.936	2.01e-10	1.56e-08
Itgb7	912.4	2.075	1.053	2.37e-10	1.82e-08
Slc28a2	167.61	1.95	0.963	2.39e-10	1.82e-08
Treml6	566.39	1.735	0.795	2.49e-10	1.89e-08
Fut7	83.28	2.766	1.468	2.84e-10	2.14e-08
Adra2c	28.94	5.059	2.339	3.12e-10	2.32e-08
Lgals9	1130.19	1.697	0.763	3.31e-10	2.44e-08
Stat1	545.32	1.822	0.865	3.41e-10	2.49e-08
Parp14	3617.45	1.725	0.786	4.11e-10	2.98e-08
Gpx3	275.4	2.506	1.325	4.36e-10	3.12e-08
Oas1a	602.18	1.762	0.817	4.35e-10	3.12e-08
Myo10	1737.9	2.281	1.189	6.16e-10	4.38e-08
Phf11a	47.43	4.035	2.013	6.28e-10	4.44e-08
Ifi207	2232.41	1.563	0.645	6.38e-10	4.48e-08
Eif2ak2	1039.77	1.687	0.754	6.69e-10	4.67e-08
Lrpap1	1393.1	1.63	0.704	7.82e-10	5.43e-08
Tor3a	1394.89	1.665	0.735	9.11e-10	6.28e-08
None	18.54	6.261	2.646	9.88e-10	6.75e-08
Tdrd7	832.62	1.566	0.647	1.01e-09	6.84e-08
Csf3r	282.33	2.065	1.046	1.79e-09	1.19e-07
B4galt5	2053.32	1.449	0.535	2.33e-09	1.54e-07
Dmwd	297.91	1.836	0.877	2.52e-09	1.66e-07
Epsti1	539.15	1.76	0.816	2.85e-09	1.87e-07
Card11	346.27	2.029	1.021	2.93e-09	1.91e-07
None	80.96	2.458	1.298	4.01e-09	2.6e-07
None	720.54	1.564	0.645	6.31e-09	4.06e-07
Cd274	238.89	1.79	0.84	7.4e-09	4.74e-07
Mthfr	1001	1.646	0.719	8.29e-09	5.24e-07
Trim30c	65.08	2.67	1.417	8.81e-09	5.54e-07
Treml2	179.57	3.435	1.78	1e-08	6.27e-07
Gbp9	561.22	1.747	0.805	1.3e-08	8.09e-07
Themis2	1282.1	1.489	0.574	1.36e-08	8.44e-07
H2-K1	9662.61	1.816	0.86	1.51e-08	9.17e-07
A930037H05Rik	90.47	2.206	1.142	1.51e-08	9.17e-07
Gbp8	77.31	2.25	1.17	1.7e-08	1.02e-06
Man2b2	1895.93	1.42	0.506	1.93e-08	1.15e-06
Fxyd5	2802.07	1.445	0.531	2.14e-08	1.27e-06
Anxa2r1	75.18	2.463	1.301	2.24e-08	1.32e-06
Nt5c3	308.56	1.721	0.783	2.3e-08	1.34e-06
Prr5l	170.41	2.24	1.164	2.43e-08	1.41e-06
Rnf213	11742.6	1.915	0.937	2.51e-08	1.45e-06
Nectin4	217.41	1.767	0.821	2.77e-08	1.59e-06
Capn5	451.54	1.683	0.751	3.02e-08	1.72e-06
Rnf114	947.67	1.556	0.638	3.76e-08	2.12e-06
Mov10	475.41	1.713	0.777	4.05e-08	2.27e-06
C1qtnf6	81.71	3.165	1.662	4.19e-08	2.34e-06
Ogfr	725.01	1.579	0.659	4.73e-08	2.62e-06
Id2	1006.6	1.576	0.656	5.46e-08	3.01e-06
Colec12	697.41	2.33	1.22	5.88e-08	3.21e-06
Trim34a	191.52	1.987	0.991	6.61e-08	3.57e-06
Serpinb6b	287.62	1.727	0.788	8.27e-08	4.41e-06
Sp110	421.99	1.685	0.753	8.63e-08	4.58e-06
Isg20	47.79	3.019	1.594	8.77e-08	4.63e-06
Olfml3	96.94	2.663	1.413	8.99e-08	4.73e-06
St3gal5	1264.2	1.623	0.699	9.43e-08	4.93e-06
Pls3	599.97	1.739	0.799	9.51e-08	4.96e-06
Resf1	949.01	1.511	0.596	1e-07	5.2e-06
Pdgfb	1121.55	1.962	0.972	1.03e-07	5.3e-06
Tcstv4	45.83	2.845	1.508	1.15e-07	5.89e-06
Gm26797	15.92	6.264	2.647	1.18e-07	6.02e-06
Ltbp2	131.47	2.813	1.492	1.2e-07	6.11e-06
Hap1	14.81	5.755	2.525	1.2e-07	6.11e-06
Daxx	502.01	1.735	0.795	1.42e-07	7.15e-06
Xylt1	581.8	1.56	0.641	1.58e-07	7.8e-06
Psmb9	455.68	1.605	0.683	1.77e-07	8.66e-06
Gsr	1096.34	1.733	0.793	2.09e-07	1.01e-05
None	20.55	4.349	2.121	2.09e-07	1.01e-05
Tnfsf8	120.59	2.956	1.564	2.15e-07	1.04e-05
Ncf4	1183.66	1.534	0.617	2.77e-07	1.33e-05
Pde7b	258.98	1.874	0.906	2.81e-07	1.34e-05
Cd86	85.66	2.183	1.126	2.93e-07	1.39e-05
H1f1	1532.5	1.52	0.604	2.98e-07	1.4e-05
H2-T24	436.4	1.786	0.837	2.96e-07	1.4e-05
Sh2d1b1	139.15	1.907	0.931	2.99e-07	1.4e-05
Atp2b4	116.64	2.509	1.327	3.05e-07	1.42e-05
Ube2l6	617.34	1.632	0.707	3.37e-07	1.57e-05
Selenbp2	10.91	7.53	2.913	3.86e-07	1.78e-05
Psmb8	688.86	1.518	0.602	3.95e-07	1.81e-05
Ifi205	18.97	4.188	2.066	4.05e-07	1.84e-05
Sorl1	1055.58	1.672	0.742	4.17e-07	1.89e-05
Syt11	214.78	1.723	0.785	4.31e-07	1.94e-05
Jade2	1086.89	1.426	0.512	4.87e-07	2.18e-05
Chst3	122.35	2.277	1.187	4.99e-07	2.21e-05
None	3235.08	1.459	0.545	4.98e-07	2.21e-05
Rab15	15.07	6.424	2.684	5.13e-07	2.26e-05
Tap2	319.05	1.571	0.651	5.45e-07	2.39e-05
Nes	204.93	1.966	0.975	5.5e-07	2.41e-05
Adgrg3	39.95	3.763	1.912	5.59e-07	2.44e-05
Tent4a	562.84	1.588	0.667	5.78e-07	2.51e-05
Pdlim7	140.34	2.011	1.008	5.93e-07	2.57e-05
Ier5	1205.97	1.403	0.488	6.86e-07	2.96e-05
Casp1	906.96	1.438	0.524	8.27e-07	3.56e-05
Lipg	15.1	5.9	2.561	8.7e-07	3.72e-05
Ifi35	325.86	1.677	0.746	8.99e-07	3.82e-05
Slfn1	17.37	4.544	2.184	9.41e-07	3.97e-05
Zfas1	190.73	1.673	0.743	9.96e-07	4.17e-05
None	17.23	5.581	2.481	1.1e-06	4.56e-05
Pkp3	17.79	4.349	2.121	1.33e-06	5.42e-05
Trpm2	222.44	1.834	0.875	1.33e-06	5.42e-05
Trim30b	35.96	2.547	1.349	1.43e-06	5.79e-05
Ifit1bl1	42.93	2.802	1.486	1.77e-06	7.04e-05
Tlr3	299.18	1.805	0.852	1.95e-06	7.73e-05
Bst2	1220.71	1.445	0.531	1.98e-06	7.85e-05
Tent5c	346.96	1.884	0.914	2e-06	7.87e-05
F5	23.79	3.136	1.649	2.13e-06	8.3e-05
Il17ra	600.32	2.045	1.032	2.15e-06	8.36e-05
Pml	717.97	1.511	0.595	2.16e-06	8.36e-05
Arhgap27	338.4	1.609	0.686	2.24e-06	8.6e-05
Dennd3	38.28	3.981	1.993	2.49e-06	9.45e-05
H2-M3	352.68	1.65	0.722	2.66e-06	0.000100212
Ezr	842.37	1.67	0.74	2.66e-06	0.000100212
Parvg	759.25	1.703	0.768	2.94e-06	0.000110323
Ms4a6c	797.62	1.471	0.556	3.55e-06	0.000131992
Rhoh	158.37	1.622	0.697	3.6e-06	0.000133365
Arap3	1061.27	1.369	0.453	3.89e-06	0.000143509
Slamf7	1055.62	1.388	0.473	3.91e-06	0.000143932
Tnfsf14	48.15	2.423	1.277	4.35e-06	0.000159137
Ptk2b	2698.35	1.345	0.428	4.53e-06	0.000165087
Icam2	60.67	2.183	1.126	4.62e-06	0.000167672
H2-T10	64.82	2.064	1.046	4.96e-06	0.000179062
Dgkg	99.59	2.015	1.011	5.18e-06	0.000183967
Dok3	519.1	1.523	0.607	5.16e-06	0.000183967
Mir6236	668.67	11.346	3.504	5.19e-06	0.000183983
Tmem132a	264.81	1.685	0.752	5.3e-06	0.000187078
Csf1	242.38	2.325	1.217	5.42e-06	0.000191026
B4galnt1	456.32	1.481	0.567	5.53e-06	0.000194272
Gm5431	478.59	1.598	0.677	5.9e-06	0.00020607
Samd9l	2202.07	1.396	0.482	6.09e-06	0.000211372
Sh3d19	109.87	1.719	0.781	6.4e-06	0.000220845
Arid5a	64.64	1.971	0.979	6.7e-06	0.000229493
Tpst1	290.95	1.557	0.639	6.75e-06	0.000230757
Itga5	1467.07	1.343	0.425	6.93e-06	0.000236179
None	75.99	19.152	4.259	7.18e-06	0.000243828
Trim25	2178.32	1.337	0.419	7.78e-06	0.000263474
Flrt2	195.58	1.597	0.675	8e-06	0.000268568
Ccl7	495.77	2.145	1.101	8.19e-06	0.000274174
None	1419.86	1.581	0.661	8.23e-06	0.000274606
Plxna1	4962.11	1.547	0.629	8.59e-06	0.000285932
Pfkfb3	292.46	1.529	0.612	8.84e-06	0.00029351
Samhd1	2625.09	1.422	0.508	9.59e-06	0.000316791
Arhgap22	312.83	1.589	0.668	9.6e-06	0.000316791
Or2v1	17.7	3.444	1.784	1.01e-05	0.000331928
Skil	851.5	1.56	0.642	1.11e-05	0.000361506
Pnp	407.16	1.47	0.555	1.12e-05	0.0003647
Fnta	617.96	1.625	0.7	1.19e-05	0.000382549
Lyn	2178.6	1.319	0.399	1.24e-05	0.000398139
Ccrl2	89.66	1.844	0.883	1.24e-05	0.000398139
Fry	429.82	1.517	0.601	1.34e-05	0.000427821
H2-D1	17631.5	1.706	0.771	1.41e-05	0.000449938
Lilrb4b	5406.29	1.433	0.519	1.42e-05	0.000451579
Gnl1	343.45	1.478	0.564	1.46e-05	0.000462399
Ank	997.59	1.398	0.484	1.48e-05	0.000465875
Rab32	1060.87	1.373	0.458	1.49e-05	0.000468799
Slfn3	233.31	1.705	0.77	1.58e-05	0.000494824
Xdh	1671.43	1.33	0.411	1.59e-05	0.000494824
Tgm2	987.88	1.792	0.841	1.63e-05	0.000508339
Mmp12	2724.67	1.542	0.625	1.77e-05	0.000548142
Kdr	498.21	1.472	0.557	1.81e-05	0.000561623
Ifi27l2a	1066.52	1.602	0.68	1.85e-05	0.000572384
Hgsnat	2593.1	2.48	1.311	1.97e-05	0.000601519
Itpr1	581.41	1.446	0.532	2.04e-05	0.00061881
Tmem154	935.29	1.357	0.44	2.06e-05	0.000623769
Milr1	981.56	1.347	0.43	2.07e-05	0.000625579
Hk2	737.03	1.384	0.468	2.17e-05	0.000653092
Gvin2	74.84	1.881	0.911	2.29e-05	0.000684597
Hck	1263.42	1.315	0.395	2.39e-05	0.000712423
Irf1	514.16	1.45	0.536	2.48e-05	0.000737137
Usp25	1613.05	1.326	0.407	2.5e-05	0.000741748
Ddah2	98.06	1.845	0.884	2.52e-05	0.000745332
Slc22a18	32.75	2.502	1.323	2.53e-05	0.000746305
Ccnd1	3593.62	1.383	0.467	2.55e-05	0.000750752
Slfn2	2563.96	1.396	0.481	2.79e-05	0.000813198
Itpr3	1131.15	1.43	0.516	2.9e-05	0.000843442
Tor1aip2	1912.81	1.309	0.389	2.98e-05	0.000865459
Cyb5rl	70.11	1.902	0.927	3.03e-05	0.000877539
Eng	339.95	1.468	0.554	3.65e-05	0.00104877
Plcg2	2232.22	1.303	0.382	3.74e-05	0.00106884
Fam53c	656.63	1.404	0.489	4.14e-05	0.00117096
Havcr2	355.66	1.536	0.619	4.3e-05	0.00121459
Osbp2	42.89	2.215	1.147	4.34e-05	0.00122137
Slc37a1	95.64	1.681	0.749	4.39e-05	0.00123097
Glb1	968.64	1.341	0.424	4.4e-05	0.00123097
Klf2	477.39	1.55	0.632	4.4e-05	0.00123097
Gaa	1010.4	1.341	0.423	4.51e-05	0.00125525
Syne1	1344.56	1.295	0.373	4.59e-05	0.00127157
Abtb2	15.38	3.387	1.76	4.67e-05	0.00129049
H4c18	508.02	1.538	0.621	4.76e-05	0.00130877
Fbxw17	319.82	1.514	0.598	5.18e-05	0.00141362
Gm36161	45.14	2.215	1.147	5.27e-05	0.00143518
Shfl	92.51	1.72	0.782	5.33e-05	0.00144436
Plaur	423.56	1.669	0.739	5.33e-05	0.00144436
Trem1	76.08	3.824	1.935	5.39e-05	0.00145798
Tmem229b	598.62	1.374	0.459	5.45e-05	0.00147066
Cd44	4624.68	1.365	0.449	5.93e-05	0.001582
Tnf	599.59	1.397	0.483	6.23e-05	0.00165022
Adam33	100.07	1.906	0.931	6.35e-05	0.00167799
Atp8b4	2012.36	1.285	0.361	6.39e-05	0.00168379
Plcb2	923.26	1.339	0.421	6.56e-05	0.00172077
Slfn10	334.4	1.669	0.739	6.56e-05	0.00172077
Cxcl10	184.86	1.975	0.982	6.59e-05	0.00172429
None	22.85	2.592	1.374	6.66e-05	0.00173896
Mn1	10.16	4.414	2.142	6.71e-05	0.00174537
Cpt1a	974.42	1.307	0.387	6.95e-05	0.00179164
Specc1	1674.16	1.282	0.359	6.94e-05	0.00179164
Jrk	71.57	2.521	1.334	6.94e-05	0.00179164
Mill2	30.3	2.269	1.182	7.37e-05	0.00189161
Col11a2	25.51	2.589	1.372	7.51e-05	0.0019142
Ddit3	105.45	1.71	0.774	7.66e-05	0.00194655
Lsr	41.41	2.109	1.077	7.73e-05	0.00195692
Etnk1	1534.14	1.32	0.4	8.01e-05	0.00201985
Adgre5	586.27	1.432	0.518	8.22e-05	0.00206617
Tnfsf10	87.75	2.143	1.099	8.33e-05	0.00208961
Sting1	434.55	1.442	0.528	8.4e-05	0.00210323
Cd300ld3	53.31	2.027	1.019	8.45e-05	0.00211153
Naa25	431.52	1.409	0.495	8.73e-05	0.00216677
Angptl2	1067.53	1.339	0.421	8.77e-05	0.00217147
Ubxn8	202.6	1.469	0.555	8.81e-05	0.00217149
Osgin1	147.98	1.598	0.676	8.79e-05	0.00217149
Rnf7	447.92	1.394	0.479	9.04e-05	0.0022162
B2m	13960.9	1.54	0.623	9.47e-05	0.00229988
Mmp13	66.82	1.911	0.934	9.69e-05	0.00234905
Aopep	1000.48	1.35	0.433	9.85e-05	0.00237523
None	93.91	1.942	0.957	9.86e-05	0.00237523
None	128.93	4.501	2.17	0.0001006	0.00241881
Mef2a	2586.08	1.33	0.411	0.000103693	0.00248799
Abcb1a	147.96	1.8	0.848	0.000104275	0.00249675
9930111J21Rik2	536.94	1.447	0.534	0.000105371	0.00251775
Irf9	732.81	1.352	0.435	0.000108798	0.00259427
Rnase6	208.64	1.577	0.657	0.000115881	0.00275175
H2ac8	231.98	1.575	0.655	0.000117265	0.00277318
Dennd1c	305.48	1.445	0.531	0.000118854	0.00279926
Ccny	1374.62	1.277	0.353	0.000121733	0.00285318
Id1	167.99	2.374	1.248	0.000121886	0.00285318
Trmt61a	134.29	1.538	0.621	0.000122776	0.00286819
F11r	90.41	2.077	1.054	0.000129562	0.00299034
Zmynd8	1187.49	1.282	0.358	0.00013843	0.00317588
Cdk18	2015.5	1.274	0.349	0.000144811	0.00331567
Bco2	18.06	2.998	1.584	0.00014867	0.00339056
Trim14	358.51	1.419	0.505	0.000151052	0.00342455
Cd244a	140.98	1.904	0.929	0.000152501	0.0034371
Rps6ka2	332.51	1.423	0.509	0.000152318	0.0034371
Endod1	759.56	1.342	0.425	0.000152111	0.0034371
Gcnt2	61.13	2.426	1.279	0.000154801	0.00347391
Atp10a	230.04	1.622	0.698	0.00015504	0.00347391
Lair1	2056.21	1.262	0.336	0.000157155	0.00351447
Tcf7l2	311	1.486	0.572	0.000163544	0.00363616
Arhgap24	368.82	1.425	0.511	0.000166306	0.00368716
Smad6	88.71	2.353	1.234	0.000167054	0.00369281
Gvin1	55.13	2.042	1.03	0.000171296	0.00377934
Ccl4	402.49	1.529	0.613	0.000191244	0.00417943
Creg1	4709.65	1.344	0.426	0.000196986	0.00428955
Eno1	4082.27	1.398	0.483	0.000197028	0.00428955
Mical1	588.09	1.396	0.481	0.00019873	0.00431844
Il2rg	318.59	1.397	0.482	0.000203793	0.00442012
Rnf34	406.1	1.389	0.474	0.000208595	0.00449046
Lrrc27	294.04	1.447	0.533	0.00020908	0.0044925
B3galt6	106.56	1.601	0.679	0.000210343	0.00450615
Noct	115.6	1.649	0.722	0.000214197	0.00456116
Tnfrsf14	188.38	1.452	0.538	0.000214256	0.00456116
Slc7a8	2205.34	1.327	0.408	0.000223122	0.00473241
Slc3a2	1953.89	1.257	0.33	0.000235796	0.00498286
Slc2a3	229.59	1.434	0.52	0.000251826	0.00529248
Gns	5037.06	1.346	0.429	0.000254266	0.00533403
F730311O21Rik	46.3	2.214	1.147	0.00026267	0.00549033
Klk1b11	46.02	2.268	1.181	0.000275559	0.00573891
Mlkl	235.14	1.66	0.731	0.000277752	0.00577414
Dock10	2233.9	1.307	0.386	0.000295809	0.00612739
Zcchc2	723.6	1.315	0.395	0.000298628	0.00617468
Cyth1	455.05	1.428	0.514	0.000327632	0.00673809
Fcgr2b	555.06	1.324	0.405	0.000330318	0.00678124
Senp7	264.09	1.501	0.586	0.000335274	0.00685853
Selenom	105.71	1.561	0.642	0.000339188	0.00692628
Aen	204.5	1.429	0.515	0.000349523	0.00712471
Ripor2	61.63	2.091	1.064	0.000352308	0.00716879
Ece1	544.25	1.349	0.432	0.000355604	0.00722309
Epha2	39.03	2.133	1.093	0.000362684	0.00734101
Trim21	528.4	1.349	0.432	0.000363744	0.00734954
Coxfa4l3	25.27	2.388	1.256	0.000375524	0.00757427
Ppp1r18	1426.5	1.241	0.312	0.000383084	0.00771325
C1ra	28.72	2.1	1.071	0.000400185	0.00801552
None	62.57	1.701	0.766	0.000419383	0.00834202
Grina	1282.41	1.265	0.339	0.000427721	0.00849322
Selplg	1297.01	1.322	0.402	0.000433113	0.00857072
Cd300a	1404.7	1.248	0.32	0.000438861	0.00866957
Msrb1	1086.1	1.396	0.481	0.000444111	0.00875827
Plaat3	102.78	1.775	0.828	0.000452519	0.00889363
Bank1	102.9	1.748	0.806	0.000465125	0.00911027
Rasal3	429.51	1.37	0.454	0.000471158	0.00919612
Laptm4b	70.34	1.703	0.768	0.000479333	0.00930887
Akap6	17.08	2.736	1.452	0.000478746	0.00930887
Mrtfb	784.42	1.295	0.373	0.0004815	0.00932007
Ablim1	14.76	3.229	1.691	0.000483466	0.00933489
Frmd4a	807.26	1.311	0.391	0.000484698	0.00933489
Necap1	604.38	1.309	0.388	0.000483911	0.00933489
Gstp1	33.48	2.063	1.045	0.000492472	0.00946878
None	152.7	2.091	1.064	0.000500199	0.00958535
Socs1	44.22	1.935	0.952	0.000518431	0.00989586
Lars2	10844	4.701	2.233	0.00053111	0.010104
Dennd1b	977.33	1.265	0.34	0.000548193	0.0104012
Tmem184b	776.16	1.306	0.385	0.000550375	0.0104076
Spef1	59.36	1.788	0.838	0.000549938	0.0104076
Rybp	207.11	1.389	0.474	0.000551241	0.0104076
Zeb1	48.63	1.808	0.855	0.000553932	0.0104413
Mcoln3	566.82	1.332	0.414	0.000566742	0.0106479
Unc119	405.74	1.439	0.525	0.000586046	0.0109496
H4c11	716.17	1.52	0.604	0.000586605	0.0109496
Sqstm1	3926.06	1.303	0.381	0.000595147	0.0110911
Ctsh	1178.59	1.271	0.346	0.000609187	0.0113161
Emilin2	2728.2	1.352	0.435	0.000611775	0.0113459
Polr1g	108.66	1.494	0.579	0.000638779	0.0118087
L1cam	378.94	1.338	0.42	0.000644039	0.0118678
Plbd1	88.96	1.615	0.692	0.000648188	0.0119252
Plod1	2741.38	1.258	0.331	0.000653039	0.0119953
Mitd1	121.9	1.496	0.581	0.000668749	0.0122643
Lgals8	809.12	1.278	0.354	0.00067059	0.0122785
Dtx3	179.45	1.468	0.554	0.000680773	0.0124452
Pld4	3344.44	1.273	0.348	0.000699793	0.0127524
Perm1	49.01	1.768	0.822	0.000698959	0.0127524
Cd33	1378.39	1.602	0.68	0.000701086	0.0127558
Gm11425	23.33	2.622	1.391	0.000713448	0.0129398
Sh2d3c	301.13	1.441	0.527	0.000732764	0.013239
Casp4	183.64	1.441	0.528	0.000735925	0.0132639
Rnf31	408.56	1.339	0.421	0.000739345	0.0133048
Slc25a22	326.01	1.406	0.491	0.000751721	0.0135064
Oas1c	62.56	1.703	0.768	0.000796267	0.0142622
Arrb2	2095.09	1.249	0.321	0.000807873	0.0144252
Ddx24	912.96	1.281	0.357	0.000815605	0.0145408
P3h3	134.69	1.525	0.608	0.000822091	0.0146337
Procr	40.53	1.846	0.884	0.000829619	0.0146996
Tspan32	228.86	1.478	0.564	0.000858446	0.015187
Ebi3	143.72	1.445	0.532	0.000865274	0.0152843
None	145.84	1.505	0.589	0.000869235	0.0153307
Itgal	992.68	1.945	0.96	0.000878433	0.0154693
Rnf149	1142.21	1.243	0.314	0.000880133	0.0154756
H3c6	1463.64	1.461	0.547	0.000895886	0.0157046
Ccnd3	688.69	1.319	0.399	0.000927994	0.0162427
Gch1	261.85	1.392	0.477	0.000956052	0.0166831
None	1998.58	1.438	0.524	0.000970911	0.0169168
Nfix	183.35	1.407	0.492	0.000974167	0.0169223
Smad7	98.76	1.566	0.647	0.000972976	0.0169223
Grap2	30.2	2.026	1.019	0.00097738	0.0169525
Bak1	707.49	1.327	0.408	0.000988272	0.0171157
Ckb	3940.64	1.294	0.372	0.00101973	0.0176075
H4c14	1163.41	1.462	0.548	0.00105323	0.0180776
Abcc10	69.33	1.672	0.742	0.00106781	0.0182462
Vill	207.53	1.423	0.509	0.0010743	0.0183027
Ralgapa2	1483.47	1.291	0.369	0.00109211	0.0185788
Serpinb1c	52	1.731	0.792	0.00112144	0.0190216
Spg7	421.9	1.34	0.422	0.00113646	0.0192196
Selenow	154.42	1.439	0.525	0.00115981	0.0195572
Ccdc88b	702.66	1.288	0.365	0.00115961	0.0195572
H3c10	426.23	1.47	0.556	0.00119217	0.0200012
Cd34	397.34	3.07	1.618	0.00120185	0.0201188
H2ac6	132.66	1.562	0.643	0.0012078	0.020189
Tcn2	1071.29	1.345	0.428	0.00122729	0.0202695
Gadd45g	53.55	1.688	0.756	0.00123197	0.0202695
H2-DMb2	13.45	3.009	1.589	0.00122597	0.0202695
Dgkz	2515.18	1.231	0.299	0.00122983	0.0202695
Sh3bp2	1749.5	1.218	0.285	0.00121979	0.0202695
H3c7	980.24	1.462	0.548	0.00123097	0.0202695
Arhgap26	236.03	1.382	0.466	0.00128674	0.0210802
Fmnl3	746.4	1.269	0.343	0.00132407	0.0215386
Pts	158.15	1.437	0.523	0.00133631	0.021707
Def6	377.86	1.372	0.456	0.00133914	0.0217224
Idnk	151.27	1.411	0.497	0.00134965	0.021862
Prkg1	44.41	1.796	0.845	0.00141331	0.0228291
Rubcnl	165.71	1.435	0.521	0.00141881	0.0228812
Runx3	150.25	1.678	0.746	0.00144026	0.0231023
Nisch	2338.06	1.225	0.293	0.00150623	0.0240267
Cebpb	520.87	1.312	0.391	0.00150616	0.0240267
Keap1	572.07	1.305	0.384	0.00153247	0.0243777
Taldo1	2956.14	1.239	0.309	0.00157865	0.0250184
Zup1	351.24	1.416	0.502	0.00157846	0.0250184
Gm22973	80.93	1.689	0.756	0.00157927	0.0250184
Dcaf1	157.75	1.414	0.5	0.00159114	0.0251719
Epdr1	39.83	2.253	1.172	0.00159632	0.0251847
Fblim1	1045	1.252	0.324	0.00159507	0.0251847
Tada3	198.87	1.38	0.465	0.00163411	0.0257456
Tnfrsf26	260.48	1.384	0.468	0.00164211	0.0258011
Bid	752.29	1.276	0.352	0.00164575	0.025823
Ccdc86	270.43	1.437	0.523	0.00165266	0.0258962
Galnt3	102.46	1.73	0.791	0.00170656	0.0266321
Ewsr1	1326.94	1.21	0.275	0.001712	0.0266808
Msh3	177.82	1.415	0.501	0.00174231	0.0270799
Niban1	1254.55	1.245	0.316	0.00175241	0.0272002
Pced1b	69.11	1.596	0.675	0.00180308	0.027874
Sptlc2	969.71	1.267	0.342	0.00183531	0.0282962
Tcof1	862.77	1.257	0.33	0.00185158	0.0284707
Rnf135	126	1.412	0.498	0.00187511	0.0287942
Prkd2	105.24	1.504	0.589	0.00188111	0.0288478
Tent5a	716.62	1.319	0.4	0.00189595	0.0290367
Prdx6	523.46	1.321	0.401	0.00190304	0.0291067
None	85	2.456	1.297	0.00193941	0.0295844
Ccr5	919.45	1.526	0.61	0.00195009	0.029708
Sphk2	606.8	1.309	0.388	0.00198406	0.0301854
Ecm1	556.12	1.291	0.368	0.00212931	0.0322251
Metrnl	1957.29	1.237	0.307	0.00215538	0.0324915
Ring1	147.23	1.391	0.476	0.00225493	0.0338152
Syngap1	55.85	1.721	0.784	0.00228385	0.0341599
Sdf4	1315.83	1.224	0.292	0.00229095	0.0342216
H2bc13	418.9	1.38	0.465	0.00231848	0.0345433
Ccl12	43.85	2.466	1.302	0.00234438	0.0348581
Acap1	91.46	1.805	0.852	0.00240652	0.0356246
Hacd4	1170.12	1.239	0.309	0.00241616	0.0357213
Itpr2	390.64	1.367	0.451	0.00244666	0.0359875
Thbs1	370.12	2.256	1.174	0.00246263	0.0361761
Bphl	138.86	1.411	0.497	0.00247161	0.0362618
Usb1	351.08	1.323	0.404	0.00252027	0.0368079
Dtx4	802.43	1.25	0.322	0.00252161	0.0368079
Def8	424.21	1.364	0.447	0.00253633	0.0369758
Filip1l	239.41	1.513	0.598	0.0025781	0.0374899
Tbc1d9	652.91	1.263	0.337	0.0027381	0.039271
Zdhhc18	623.8	1.335	0.416	0.00276136	0.0395554
Rpl23	2456.58	1.215	0.281	0.00281707	0.0401418
Nek6	740.67	1.247	0.319	0.00283276	0.0402279
Rasgef1b	1452.53	1.276	0.351	0.00287651	0.0407488
Serpinb1a	35.89	1.904	0.929	0.00288734	0.0408519
Lsp1	2211.54	1.241	0.312	0.00295497	0.0416554
Rnf25	145.09	1.399	0.485	0.00297268	0.0418402
Ass1	99.05	1.619	0.695	0.00297535	0.0418402
Nlrp1b	341.47	1.452	0.538	0.00298497	0.0419243
Ncor2	1949.92	1.228	0.297	0.00304443	0.0426553
Dnajc18	306.1	1.332	0.414	0.00311238	0.0435016
Adprh	432.19	2.05	1.036	0.00317133	0.0442718
Rnpep	1434.07	1.211	0.276	0.00321575	0.0446214
Crtc1	150.27	1.379	0.464	0.00322464	0.0446278
Itgb5	2342.08	1.228	0.296	0.00326473	0.0450837
N4bp1	558.85	1.273	0.349	0.00334851	0.0461302
Slc45a4	876.3	1.338	0.42	0.00341282	0.0469599
Neo1	249.83	1.495	0.58	0.0034331	0.0471263
Rinl	429.78	1.285	0.362	0.00346479	0.0474483
Gngt2	192.3	1.392	0.477	0.00349713	0.0477775
Vav1	1869.37	1.21	0.275	0.00351273	0.0478771
None	17.51	2.391	1.258	0.00352437	0.0479789
Ms4a6d	1499.92	1.212	0.277	0.00352873	0.0479816
Grap	25.36	2.152	1.106	0.00355436	0.0482162
Myl12b	698.94	1.247	0.318	0.00358796	0.0484597
Pik3ap1	4417.16	1.335	0.417	0.00360272	0.0485861
None	190.98	1.338	0.42	0.00364811	0.0490833
Hlcs	146.48	1.433	0.519	0.00372973	0.04989
Usp2	81	1.595	0.674	0.00374476	0.049975

## Sheet: BMDM_cKODay8vsWTDay8.down
Gene Symbol (BMDM_cKODay8vsWTDay8.down)	baseMean(BMDM_cKODay8vsWTDay8.down)	FC(BMDM_cKODay8vsWTDay8.down)	log2FoldChange(BMDM_cKODay8vsWTDay8.down)	pvalue(BMDM_cKODay8vsWTDay8.down)	padj(BMDM_cKODay8vsWTDay8.down)
Lyz2	51524.8	0.001	-10.6	1.23e-186	1.42e-182
H3f3a	273.74	0.155	-2.693	4.92e-60	1.89e-56
Scd2	2541.81	0.178	-2.492	7.15e-60	2.06e-56
Dhcr24	1101.26	0.458	-1.126	2.75e-32	1.46e-29
Hpgd	252.1	0.174	-2.524	5.33e-29	2.36e-26
Fads2	336.41	0.336	-1.574	7.34e-29	3.03e-26
Cyp51	938.51	0.421	-1.247	2.47e-28	9.46e-26
Insig1	1432.58	0.474	-1.078	1.94e-22	5.73e-20
Ighm	60.24	0.076	-3.71	8.84e-22	2.42e-19
Fasn	2861.78	0.508	-0.978	1.34e-19	3.15e-17
Lss	476.77	0.446	-1.165	1.14e-18	2.52e-16
Utp14b	324.12	0.433	-1.209	2.69e-18	5.64e-16
Itga8	85.86	0.286	-1.804	2.96e-18	6.08e-16
Stard4	765.33	0.498	-1.006	1.47e-17	2.69e-15
Cbr2	118.52	0.276	-1.855	3.5e-17	6.19e-15
Sqle	1072.24	0.561	-0.833	6.18e-17	1.05e-14
Ldlr	1839.09	0.557	-0.845	6.27e-17	1.05e-14
Slc5a3	425.59	0.432	-1.21	1.03e-16	1.67e-14
Sc5d	517.38	0.494	-1.017	2.68e-16	4.11e-14
Hmgcr	1297.48	0.612	-0.709	8.54e-16	1.23e-13
Hmgcs1	702.44	0.464	-1.109	9.69e-16	1.38e-13
Acat2	210.84	0.443	-1.176	4.12e-15	5.39e-13
Dram1	405.3	0.526	-0.926	1.63e-14	2e-12
Aacs	608.11	0.538	-0.895	2.66e-14	3.15e-12
St8sia4	1214.24	0.503	-0.993	3.46e-14	3.95e-12
Fabp5	2702.01	0.513	-0.964	1.2e-13	1.32e-11
Acsl3	291.86	0.507	-0.981	4.53e-12	4.35e-10
Msmo1	1138.94	0.571	-0.808	7.33e-12	6.76e-10
Sptssa	1308.58	0.66	-0.599	7.53e-12	6.88e-10
Scd1	103.97	0.215	-2.217	7.59e-11	6.16e-09
Prrg1	35.93	0.269	-1.896	7.57e-11	6.16e-09
Slco4a1	472.34	0.373	-1.423	1.04e-10	8.31e-09
Lpin1	191.47	0.462	-1.113	1.23e-10	9.79e-09
Aldoc	558.42	0.605	-0.726	1.33e-10	1.04e-08
Idh1	1333.3	0.614	-0.703	1.54e-10	1.19e-08
Dhcr7	377.48	0.583	-0.778	2.91e-10	2.17e-08
Pros1	359.29	0.543	-0.882	3.37e-10	2.47e-08
Srebf1	1074.86	0.663	-0.594	9.91e-10	6.75e-08
Mvd	206.17	0.52	-0.942	1.08e-09	7.28e-08
Abca1	1801.78	0.583	-0.779	1.54e-09	1.03e-07
Crip1	1024.6	0.588	-0.765	7.89e-09	5.02e-07
Nsdhl	216.18	0.55	-0.863	1.41e-08	8.68e-07
Idi1	111.81	0.499	-1.002	1.5e-08	9.17e-07
Fxyd2	18.29	0.205	-2.285	1.85e-08	1.11e-06
Sntb1	15.39	0.181	-2.463	2.19e-08	1.29e-06
Atg9b	90.96	0.433	-1.207	2.71e-08	1.56e-06
Oxct1	2267.62	0.696	-0.523	3.27e-08	1.85e-06
Fads1	1233.09	0.706	-0.502	4.57e-08	2.54e-06
Ppfia4	176.06	0.491	-1.025	5.71e-08	3.13e-06
Scarb1	1372.26	0.714	-0.486	6.44e-08	3.5e-06
Kcnj10	35.08	0.304	-1.717	6.83e-08	3.68e-06
Lhfpl2	1961.9	0.722	-0.469	7.81e-08	4.18e-06
Pank3	1769.34	0.706	-0.502	1.34e-07	6.77e-06
Tfrc	1215.29	0.603	-0.73	1.47e-07	7.36e-06
Slc25a1	610.99	0.651	-0.619	1.57e-07	7.8e-06
Fdps	42.37	0.321	-1.641	1.57e-07	7.8e-06
Glul	848.48	0.559	-0.84	1.77e-07	8.66e-06
Gpr34	31.39	0.27	-1.888	1.89e-07	9.21e-06
Pmvk	113.42	0.508	-0.976	2.98e-07	1.4e-05
Hsd17b7	291	0.607	-0.72	3.67e-07	1.7e-05
Adcy3	103.14	0.483	-1.051	3.94e-07	1.81e-05
Zfp62	349.42	0.638	-0.649	4.26e-07	1.93e-05
Nxpe5	462.78	0.462	-1.114	4.89e-07	2.18e-05
Egr1	103.67	0.323	-1.629	8.98e-07	3.82e-05
Acly	2307.39	0.721	-0.471	9.22e-07	3.91e-05
Clec7a	745.24	0.572	-0.806	9.8e-07	4.12e-05
Slc38a2	2525.29	0.734	-0.445	1.01e-06	4.2e-05
Nat8l	42.01	0.369	-1.439	1.06e-06	4.43e-05
Dcbld2	150.23	0.578	-0.791	1.12e-06	4.62e-05
Pcyt2	430.88	0.651	-0.619	1.31e-06	5.4e-05
Rgs7bp	32.2	0.327	-1.611	1.32e-06	5.4e-05
Fabp4	237.54	0.557	-0.844	1.36e-06	5.53e-05
Plcb4	96.63	0.543	-0.881	1.47e-06	5.91e-05
Slc6a12	19.46	0.289	-1.793	1.5e-06	6.01e-05
Abca9	156.27	0.485	-1.043	1.63e-06	6.51e-05
Abcb4	365.26	0.64	-0.644	2.07e-06	8.13e-05
Rassf4	2874.29	0.674	-0.569	2.09e-06	8.19e-05
Zdhhc14	358.02	0.593	-0.753	2.23e-06	8.6e-05
Spcs3	1515.46	0.747	-0.421	2.23e-06	8.6e-05
Arhgap19	1438.37	0.72	-0.474	2.41e-06	9.24e-05
Gas7	2829.44	0.644	-0.636	2.43e-06	9.28e-05
Tlr7	2414.24	0.67	-0.579	2.66e-06	0.000100212
Pgap1	817.19	0.684	-0.547	2.97e-06	0.000111109
Plxdc2	255.63	0.416	-1.265	3.21e-06	0.000119593
Abtb3	26.88	0.271	-1.882	4.04e-06	0.000148328
Ccdc50	1880.72	0.761	-0.394	4.77e-06	0.000172904
Samtor	956.51	0.663	-0.592	4.98e-06	0.000179292
Fdft1	297.35	0.629	-0.668	5.05e-06	0.000181041
Srebf2	2396.09	0.746	-0.424	5.16e-06	0.000183967
Sdf2l1	968.94	0.695	-0.525	5.85e-06	0.000204935
Camk1	1415.9	0.759	-0.397	5.98e-06	0.000208035
Pdlim5	1369.59	0.69	-0.535	6.21e-06	0.000214917
Col18a1	424.86	0.367	-1.445	6.45e-06	0.000221868
Galnt1	860.18	0.734	-0.446	7.85e-06	0.000264239
Paics	1534.05	0.747	-0.42	7.85e-06	0.000264239
Dkk2	25.22	0.219	-2.191	1.09e-05	0.000357196
Sesn1	1148.63	0.658	-0.605	1.1e-05	0.000358651
Mir223hg	1986.48	0.726	-0.461	1.11e-05	0.000361506
Tuba1a	171.98	0.575	-0.798	1.15e-05	0.000371983
Tmem65	833.02	0.68	-0.556	1.46e-05	0.000462399
Cyb5r3	1119.65	0.748	-0.418	1.5e-05	0.000472274
Ralgps2	67.13	0.49	-1.03	1.9e-05	0.000583099
Sh3bgrl	3489.49	0.729	-0.455	1.9e-05	0.000583099
Dner	28.07	0.277	-1.851	1.91e-05	0.000585598
Lpcat3	383.89	0.68	-0.556	2.02e-05	0.000614334
Fnbp1l	694.68	0.632	-0.661	2.1e-05	0.000633871
Nap1l1	1813.88	0.764	-0.389	2.19e-05	0.000656452
Paqr4	229.8	0.628	-0.67	2.67e-05	0.000783192
Ybx3	1175.43	0.755	-0.406	2.69e-05	0.000787025
Oat	976.17	0.749	-0.418	2.75e-05	0.000802501
Parp1	1757.6	0.773	-0.371	3.06e-05	0.000882648
Nanos1	286.87	0.645	-0.634	3.59e-05	0.00103491
Ccsap	138.69	0.615	-0.701	3.68e-05	0.00105416
Dag1	1353.19	0.777	-0.364	3.76e-05	0.00107124
Rpn1	2653.83	0.748	-0.419	3.81e-05	0.00108268
Nin	924.44	0.712	-0.491	4.08e-05	0.00115872
Kcnk6	729.49	0.728	-0.459	4.42e-05	0.00123343
Acss1	210.02	0.591	-0.758	4.59e-05	0.00127157
F730043M19Rik	16.3	0.332	-1.591	4.72e-05	0.00130028
Ets1	141.76	0.583	-0.779	4.96e-05	0.00136046
Slc31a1	927.12	0.758	-0.399	5.11e-05	0.00139737
Acaca	412.53	0.709	-0.496	5.66e-05	0.00151821
Jpt2	1116.12	0.761	-0.394	5.67e-05	0.00151821
Ppp2r3a	128.18	0.627	-0.673	5.66e-05	0.00151821
Dnajc3	1279.54	0.773	-0.372	5.69e-05	0.00152164
Mxd4	376.82	0.653	-0.615	5.97e-05	0.00158682
Xiap	1314.64	0.761	-0.394	6.18e-05	0.00163922
Tmem123	1242.92	0.739	-0.436	6.71e-05	0.00174537
Lacc1	545.73	0.723	-0.467	6.95e-05	0.00179164
Rac3	93.36	0.519	-0.947	7.34e-05	0.00188695
Slc46a3	236.18	0.616	-0.699	7.42e-05	0.00189856
Narf	299.83	0.691	-0.533	7.44e-05	0.00189918
Bbip1	134.42	0.642	-0.638	7.67e-05	0.00194655
Egr2	50.21	0.46	-1.121	7.77e-05	0.00196277
Ccr1	506	0.723	-0.468	8.52e-05	0.00212504
Cav2	1021	0.76	-0.396	8.55e-05	0.00212798
Apoe	13927.4	0.518	-0.949	9.04e-05	0.0022162
None	18.1	0.261	-1.936	9.03e-05	0.0022162
Itga4	2042.1	0.766	-0.384	9.2e-05	0.00224432
Cyb5b	1591.43	0.771	-0.374	9.18e-05	0.00224432
Selenok	523.43	0.716	-0.483	9.39e-05	0.00228636
Rmnd5a	1120.76	0.766	-0.385	9.81e-05	0.00237457
Clstn1	141.22	0.333	-1.586	0.000114174	0.00271682
Ppfibp2	124.5	0.596	-0.746	0.000116702	0.00276556
Fgr	61.24	0.522	-0.937	0.000117537	0.00277392
Znrf2	1157.31	0.772	-0.374	0.000121211	0.00284895
Kif3c	186.64	0.666	-0.587	0.000124459	0.00290162
H3f3b	2122.79	0.745	-0.424	0.000125608	0.00292249
Sh3bgrl2	689.41	0.755	-0.405	0.000125926	0.00292398
Nptx1	55.41	0.23	-2.12	0.000128529	0.0029784
Mrc1	6424.18	0.585	-0.773	0.000129563	0.00299034
Nlrc4	116.81	0.633	-0.659	0.000135797	0.00312795
Crat	503.16	0.729	-0.456	0.000136498	0.00313782
Tcf20	1810.27	0.797	-0.328	0.000146918	0.00335725
TrnP	102.41	0.589	-0.763	0.00014976	0.00340866
Lpgat1	663.7	0.733	-0.448	0.000150825	0.00342455
Stx2	1020.89	0.743	-0.429	0.00015329	0.00344814
Dmxl2	273.11	0.639	-0.647	0.000157914	0.00352459
Magt1	1339.7	0.794	-0.333	0.000158846	0.00353855
Egfr	32.57	0.445	-1.167	0.000166478	0.00368716
Slc4a7	812.41	0.74	-0.435	0.00017498	0.00385323
Tmem97	247.2	0.673	-0.572	0.000177594	0.00390333
Ciita	57.59	0.44	-1.185	0.000180786	0.00396593
Mamld1	61.97	0.494	-1.016	0.000185867	0.00406965
Lactb2	418.12	0.706	-0.502	0.000205117	0.00442385
2510009E07Rik	682.56	0.75	-0.415	0.000204612	0.00442385
Nicol1	25.33	0.378	-1.403	0.000205008	0.00442385
Tm7sf2	92.93	0.568	-0.817	0.000210498	0.00450615
Pcdh7	615.81	0.555	-0.851	0.000212561	0.00454187
Gpr85	63.76	0.464	-1.108	0.000215371	0.00457643
Mcrip1	196.83	0.685	-0.546	0.000226468	0.00479454
Nectin1	79.07	0.575	-0.798	0.000237591	0.00501161
Kif1b	1181.09	0.764	-0.388	0.000244367	0.0051451
Man1a	1767.24	0.731	-0.451	0.000262274	0.00549033
Ccr2	149.57	0.651	-0.62	0.000272347	0.00568229
Maoa	114.22	0.649	-0.623	0.000282871	0.00586995
Ms4a4a	19.48	0.375	-1.415	0.000319172	0.00658763
Eid1	1211.68	0.74	-0.434	0.000321838	0.00663078
Mid1ip1	585.06	0.727	-0.459	0.00033183	0.00680016
Tmem170b	586.91	0.748	-0.418	0.000357046	0.0072396
Cyb5a	1154.04	0.781	-0.357	0.000383784	0.00771385
Ccl9	4723.67	0.731	-0.453	0.000388892	0.0078029
Gyg1	1040.07	0.761	-0.395	0.000408093	0.00815972
Septin11	1068.08	0.769	-0.379	0.000411297	0.00820955
Herpud1	340.79	0.717	-0.479	0.000416136	0.00829176
Tram1	2899.45	0.797	-0.327	0.000432546	0.00857072
Lpcat1	419.01	0.74	-0.434	0.000451329	0.00888539
Pdia6	2653.95	0.784	-0.352	0.000463468	0.00909329
Mindy2	1081.51	0.784	-0.35	0.000468105	0.00915309
Sgpp1	1134.15	0.789	-0.342	0.000471903	0.00919612
Rasgef1a	40.65	0.514	-0.959	0.000480114	0.00930887
Kank2	306.23	0.72	-0.475	0.000495269	0.0095067
Eif4ebp2	1467.31	0.799	-0.323	0.000502557	0.00961454
Vma21	726.61	0.758	-0.4	0.000518981	0.00989586
Sub1	442.89	0.745	-0.424	0.000531649	0.010104
Slc39a10	591.73	0.741	-0.432	0.000565847	0.0106479
Btg2	235.92	0.649	-0.623	0.000569965	0.010691
Clec4e	653.97	0.718	-0.477	0.000580702	0.0108747
Ids	958.33	0.755	-0.405	0.000597651	0.0111198
Fkbp4	813.05	0.776	-0.365	0.000632304	0.0117078
B4galt6	2648.45	0.739	-0.436	0.000643106	0.0118678
Cfh	267.94	0.65	-0.622	0.000707868	0.0128589
Pnpla8	401.63	0.706	-0.501	0.000721702	0.0130689
Lima1	601.59	0.698	-0.518	0.000733392	0.013239
Rilpl2	299.02	0.728	-0.457	0.000793843	0.014241
Gm26520	22.63	0.431	-1.214	0.000801874	0.0143403
Acss2	44.57	0.523	-0.934	0.000829144	0.0146996
Ypel3	202.37	0.667	-0.584	0.00082734	0.0146996
Zfp652	960.31	0.772	-0.373	0.000894333	0.0157013
Lrfn4	84.77	0.634	-0.658	0.000930818	0.0162674
Sort1	668.86	0.719	-0.475	0.00100859	0.0174413
Rbpj	2091.99	0.793	-0.335	0.00102535	0.0176517
A230028O05Rik	30.3	0.463	-1.111	0.00102408	0.0176517
Myo1b	196.03	0.693	-0.529	0.00103855	0.0178522
Ypel2	76.02	0.593	-0.754	0.00106766	0.0182462
Dnmt3a	2363.72	0.816	-0.294	0.00106591	0.0182462
Ago1	743.75	0.781	-0.357	0.00107136	0.0182797
None	116.39	0.641	-0.641	0.00110187	0.0187172
Eepd1	311.68	0.737	-0.44	0.00112795	0.0191038
Mgll	51.65	0.411	-1.281	0.001181	0.0198853
Acsl4	1565.02	0.817	-0.292	0.00118493	0.0199224
Rasgrp3	887.37	0.75	-0.416	0.00119309	0.0200012
Fgd6	415.47	0.716	-0.483	0.00121804	0.0202695
Ahrr	96.24	0.566	-0.821	0.00122242	0.0202695
Maco1	374.87	0.747	-0.421	0.00122398	0.0202695
Kdm7a	500.98	0.732	-0.451	0.00122313	0.0202695
Asap2	47.03	0.551	-0.861	0.00122284	0.0202695
Tmem38b	361.86	0.768	-0.381	0.0012525	0.0205779
Nop10	337.22	0.743	-0.429	0.00126693	0.0207852
Prxl2c	306.6	0.738	-0.439	0.00128953	0.0210959
Svip	26.72	0.494	-1.018	0.00129495	0.0211545
Atosa	114.32	0.631	-0.664	0.00130297	0.0212554
Hmgn1	590.95	0.768	-0.381	0.0013173	0.0214588
Ahr	23.14	0.456	-1.133	0.00137827	0.0222943
Serinc3	4918.13	0.782	-0.355	0.00142225	0.0228812
Ap1s2	1119.98	0.792	-0.336	0.0014225	0.0228812
Slc6a6	10160.1	0.701	-0.513	0.00142821	0.0229411
Heatr5a	1749.65	0.817	-0.292	0.00148017	0.0237095
P2ry1	138.08	0.68	-0.556	0.00149988	0.0239918
Mfap3l	146.32	0.697	-0.521	0.00151804	0.0241816
Bnip3l	547.34	0.766	-0.385	0.00164048	0.0258011
Clcn6	239.21	0.709	-0.496	0.00167939	0.0262792
Tnip3	721.98	0.75	-0.416	0.00169341	0.0264627
G530011O06Rik	28.45	0.458	-1.127	0.00172217	0.026803
Zfp367	570.09	0.763	-0.391	0.00176498	0.0273584
Tmem267	26.78	0.309	-1.694	0.00178035	0.0275595
Prdx5	970.46	0.768	-0.381	0.00181931	0.0280872
Cd93	9421.07	0.71	-0.494	0.00185021	0.0284707
Mvk	183.75	0.713	-0.488	0.00193424	0.0295447
Flvcr1	638.6	0.757	-0.402	0.00200536	0.0304693
Gramd2b	61.37	0.615	-0.702	0.00212645	0.0322242
Polr3g	79.97	0.638	-0.649	0.00212508	0.0322242
Dstn	773.29	0.781	-0.357	0.0021383	0.0323187
Rp2	700.95	0.785	-0.349	0.00214904	0.0324384
Lonrf1	98	0.658	-0.604	0.00219173	0.0329963
Ado	798.59	0.8	-0.321	0.00222915	0.0335158
Reps2	401.21	0.751	-0.412	0.00224298	0.0336798
Layn	34.77	0.532	-0.911	0.00225812	0.033819
Nlrp10	39.77	0.533	-0.909	0.00231678	0.0345433
Nphp3	40.77	0.575	-0.798	0.00234566	0.0348581
Vps13a	855.02	0.797	-0.327	0.00240513	0.0356246
None	32.89	0.32	-1.646	0.00240437	0.0356246
Pdp1	311.4	0.722	-0.47	0.00242279	0.0357735
Clec4a2	288.67	0.661	-0.596	0.00243234	0.0358226
Dnajb14	1091.07	0.77	-0.376	0.00242932	0.0358226
Eps15	1513.24	0.828	-0.272	0.00248236	0.0363733
Arhgap21	666.85	0.786	-0.347	0.00249677	0.0365379
Mospd2	708.32	0.793	-0.334	0.00255202	0.0371576
Smim10l1	370.84	0.772	-0.374	0.00258618	0.0375599
Mcm6	2630.61	0.823	-0.281	0.0026293	0.0380423
Tdrkh	102.99	0.659	-0.601	0.0026273	0.0380423
Ulbp1	537.48	0.698	-0.52	0.00262778	0.0380423
Wdfy2	1909.07	0.831	-0.267	0.00265003	0.0382942
Arhgef6	1334.52	0.825	-0.277	0.00265966	0.038337
Rras	143.21	0.713	-0.489	0.00265734	0.038337
Gm33251	128.99	0.702	-0.51	0.00268798	0.0386968
Mcm7	1184.62	0.82	-0.287	0.00271981	0.0391061
Rnasel	1302.47	0.796	-0.33	0.00273296	0.0392463
Gpr157	181.91	0.714	-0.486	0.00277029	0.039634
Mnt	496.85	0.778	-0.361	0.0027768	0.039678
Reep3	1294.16	0.801	-0.321	0.00279115	0.0398335
Tmem64	232.94	0.732	-0.45	0.00281972	0.0401418
Pgm2l1	928.17	0.785	-0.35	0.00282442	0.0401591
Elovl6	126.39	0.699	-0.516	0.00285241	0.0404572
Sypl1	1451.31	0.828	-0.272	0.00289452	0.0409033
Sgtb	25.06	0.505	-0.985	0.00293041	0.0413597
D630045J12Rik	15.39	0.404	-1.308	0.00301865	0.0423456
Zfp948	110.49	0.704	-0.506	0.00308764	0.0432082
Pikfyve	1383.81	0.824	-0.28	0.00318377	0.0443379
Tbc1d4	229.12	0.729	-0.455	0.00318119	0.0443379
Sccpdh	103.79	0.701	-0.513	0.00319581	0.0444518
Dmxl1	2295.67	0.794	-0.332	0.00320502	0.0445262
Rxra	700.72	0.798	-0.326	0.00322783	0.0446278
Seh1l	431.8	0.784	-0.35	0.00322747	0.0446278
Myo9a	637.62	0.794	-0.333	0.00330329	0.0455617
Cracr2b	47.79	0.594	-0.751	0.00342572	0.0470812
Antxr2	984.71	0.775	-0.368	0.00344923	0.0472914
Lig1	1057.44	0.81	-0.304	0.00349352	0.0477775
C1galt1	678.66	0.8	-0.321	0.00350487	0.0478265
Sel1l	2139.7	0.829	-0.271	0.00353852	0.0480579
Tmem41b	265.6	0.753	-0.409	0.00355874	0.0482188
Dnajb9	285.14	0.745	-0.425	0.00357152	0.0483351
Mtus2	13.99	0.434	-1.203	0.00358914	0.0484597
Chml	253.04	0.739	-0.436	0.0036299	0.0488953
Vamp4	299.73	0.755	-0.406	0.00366829	0.0492972
Maf	4817.45	0.761	-0.394	0.00368761	0.0494991
Bambi	48.15	0.581	-0.784	0.00369467	0.0495361
Iqgap2	720.21	0.799	-0.325	0.00371028	0.0496876
Kctd12b	342.12	0.764	-0.389	0.0037372	0.049932

## Sheet: PM_cKOvsWT.up
Gene Symbol(PM_cKOvsWT.up)	baseMean(PM_cKOvsWT.up)	FC(PM_cKOvsWT.up)	log2FoldChange(PM_cKOvsWT.up)	pvalue(PM_cKOvsWT.up)	padj(PM_cKOvsWT.up)
Oasl1	127.5	10.936	3.451	1.83e-21	5.22e-18
None	36.13	153.147	7.259	1.38e-20	3.14e-17
Adprh	860.65	4.018	2.007	2.51e-18	3.57e-15
Rab44	198.03	5.838	2.545	4.41e-18	5.58e-15
None	141.04	15.301	3.936	2.26e-16	2.14e-13
Cnr2	148.39	7.738	2.952	7.22e-16	6.32e-13
Irf7	2631.74	3.625	1.858	1.26e-15	9.55e-13
Trem2	942.96	5.602	2.486	5.81e-15	3.98e-12
Ifi44	59.32	10.659	3.414	1.53e-14	9.65e-12
Efs	78.64	8.045	3.008	1.62e-14	9.69e-12
Stag3	149.16	6.368	2.671	3.26e-14	1.69e-11
Myh7	251.42	6.468	2.693	3.42e-14	1.69e-11
Cuedc1	228.06	4.532	2.18	8.47e-14	4.02e-11
Sell	6240.96	5.607	2.487	4.4e-13	1.85e-10
Pls3	1278.89	4.168	2.059	7.38e-13	3e-10
Emp1	967.45	4.998	2.321	9.36e-13	3.68e-10
Lyz1	38478.9	6.969	2.801	3.87e-12	1.38e-09
Ccm2l	1510.47	3.014	1.592	9.34e-12	3.13e-09
C1qtnf6	39.53	14.072	3.815	1.1e-11	3.46e-09
Hebp1	63.1	6.134	2.617	2.21e-11	6.81e-09
Siglec1	1390.98	4.524	2.178	2.83e-11	8.48e-09
Slfn4	8403.13	3.069	1.618	4.02e-11	1.17e-08
Mall	30.03	27.165	4.764	8.73e-11	2.37e-08
Gbp4	186.7	4.967	2.312	1.67e-10	4.42e-08
None	10.78	45.277	5.501	2.03e-10	5.02e-08
Il1rl2	33.76	13.965	3.804	2.25e-10	5.34e-08
Ifit3	85.83	6.013	2.588	2.52e-10	5.85e-08
St14	713.48	2.925	1.548	3.22e-10	7.2e-08
Oas3	1185.14	4.211	2.074	3.16e-10	7.2e-08
Cd8b1	29.49	29.677	4.891	3.87e-10	8.47e-08
Lsr	518.97	3.081	1.623	4.1e-10	8.8e-08
Anpep	591.27	2.844	1.508	6.06e-10	1.28e-07
Gpnmb	83.14	5.662	2.501	6.34e-10	1.29e-07
Apol9b	28.16	20.169	4.334	6.24e-10	1.29e-07
Rsad2	225.17	5.167	2.369	1.04e-09	2.08e-07
Ifit1	143.11	5.142	2.362	1.67e-09	3.08e-07
Myo1d	252.32	3.628	1.859	1.82e-09	3.29e-07
Ubash3a	352.44	4.647	2.216	3.74e-09	6.66e-07
Mfng	294.51	2.977	1.574	4.4e-09	7.71e-07
Apol9a	23.24	16.055	4.005	5.32e-09	9.17e-07
Ifi213	63.67	6.131	2.616	5.88e-09	1e-06
Plac8	119.73	5.8	2.536	1.03e-08	1.72e-06
Arhgap31	498.38	2.963	1.567	1.37e-08	2.23e-06
None	239.55	5.792	2.534	1.42e-08	2.27e-06
Ifit2	47.39	7.493	2.906	1.83e-08	2.89e-06
Clec1b	179.7	4.826	2.271	2.2e-08	3.43e-06
Col18a1	488.83	3.161	1.66	2.66e-08	4.04e-06
Eeig1	369.73	3.09	1.628	2.75e-08	4.13e-06
Pstpip1	288.85	2.667	1.415	3.41e-08	4.98e-06
Tbc1d2	65.43	5.009	2.325	3.69e-08	5.32e-06
Pglyrp1	631.56	2.889	1.531	4.21e-08	5.91e-06
Inpp5j	16.6	9.992	3.321	4.43e-08	6.15e-06
None	23.77	8.021	3.004	5.37e-08	7.27e-06
Ctse	108.84	3.738	1.902	5.9e-08	7.8e-06
Il1r1	86.88	3.525	1.818	7.45e-08	9.53e-06
Col16a1	1754.79	6.283	2.651	7.54e-08	9.54e-06
Rnase4	247.25	2.866	1.519	8.33e-08	1.04e-05
Mx1	211.18	2.724	1.446	2.75e-07	3.33e-05
Ifi206	104.24	5.475	2.453	2.73e-07	3.33e-05
Pi16	3281.29	2.371	1.245	3.11e-07	3.73e-05
Oasl2	2382.78	2.496	1.32	5.38e-07	6.13e-05
Hgd	340.86	3.186	1.672	1.18e-06	0.000130784
Ly6a	50.48	3.873	1.953	1.46e-06	0.000156575
Aoah	547.57	2.347	1.231	1.65e-06	0.000174554
Carmil2	15.6	7.642	2.934	2.77e-06	0.00028432
Specc1	456.67	2.683	1.424	2.94e-06	0.000299313
Bmx	368.55	2.192	1.132	3.05e-06	0.000307305
S1pr4	73.18	3.277	1.713	3.16e-06	0.000312486
Atp8b4	459.03	2.197	1.135	3.24e-06	0.000315165
Ifit1bl1	19.03	5.721	2.516	3.95e-06	0.000377893
Cmpk2	611.98	2.232	1.158	4.5e-06	0.000423848
Cd6	35.33	4.96	2.31	4.76e-06	0.000444351
Zfp532	47.43	3.794	1.924	5.66e-06	0.000523496
Retn	40.09	8.168	3.03	6.53e-06	0.000595015
Sh2d3c	145.7	2.763	1.466	7.24e-06	0.000650169
Fcgr4	3600.59	2.335	1.223	7.25e-06	0.000650169
Aspm	222.37	2.42	1.275	9.13e-06	0.000805687
Psd4	486.33	2.302	1.203	9.9e-06	0.000867028
Cd300lf	241.11	2.589	1.372	1.18e-05	0.00102768
Hap1	25.63	4.282	2.098	1.23e-05	0.00105803
Klk8	226.77	2.136	1.095	1.31e-05	0.00110965
Parvg	49.24	3.718	1.894	1.37e-05	0.00115942
Gbp8	236.29	3.77	1.915	1.84e-05	0.00153771
Ccr7	49.49	9.265	3.212	1.89e-05	0.0015721
L1cam	84.99	3.01	1.59	2.41e-05	0.00195707
Lair1	996.75	2.112	1.079	2.44e-05	0.00196844
F7	2975.07	2.081	1.058	2.64e-05	0.00210266
Amigo2	360.66	2.194	1.134	2.87e-05	0.0022684
Pear1	762.77	2.01	1.007	2.89e-05	0.00226945
Lrrfip1	893.24	1.991	0.993	2.92e-05	0.00227629
Oscp1	600.03	1.988	0.991	3.15e-05	0.00243793
Slfn9	393.84	2.422	1.276	3.37e-05	0.00255717
Stap1	67.86	3.307	1.726	3.62e-05	0.00271137
Mical1	304.32	2.307	1.206	3.82e-05	0.00284064
Fcho1	96.48	3.13	1.646	3.85e-05	0.00284282
Nup210	464.83	2.293	1.197	4.32e-05	0.0031362
Ifitm10	110.58	3.052	1.61	4.63e-05	0.00333467
Ptpn22	548.49	2.416	1.273	5.35e-05	0.00380646
Ly75	81.9	3.332	1.736	6.1e-05	0.00426395
Hk2	554.06	3.065	1.616	6.23e-05	0.00432229
Usp18	401.68	2.229	1.157	6.35e-05	0.00438127
Col23a1	157.32	2.585	1.37	6.71e-05	0.00454734
Dennd3	91.86	3.312	1.728	8.69e-05	0.00568582
Spag5	237.52	2.327	1.219	9.02e-05	0.00586671
E2f2	86.68	4.206	2.073	9.36e-05	0.00605347
Trim24	387.74	1.95	0.963	9.76e-05	0.00628126
Ddx60	408.56	1.973	0.98	0.000126784	0.0078392
None	16.25	4.27	2.094	0.000127372	0.0078392
Mx2	86.05	3.086	1.626	0.00012971	0.00794021
None	185.19	2.048	1.034	0.000130647	0.00794844
Gfod1	194.3	2.452	1.294	0.000132695	0.00799398
Fxyd6	18.4	4.92	2.299	0.000138273	0.00824278
Arc	18.85	4.328	2.114	0.000141248	0.00837627
Itga7	94.34	2.914	1.543	0.000142095	0.00838289
Iqgap3	341.86	2.468	1.304	0.000158797	0.00925021
Isg15	87.97	2.632	1.396	0.000159234	0.00925021
Myo10	470.67	2.613	1.386	0.000166228	0.00955896
Gbp11	124.95	3.859	1.948	0.000170719	0.00976787
Gpat3	72.95	2.439	1.286	0.000174989	0.00991255
Bub1b	716.29	2.124	1.087	0.000176146	0.00992872
Eif2ak2	586.92	2.005	1.003	0.000203698	0.0114251
Id1	274.65	2.181	1.125	0.000217195	0.0121225
H2-T24	699.41	2.476	1.308	0.000218417	0.0121312
Fanci	148.39	2.372	1.246	0.000233727	0.0128561
Kif7	238.59	2.285	1.192	0.000270291	0.014686
Kif18b	217.11	2.188	1.13	0.000276125	0.0149003
None	24.96	4.279	2.097	0.000293385	0.015683
Ms4a4c	20.8	3.947	1.981	0.000297034	0.0158039
Iffo1	631.58	1.745	0.803	0.000311258	0.0164308
Ggnbp1	64.26	2.434	1.284	0.000311703	0.0164308
Ece1	260.11	1.927	0.947	0.000337679	0.0175562
Dhx58	781.19	1.868	0.901	0.000354319	0.0182547
Lzts2	47.57	3.115	1.639	0.00035747	0.0183245
Fblim1	1400.34	1.761	0.816	0.000376019	0.0190282
Aprt	767.12	1.787	0.838	0.000404431	0.0200768
F3	79.69	3.667	1.875	0.000402774	0.0200768
Cenpf	238.13	1.97	0.978	0.000418944	0.0206498
Bub1	251.19	2.188	1.13	0.000427283	0.020952
Cass4	89.23	2.784	1.477	0.000428756	0.020952
Slc52a3	213.22	2.623	1.391	0.000431445	0.0209933
Mgat5b	36.55	3.325	1.734	0.000464185	0.0223005
Dtx3	116.9	2.286	1.193	0.00046831	0.0224041
St3gal2	680.35	1.846	0.884	0.000506288	0.0240191
Kif4	203.04	2.129	1.09	0.000505212	0.0240191
Cdc42ep4	2002.14	1.779	0.831	0.000509217	0.0240579
Agtrap	2013.96	1.795	0.844	0.000522896	0.0244004
Sema3f	48.58	2.981	1.576	0.000521362	0.0244004
None	324.91	2.023	1.017	0.000521489	0.0244004
Trio	332.92	2.132	1.092	0.000529054	0.024587
H2-Q5	234.51	1.98	0.986	0.000549883	0.0253481
Cd3g	32.43	3.763	1.912	0.000576622	0.0261091
Mki67	789.62	1.839	0.879	0.000580151	0.0261091
C130026I21Rik	116.7	2.322	1.215	0.000578196	0.0261091
Cyp26b1	38.1	3.1	1.632	0.000573989	0.0261091
Thg1l	90.55	2.35	1.233	0.000596393	0.0266295
Cd274	187.2	2.063	1.045	0.000615563	0.0273781
Lgals3bp	18280.7	1.883	0.913	0.000638668	0.0281855
Tes	239.54	1.81	0.856	0.000656418	0.0286359
Galns	1520.9	1.656	0.728	0.000668861	0.0290674
Elovl7	53.85	2.566	1.359	0.000712907	0.0308637
Oas1a	1149.25	1.717	0.78	0.000726409	0.0313291
Tef	415.25	2.309	1.207	0.000734462	0.0315569
Slc2a5	187.55	2.347	1.231	0.000763521	0.0325597
Slc16a3	1292.9	2.046	1.033	0.000808663	0.0343561
Fut10	335.41	1.879	0.91	0.000852382	0.0359431
Itgb7	18761.8	2.126	1.088	0.000864464	0.0361867
C1ra	1567.7	1.781	0.832	0.000869841	0.0362784
Cchcr1	163.13	1.979	0.985	0.000880042	0.0365699
Pask	90.26	2.616	1.388	0.000886988	0.0367245
Kif11	667.74	1.986	0.99	0.000934476	0.0385492
Glipr2	877.59	1.698	0.764	0.00095242	0.0388683
Mgst2	28.96	3.843	1.942	0.000950085	0.0388683
Synj2	730.97	1.81	0.856	0.000956154	0.0388813
Oas1g	432.24	1.772	0.825	0.000973515	0.0394464
Foxm1	333.83	2.027	1.02	0.00098453	0.0397513
Sgms2	148.09	1.956	0.968	0.00100123	0.0402826
None	340.97	1.802	0.85	0.00103585	0.041383
A530010L16Rik	239.09	1.977	0.984	0.00105126	0.0417061
Ptprs	496.35	2.159	1.11	0.00105723	0.0417974
Gpx3	1067.61	1.764	0.819	0.00109279	0.0429295
Coro2a	88.68	3.696	1.886	0.00109393	0.0429295
P2ry2	1300.64	2.052	1.037	0.00109718	0.0429295
Mmd	129.87	2.303	1.203	0.00110733	0.0431784
Phf11d	1074.46	1.766	0.821	0.00111202	0.0432134
None	59.96	2.605	1.381	0.00116893	0.0449644
None	31.45	3.256	1.703	0.00116817	0.0449644
Cd96	18.59	3.482	1.8	0.00118523	0.0454378
Rigi	1204.78	1.757	0.813	0.0011914	0.045513
Hhipl1	346.73	4.483	2.164	0.00120667	0.0456448
Trem3	32.94	2.857	1.515	0.00120666	0.0456448
Basp1	31.14	2.752	1.461	0.00126007	0.0475073

## Sheet: PM_cKOvsWT.down
Gene Symbol(PM_cKOvsWT.down)	baseMean(PM_cKOvsWT.down)	FC(PM_cKOvsWT.down)	log2FoldChange(PM_cKOvsWT.down)	pvalue(PM_cKOvsWT.down)	padj(PM_cKOvsWT.down)
Lyz2	508946	0	-14.638	1.27e-89	1.44e-85
H3f3a	367.99	0.106	-3.235	2.32e-24	1.32e-20
Retnla	4702.3	0.011	-6.442	1.88e-22	7.14e-19
Edil3	354.27	0.157	-2.676	4.62e-20	8.78e-17
Mrc1	243.6	0.096	-3.383	3.53e-19	5.75e-16
F13a1	1936.97	0.053	-4.24	1.48e-17	1.69e-14
Fpr1	845.98	0.24	-2.058	4.03e-17	4.17e-14
Nbea	120.66	0.099	-3.335	1.16e-15	9.43e-13
Pla1a	61.9	0.089	-3.483	5.95e-15	3.98e-12
Cxcl13	8190.57	0.071	-3.819	2.21e-14	1.26e-11
Vsig4	5670.07	0.27	-1.889	2.79e-14	1.51e-11
Plxnd1	484.47	0.15	-2.74	2.83e-13	1.29e-10
Cbr2	260.22	0.101	-3.313	3.34e-13	1.46e-10
Fcrls	83.28	0.055	-4.194	1.03e-12	3.91e-10
Timmdc1	164.22	0.248	-2.013	3.58e-12	1.31e-09
Cd38	4266.76	0.26	-1.944	8.21e-12	2.83e-09
Lyve1	414.13	0.061	-4.041	1.06e-11	3.45e-09
Hpgd	38.25	0.084	-3.569	5.22e-11	1.49e-08
Srpx	27.34	0.067	-3.894	7.74e-11	2.15e-08
Cd163	366.81	0.204	-2.297	1.78e-10	4.61e-08
Egfr	44.75	0.102	-3.287	2e-10	5.02e-08
Mmp9	479.64	0.209	-2.262	2.09e-10	5.06e-08
Cyp7b1	36.2	0.149	-2.747	1.17e-09	2.29e-07
Eid2	31.11	0.131	-2.934	1.56e-09	3e-07
Cxcl14	138.64	0.259	-1.95	1.6e-09	3.03e-07
Scamp5	211.81	0.289	-1.792	1.68e-09	3.08e-07
Tmem37	935.6	0.355	-1.493	1.19e-08	1.97e-06
Cyp2j9	21.48	0.092	-3.44	2.62e-08	4.03e-06
Cd209b	243.28	0.161	-2.638	3.02e-08	4.47e-06
Tchh	35.47	0.127	-2.972	3.76e-08	5.34e-06
Sirpb1c	165.14	0.242	-2.044	4.74e-08	6.51e-06
Chil3	603.03	0.165	-2.6	5.76e-08	7.71e-06
Pla2g7	6450.9	0.381	-1.391	6.54e-08	8.56e-06
None	1587.53	0.436	-1.197	6.87e-08	8.89e-06
Ldhb	274.03	0.337	-1.571	2.54e-07	3.14e-05
Sntb1	70.79	0.247	-2.016	3.21e-07	3.8e-05
Hal	1791.29	0.406	-1.3	3.27e-07	3.83e-05
Clec4a1	254.8	0.342	-1.549	4.16e-07	4.83e-05
Ust	196.42	0.275	-1.862	4.88e-07	5.62e-05
Ccr2	422.38	0.31	-1.689	9.39e-07	0.000105851
Slit2	16.5	0.149	-2.742	1.08e-06	0.000120506
Adgrf5	52.17	0.215	-2.221	1.24e-06	0.000136247
Cd209a	179.66	0.36	-1.473	1.4e-06	0.000151636
Cxcl12	679.12	0.409	-1.289	1.66e-06	0.000174554
Fcgr2b	4477.04	0.448	-1.157	1.68e-06	0.000175452
Tns1	66.6	0.179	-2.485	1.75e-06	0.000181597
Irag1	120.64	0.226	-2.145	3.1e-06	0.000309354
Slc28a2	1229.51	0.469	-1.092	3.18e-06	0.000312486
Tspan13	849.65	0.445	-1.169	3.57e-06	0.000344752
Mir99ahg	280.35	0.398	-1.33	4.12e-06	0.000390751
Rad51b	627.81	0.48	-1.059	6.53e-06	0.000595015
Igf1	541.35	0.329	-1.602	8.42e-06	0.000748871
Ophn1	60.16	0.197	-2.344	1.25e-05	0.00107061
H2-Eb1	1310.79	0.231	-2.112	2.11e-05	0.00173699
Pomk	3530.42	0.492	-1.022	2.31e-05	0.00189343
Cacna1a	35.27	0.258	-1.955	2.59e-05	0.00207415
Stox2	31.29	0.232	-2.106	3.2e-05	0.0024636
Apoe	201023	0.323	-1.63	3.24e-05	0.00247667
Thbd	1322.13	0.397	-1.331	3.41e-05	0.00256975
Ahr	105.41	0.235	-2.088	3.9e-05	0.00286121
Gm20619	580.52	0.462	-1.113	4.32e-05	0.0031362
Loxl2	25.66	0.244	-2.033	5.32e-05	0.00380646
St8sia6	1531.94	0.501	-0.996	5.45e-05	0.00385454
Gatm	63.83	0.293	-1.773	5.55e-05	0.00389911
Gng11	21.24	0.221	-2.181	6.39e-05	0.00438521
Anxa5	1020.83	0.386	-1.375	6.58e-05	0.0044863
Bambi	61.94	0.344	-1.54	7.43e-05	0.00497008
Dmwd	502.56	0.473	-1.079	7.38e-05	0.00497008
Trf	729.83	0.412	-1.278	7.51e-05	0.00497008
Cdkn1c	53.61	0.345	-1.536	7.48e-05	0.00497008
Dmpk	1649.57	0.387	-1.37	7.98e-05	0.00525252
Cd74	9972.36	0.273	-1.873	0.000100911	0.00642582
Chsy1	294.84	0.505	-0.984	0.000101021	0.00642582
Camta1	114.7	0.404	-1.307	0.000105594	0.00667913
Ublcp1	242.73	0.481	-1.057	0.000106176	0.00667913
Plekho1	30.72	0.214	-2.227	0.000108193	0.00676861
Tjp1	160.73	0.178	-2.488	0.000111815	0.006957
Abhd14b	75.62	0.228	-2.13	0.000131241	0.00794844
H2-Ab1	4383.35	0.321	-1.641	0.000135091	0.0080955
St8sia4	979.99	0.395	-1.341	0.000158558	0.00925021
Sirpb1a	20.33	0.254	-1.976	0.00016085	0.00929665
Fkbp1a	1922.75	0.523	-0.936	0.000174838	0.00991255
Pttg1	345.81	0.501	-0.998	0.000231297	0.0127842
Kdelr3	23.02	0.298	-1.749	0.000247014	0.0135217
BC035044	63.82	0.323	-1.63	0.000270865	0.014686
None	17.76	0.213	-2.234	0.000286338	0.0153785
Fcgrt	3520.12	0.534	-0.904	0.000327735	0.017183
Slc15a2	47.77	0.159	-2.656	0.000328992	0.017183
Scube1	36.43	0.209	-2.259	0.00034593	0.0179035
Thrb	54.68	0.269	-1.897	0.000358895	0.0183245
None	156.33	0.353	-1.5	0.000369438	0.0187787
P2ry6	67.31	0.345	-1.536	0.000396271	0.0199643
Wdfy1	412.49	0.394	-1.344	0.000398335	0.0199799
Rpl29	276.95	0.392	-1.352	0.000405556	0.0200768
Mocs1	1017.8	0.506	-0.983	0.000449198	0.0217641
Slc30a4	70.86	0.364	-1.458	0.000462633	0.0223005
Ltbp4	49.34	0.351	-1.511	0.00054406	0.0251816
Tmem250-ps	548.31	0.55	-0.862	0.000566215	0.0259957
Cebpd	377.49	0.561	-0.834	0.00056908	0.0260223
Cnn3	51.33	0.324	-1.625	0.000586816	0.0263051
Maged1	743.92	0.565	-0.824	0.000624676	0.0276753
Cd36	13650.2	0.502	-0.993	0.000648117	0.0284921
Tmem176a	2342.24	0.556	-0.847	0.000656136	0.0286359
Plcb4	318.31	0.477	-1.069	0.000751385	0.0321627
Tuba1a	507.17	0.541	-0.885	0.000835487	0.0353638
Fbxl5	2900.49	0.536	-0.9	0.000855487	0.0359431
Ppfia4	419.5	0.541	-0.886	0.00093783	0.0385492
Plpp1	215.15	0.466	-1.102	0.00100606	0.0403344
Htra3	2239.64	0.595	-0.749	0.00104075	0.0414334
Blnk	147.32	0.304	-1.716	0.0011171	0.043263
Stbd1	352.24	0.431	-1.214	0.00119519	0.045513
