# Supplementary material for: Histone H3.3 ensures cell proliferation and genomic stability during myeloid cell development
Source: iScience. 2026 Jun 24;29(7):116501. doi: 10.1016/j.isci.2026.116501 (PMC13320441; doi:10.1016/j.isci.2026.116501)
Supplement: Table S5. List of ISGs, related to Figure 4 [file mmc4.xlsx]

## Sheet: 1,2,4,8,12_WTISGsFDRl0.05_FCg2
Day7 BMDMs were treated with IFN𝜸 for 1,2,4,6,8 and 12hrs. Upregulated genes at all time points were merged and defined as ISGs. (Duplicate genes were removed.)
Klf6
Ccnd2
Slfn4
Lhx2
Clec10a
Rtca
Tmprss2
Mx1
Fap
Lck
Acvrl1
Adora3
Cd52
Kat2b
Icosl
Il12rb1
Usp32
Il4
Mmp14
Ccl3
Lgals9
Mxd1
Oas1h
Sema6b
Hpn
Itgb7
Rarg
Snd1
Tulp3
Stk38l
Tspan33
Ltbp1
Mybpc3
Spi1
Mov10
Ppard
Daxx
Dyrk1b
Hltf
Tiam1
Axl
Lcp2
Ggct
Top3a
Il17ra
Relb
Klf4
Lipe
Ranbp2
Hck
Keap1
Ier3
Cp
Farsa
Ssbp2
Stat3
Cacna1b
Ptpn6
Bid
Ctse
Chn2
Plod3
Mapk13
Rasa4
Fxyd4
Ndrg1
Zfp287
Crbn
Pafah1b3
Snx6
Rfx5
Slc30a4
Gpr108
Tnfsf14
Itgae
Rcn1
Crkl
Nectin4
Rnf114
A530013C23Rik
Slc5a6
Cnp
Sod2
Hap1
Abhd16a
M6pr
Homer1
1700109H08Rik
Sertad1
Mgst1
Tmem184b
Dqx1
Ccl8
Met
Apobec3
Nuak2
Kif19a
Nxf1
Tex14
Ifi35
Kdelr3
Mcoln2
Crybg2
Steap4
Mlkl
Atad1
Cacybp
Glis2
Ube2z
Mertk
Csf1
Kif1a
Dll1
Tppp3
Msh3
Gadd45b
Cybb
Dennd6b
Cd83
Hivep2
Psma2
Capza2
Aph1a
Eps8
Adamtsl4
Fcgr1
Ncf1
H2-M3
Plgrkt
Cd274
Pdcd1lg2
Mapkapk2
Il10
H3f3b
Tox4
Sdc4
Il13ra1
Rnd3
Cacnb4
Tnfaip1
Cd40
Ada
Tha1
Pgs1
Slc12a7
Dhx58
Hspb9
Mafk
Stard3
Anxa6
Il12rb2
Kdm6b
Adora2b
Ikzf1
Acsl1
Rars
Irf1
Cxcl16
Heatr9
Ccl4
Slfn3
Slc25a22
Rab5c
Rnf145
Scn1b
Ahr
Trip10
Akt3
Esr1
Stxbp5
Katna1
Aig1
Plagl1
Cd164
Traf3ip2
Tnfaip3
Crybg1
Pkib
Arid5b
Sgk1
Apaf1
Pde7b
Mtfr2
Tmcc3
Socs2
Cry1
Dram1
Srgn
Sar1a
Ppa1
Plek
Vps54
Peli1
Slc1a4
Tmbim4
Ppm1m
Cpeb4
Chac2
Mgat1
Flt4
Cdkl3
Upp1
Pttg1
Arf5
Trim11
Pnpt1
Pgam2
Dbnl
Bzw2
Nampt
Tspan13
Rgs9
Gna13
Cmpk2
Rsad2
Id2
Tlk2
Rffl
Map3k3
Rnf135
Adap2
Pecam1
Rab37
Txndc17
Aanat
Rhbdf2
Nos2
0610010K14Rik
Nme2
Luc7l3
Cacnb1
Myh10
Stx8
Adprm
Stat5b
Scfd1
Ston2
Nfkbia
Snw1
Rab15
Atl1
Sav1
Hif1a
Atp6v1d
Rdh12
Arg2
Susd6
Slc10a1
Pacs2
Wdr37
Pfkp
Tgfb3
Evl
Degs2
Wars1
Exoc3l4
Tnfaip2
Gpr132
Aoah
Carmil1
Gcnt2
Hivep1
Edn1
Mcur1
Ripk1
Ly86
Gadd45g
Slc6a19
Ahrr
Erap1
Pcsk1
Glrx
Vcan
Cd180
Ptcd2
Plk2
Parp8
Emb
Kctd6
Ddx4
Plpp1
Dusp13
Ube2e1
Mss51
Ktn1
Arf4
Dnah12
Rnase6
Arhgef3
Kpna3
Rnaseh2b
Prkcd
Spata13
Epsti1
Rgcc
Ccdc25
Dmtn
Ednrb
Acod1
Fbxo4
Oxct1
Ngdn
Psme1
Tgm1
Adcy4
Ripk3
Rai14
Laptm4b
Sdc2
Angpt1
Cyrib
Sh3bp1
Naga
Vdr
Ppp1r1a
Litaf
Ciita
Il1rap
Mefv
Sharpin
Grina
Gsdmd
Ly6c2
Ly6i
Ly6e
Bfar
B3gnt5
Boc
St3gal6
Adgrg7
Snap29
Serpind1
Igsf11
Abcc5
Hspbap1
D16Ertd472e
Usp25
Masp1
Mrpl39
Slc15a2
Ildr1
Cd86
Parp9
Pros1
Lmbr1l
Tmbim6
Slc11a2
Slc4a8
Soat2
Cdkn1a
Mospd1
Noct
Denr
Il15ra
Serping1
Parp3
Creld2
Twf2
Marchf5
Mx2
Tmem176a
Rab12
Mpc1
Mmp25
Tnfrsf12a
Pla2g7
Satb1
Nfkbie
Vegfa
Gtpbp2
Clic5
Enpp5
Enpp4
Cyp39a1
Foxp4
Fgd2
Pim1
Abcg1
Arhgap28
Lpin2
Crim1
Eif2ak2
Twsg1
C3
Cul2
Map3k8
Tmem178
Pkdcc
Tapbp
Slc39a7
H2-Oa
Brd2
Psmb8
Tap2
Sting1
Aif1
Tnf
Riok3
Zfp521
Gnl1
Dcp2
Hbegf
Gnal
Ptpn2
Cd74
Psat1
Ms4a4c
Ms4a6b
Ms4a4d
Ms4a6d
Ccdc86
Slc15a3
Zfand5
Cemip2
Ehd1
Ppp2r5b
Fas
Majin
Jak2
Pcgf5
Syvn1
Minpp1
Apba1
Papss2
Tesmin
Capn1
Prdx5
Esrra
Tcf7l2
Ccnj
Lcor
Gfra1
Sectm1a
Ubtd1
Pi4k2a
Chuk
Nfkb2
Ribc1
Hsd17b10
Abhd6
Flnb
Dnase1l3
Acot9
Itgb8
Sbds
Mmp19
Dgka
Nab2
Ddit3
Pstpip2
Ifitm1
Ifitm3
Irf7
Pnpla2
Apool
Tma16
Bach1
Phf6
Hprt
Sdc3
Larp1b
Slco3a1
Ccr1
Pdgfa
Unc5a
Hk3
Casp12
Casp1
Adhfe1
Klf7
Ikzf2
Sumo1
Als2
Cflar
Il18rap
Mitd1
Gls
Stat1
Nabp1
Mgat4a
Unc50
Coa5
Tmem131
Agfg1
Cyp27a1
Sp100
Itm2c
Atg16l1
Rgs1
Ptprc
Csrp1
Rab29
Slc45a3
Rgl1
Ifi211
Dusp23
Cfap45
Slamf9
F5
Selp
Sell
Abl2
Ppp2r5a
Atf3
Batf3
Traf5
Usf1
Fcgr2b
Phyh
Tnfsf4
Plxdc2
Psmb7
Kif5c
Mindy3
Il2ra
Pfkfb3
Prkcq
Pdss1
Stxbp1
Barhl1
Ddx31
Eng
Gtf3c5
Ralgds
Nr4a2
Gpd2
Gbgt1
Tor1a
Hspa5
Kynu
Traf1
Gca
Ifih1
Notch1
Traf2
Nmi
Il1rn
Itga4
Slc25a12
Stk39
Cers6
Dhrs9
Ube2l6
Prrg4
Gatm
Fbn1
Cd82
Slc28a2
Itpka
Chac1
Slc23a2
Rasgrp1
Hdc
Usp50
Sppl2a
Acoxl
Il1a
Rrbp1
Sec23b
Cst3
Kif3b
Zbp1
Car13
Psma7
Col9a3
Helz2
Procr
Hps3
Samhd1
Rbl1
Src
Skil
Gnb4
Ocstamp
Ccdc39
Tnik
Dcun1d1
Slc7a11
Slc33a1
Kcnab1
Ptx3
Serpini1
Pdcd10
Notch2
Stxbp3
Nup210l
Chrnb2
Adar
Pmvk
Vcam1
Tlr2
Pdgfc
Ifi44
Zbtb7b
Rit1
Khdc4
Sema4a
Rnf115
F3
Mttp
Dapp1
Adgrl2
Gem
Tmem68
Tgs1
Lmo4
Gbp3
Gbp2
Tnfsf8
Txn1
Ugcg
Hsdl2
Epb41l4b
Creb3
Glipr2
Mllt3
Mier1
Pde4b
Ak4
Slc6a9
Tceanc2
Svbp
Slc2a1
Mycbp
Mycl
Ppt1
Ephb2
Prdx1
Akr1a1
Mob3c
Fabp3
Sema3c
Azin2
Rnf19b
Phc2
Syf2
Csf3r
Stx12
Smpdl3b
Inpp5b
Smarcd3
Nub1
Tmub1
Errfi1
Agtrap
Mthfr
Rer1
Bst1
Cd38
Ablim2
Fosl2
Sgcb
Rhoh
Gabrb1
Rest
Dr1
Brdt
Rufy3
Gbp9
Nudt9
Aff1
Gpat3
Coq2
Plac8
Dck
G3bp2
Ppef2
Naaa
Cxcl9
Stx2
P2rx4
Rnf34
Mfsd7a
Pxmp2
Golga3
St7
Tfec
Oasl2
Lfng
Oas1b
Ccz1
Usp12
Flt1
Pomp
Asns
Irf5
Nt5c3
Avl9
Herc6
Tra2a
Nfe2l3
Epha1
Zyx
Clcn1
Mkrn1
Rab19
Slc37a3
Tbxas1
Gfpt1
Anxa4
Bmp10
Rab43
Itpr1
Usp18
Slc6a12
Rasgef1a
Tuba8
Clec4e
Klrk1
Cd69
Clec2d
Clec1b
Etv6
Bcl2l14
Dusp16
Plbd1
Ptpro
Plekha5
Mtmr14
Etnk1
Far2
Scnn1a
Tnfrsf1a
Rtn2
Vasp
Pop4
Ttyh1
Furin
Sema4b
Pex11a
Rab38
Ctsc
Nfkbib
Mvp
Fchsd2
Nupr1
Ppme1
Il21r
Dgat2
Il4ra
Pycard
Fbxl19
Itgal
Dnhd1
Trim30a
Chst15
Trim21
Pgap2
Otud5
Rbm3
F8
Mtcp1
Igbp1
Cox7b
Nox1
Il2rg
Itgb1bp2
Chic1
Mtm1
Gpm6b
Psmd10
Mcf2l
F10
Tnfsf13b
Rab20
Ap3m2
Ido2
Ido1
Pdgfrl
Slc7a2
Galnt7
Irf2
Casp3
Tlr3
N4bp1
Snx20
Dnaja2
Tbc1d9
Il15
Gab1
Cdyl2
Mt2
Mt1
Herpud1
Usb1
Jak3
1700030J22Rik
Atp13a1
Rrad
Car7
Ctrl
Psmb10
Kars
St14
Birc3
Sesn3
Clmp
Bco2
Il10ra
Hinfp
Tyk2
Tmed1
Lysmd2
Aqp9
Phip
Tent5a
Psma4
Stoml1
Cgas
Ctsh
Atp1b3
Cmtm6
Cmtm7
Armc8
Map4
Ptgs2
Kif9
Trib1
Myd88
Csrnp1
Amotl2
Aste1
Manf
Cish
Amigo3
Uba7
Pygm
Oas3
Malt1
Oas2
Nlrp3
Resf1
Trib3
Abtb2
Slc8b1
Gng11
Ank2
Prr5l
Cdo1
Clec1a
Apmap
AA467197
Stk36
Noc4l
Rtp4
Tagap
Cysltr2
Fndc3a
Casp4
Arhgef5
Igf2bp2
Cep350
Asb13
Atp7a
Tasor2
Klf9
Ppargc1b
Lgals3bp
Vhl
Zswim5
Jcad
Dnah17
Tmed8
Tpst1
Sik3
Slc25a37
Batf
Jdp2
Med13
Slc26a2
Ube2f
Lif
Parp14
Gbp8
Ifit1
Inpp5j
Tent4a
Chst11
Pik3ip1
Tiparp
Bmp2k
Adgrb1
Dgkh
Dusp5
Ccdc122
Art3
Cxcl10
Gipc3
Nudt19
Rubcnl
Dop1a
Hrh2
Ccl5
Rrp12
Arhgap5
1110059E24Rik
Ubd
Slfn8
Pdk3
Trim13
Neu3
Impg2
Hpse
Ssc5d
Nat14
Mid1
Lzts2
Ccl12
Kcnh4
Nfkbiz
Ccl7
Pcsk7
Ccl2
Dennd1a
Myo1d
Tnni3
Rcbtb1
Cdcp1
Aldh1b1
Sbno2
Isg15
Usp35
Prkx
Cep19
Ppp1r26
Misp
H2-Q4
Tmtc2
Fmnl2
Slc2a6
Arl5a
Acaa1a
Pphln1
Sh3bp4
Rbm43
Gramd1c
Zdhhc23
Slc18a1
P2ry12
P2ry13
P2ry14
Gadd45a
Ppp1r11
Marchf1
Btg1
H2-Aa
Etl4
Clcn7
Tmem184a
Cyld
C1qc
C1qb
4921524J17Rik
Trappc14
Trim17
Pml
Asap3
Hk1
Wdr62
Rnf139
Psd
Clic4
Rsrp1
Tap1
Slc12a9
Chst7
Atp11b
Icam1
Slc30a1
Arid5a
Rapgef6
H2-DMb2
Plekhg2
Wdhd1
Gch1
H2-DMa
Gpr160
Atp8a1
Ddhd1
Themis2
Xkr8
Ppp1r16b
Fbxw17
Abhd18
Tgm2
Ppm1k
Ifi206
Aim2
Egr2
Dusp8
Ddx60
Zc3h7a
Ninj1
Snn
Rmi2
Igsf9
Parp11
Arap2
Atp6v0a2
Socs1
Dexi
Nod1
Trappc11
Prdm1
Plekhg6
Ttc39b
Slamf7
Scarf1
Tapbpl
Bcl9
Snx10
Cd160
Mlxip
Arl5c
Mllt6
Chmp4b
Socs7
Parp12
Tbkbp1
Jarid2
C1s1
C1rl
BC028528
Ciart
Akap12
Cep85l
Ric1
Lpar1
Trps1
Ascc3
Cnot4
Rap1gap2
Ythdf1
Itpkb
Garnl3
Zcchc2
Shfl
Plcl2
Lmtk2
Cpq
L3mbtl3
Fam102a
Il18
Stx11
Isg20
Azi2
Cybc1
Tnfsf10
Ndst2
Picalm
Dusp10
Mreg
Morc3
Dse
Znfx1
Zup1
Vasn
Tbc1d13
Lap3
Msantd3
Batf2
Fnbp1l
Fbxl5
Kmo
Zfp800
4932438H23Rik
Fgl2
Cited2
Spsb1
Gsap
Pik3cd
Ptger4
Ifi203
Saa3
Stat2
Baz2a
Bmf
Pnrc1
Thbs1
Kyat3
Gbp7
Gbp2b
Pacsin1
Rigi
Or2v1
Fam102b
Ankib1
Akap9
Plekha4
Ppp1r15a
Xaf1
Kazn
Tmem51
Limd2
Cept1
Tiprl
Asgr2
Gm11992
Mill2
Fzd7
N4bp2l1
Ripk2
Tmco4
Zmiz2
Chd7
Rbbp8
Inhba
Serpina3g
Zfp281
Stx3
Irf8
H2-Ob
Selenow
Tmtc4
Klf8
Fcho2
Pi4ka
Tspo
Enc1
Oasl1
Card6
Rimoc1
Pkp2
Acacb
Rassf4
Tent2
Bend6
Cmklr1
Slc35e2
Lyn
Grk3
Itga1
Tnfrsf14
Ikbke
Arel1
Grap2
Fbrs
Asb4
Oscp1
Maff
Arrdc4
Naa25
Trafd1
Bmt2
Hectd4
Trim46
Mcts2
Serpinb6b
Aida
Klhl6
Zfp513
Ifi209
Fbrsl1
6530409C15Rik
Otud1
Leng9
1700019D03Rik
Oaz1-ps
S1pr2
Ccrl2
Eml6
Tnip3
Gpr146
Apol7c
Mab21l3
Alkbh2
Phlpp1
Lacc1
Tent5c
Lncpint
Fzd1
Il27
Phf11a
Kcnj10
Serpinb1a
Zfp36
Shb
Tlr1
Ankrd50
Cfap43
Fzd5
Prkce
9930022D16Rik
Arhgef37
AI467606
Cirbp
Vcpip1
Tmem86b
Tlr9
Hnrnph2
Hcrt
Hcar2
Mtus1
Cdc42ep2
Col27a1
Prr15
Whamm
Serpinb9
Gvin1
Ifit2
Calhm6
Ppp1r15b
Clec9a
Mosmo
Mcmdc2
Tmem229b
Chrm3
Adamts6
Pik3r6
Plaur
Usp27x
Tifa
Bst2
Cystm1
Cldn12
Irgm1
Ltb4r1
Dusp28
Rnf31
Gpr15
AI837181
Arl4a
Or2v2
Frat2
Fgfbp3
Ust
Samd9l
Cd300lf
Ccdc88b
Trim16
Gpr157
Marcksl1
Eno4
Tenm4
Arid4a
Entpd1
Gpr85
Crebrf
Or10v5
F2r
Tyw5
Gm6377
Fndc9
Ifnb1
Pkd1l3
Gm12185
Bnip5
Rnf24
Ndnf
Il23r
Purg
Fut4
Ogfr
Zfp260
Chchd10
Tmem67
Dtx3l
Tmem202
H1f1
Gpr55
Tifab
Zbtb5
Aftph
Mmp12
Arhgap15
Sertad2
Calhm5
Lrrc4
Plekhf2
Ppp1r3d
Idnk
Apol10b
Rap2c
Gpr171
Vwa3b
Eva1b
Gja4
Gpr18
Ch25h
Armcx6
Tnfsf15
Enthd1
Fam241a
Tor1aip2
Mmp13
Ubald2
Vamp8
Ptges
Zfp366
Gja1
Insl6
Serpinb1b
Mb21d2
Fam174a
Msantd1
Pcmtd1
Flrt3
B3gnt2
Wdcp
Nlgn2
Tlr11
Klf13
Rgs14
F730043M19Rik
Acvr2a
Fpr2
Ppp6r1
Tbc1d30
B4galt3
C130026I21Rik
Tmem171
Pbx1
H1f3
Hook2
Gm9887
Zfp112
Gm9888
Trim30b
A630001G21Rik
Oas1a
Junb
Senp7
Creb5
Jam2
Clec12a
Gpr141
Socs3
Bcl3
Prx
Trmt1l
Slamf8
Tarm1
Zfp952
Phgdh
Gvin-ps6
Tanc2
4732471J01Rik
Exoc6
H2-T24
Lipg
Slc39a8
Cnn3
Gm12474
Pkp3
Iigp1
Ifi205
Arfgap3
Taf4b
Slfn5
Slc30a7
Pla2r1
9130230L23Rik
1600014C10Rik
Lrrc8c
Phactr1
Klhl18
1700041G16Rik
Rnd1
Nyap2
Naaladl1
Rab39
Sugct
C1ra
Fam72a
Rbm3os
Sertad3
Fbxo6
H2-Q5
Cd47
Timd4
Zfp580
Kbtbd11
Dnaaf3
Triqk
Nod2
Sag
St3gal5
H2-T22
Trim34a
Pla2g4a
Dennd1b
Ms4a4b
Actr3b
BC043934
Med12l
Cebpb
1700001K19Rik
Gm11696
Ilrun
Nfil3
C330011M18Rik
Ttc26
H2bc27
Scimp
Tmem140
Trim12c
AB124611
Apol9a
Gm17494
Birc2
Spop
Lgals8
Eif1a
Trim30d
Mex3b
Bak1
4933430I17Rik
Chsy3
Gm5431
Ube2e2
Gm8369
Tmod3
Gda
Osm
0610039K10Rik
Fcgr4
Zfp945
Hopx
Fxyd2
Max
Fcgr3
Tcea2
Ccdc154
Flot1
Kcnh7
4930453N24Rik
Hspa2
Psma3
Rp2
Cxcl11
Pyroxd2
Nrg2
Rnf14
Irak2
Xcr1
Tor3a
Tmem219
H2-Q7
H2-Eb1
Atp8b2
Plaat3
B2m
Acyp2
Or8b53
Sfmbt2
Stk19
H2-K1
Nol10
Gm10101
Akap6
H2ac4
Cd2ap
Kalrn
Sphk1
Or1o4
Hsh2d
Cd200r4
Cnih4
Rapgef2
Nectin2
Tubb3
Arf2
Cyp26c1
Ifit3b
Mppe1
Tlr12
Cnr2
Kdr
1110038F14Rik
Parp10
Gvin-ps7
Slc39a4
BC023105
B9d2
Gm10134
Brwd3
Cycs
Rnf217
Prpf38a
Crem
Ipcef1
Vrk2
Rab3ip
Ccdc146
Tank
Snora23
Gm23442
Rnu12
Rny1
Gm26165
Slc31a1
Slc31a2
Trim12a
Vps37b
Serpina3f
Hmgn3
Ankdd1a
Ifi208
Oas1g
Fbxl12
Col4a4
H2-K2
Lrrc66
H2-T23
Ifit1bl2
Tmem128
Klra3
Arfgef1
Rpl31-ps8
Zfp160
Lrch1
Cst7
Phf11d
Apol9b
Amn1
Gm6899
Pnp2
Gm4841
Trp53i11
Psma5
H2ac6
H2ac8
H3c6
H2ac12
H2bc22
H3c3
Msi2
Wfdc17
Slfn9
Sco1
Irgm2
9930111J21Rik2
9930111J21Rik1
Sp140
Sp110
Gmppb
Rnf213
Fbxo47
Hs3st3b1
Il18bp
Ifi214
Vsig10l
Rmdn3
1700055D18Rik
Treml2
Setdb2
Zfp777
Klrg2
Stxbp3-ps
Rom1
Ttc9c
Polr2g
Csf2rb
Csf2rb2
Mcc
Lrrtm2
A530040E14Rik
Tuba1a
Trim6
Phf20l1
Slc39a2
Slfn2
9330160F10Rik
G530011O06Rik
Noxred1
Tent5d
4930599N23Rik
Gm12000
H2-T-ps
H2-Q6
H2-D1
C4b
H2-Ab1
Ifi204
Ifi207
Ifi213
F830208F22Rik
Gm4951
Cops9
Gm10552
Lrp8os2
Gvin3
Gm9574
Omp
Osgin1
Nlrc5
Plekhf1
Phldb3
I830077J02Rik
Tmigd3
Tnfaip8l3
Gm10676
Gm15417
Zfas1
Tldc2
4930518I15Rik
Hspa12b
Slc4a11
Ifit3
AW112010
Nxpe3
1700001L05Rik
Ly6a
Selenot
Selenom
Ass1
Gm24119
Gm22781
Psme2b
AW011738
Plekhn1
Perm1
Dcdc2b
Gvin2
Trim30c
Slfn1
H2ac25
Igtp
Ifi47
Tgtp2
Tgtp1
Sec61g
Zfp429
Zfp456
Serpina3i
Ifi27l2a
Cyp4v3
Gm3086
Psme2
Ccr5
Clec7a
Rab9
Ifit1bl1
Gbp4
Ms4a6c
St6galnac4
B3gnt7
Gm16026
Gm7609
H2-T10
6530402F18Rik
Gm11131
H2-DMb1
Gm17193
Tmem243
Bfar
Spaca6
Gm25776
H2bc26-ps
Rps2-ps9
Bambi-ps1
Gm14303
Gm15821
Gm12216
Dnmt3l-ps1
Dnmt3c
Gm15753
Gm12188
Gm16464
Nap1l2
Gm12250
1700064H15Rik
Gm14052
Gm11427
Gm13033
Hmgb1-ps5
Gm11478
C230035I16Rik
Gm15356
4933439K11Rik
Gm13091
Gm15777
4930430E12Rik
Gm15445
Gm13684
Gm15478
2310058D17Rik
Zfp335os
Gm11772
3110056K07Rik
4930469K13Rik
4921531C22Rik
5430405H02Rik
Gm15886
Gm15624
Zfp703
Arhgap27os3
Gm15601
Gm5970
Gm12764
Gm15564
Gm14091
Adap2os
Gvin-ps1
Mypopos
Gm12915
Gm15701
E130102H24Rik
4930512H18Rik
Gm15708
AI662270
Gm16316
Plcxd2
Gm15133
BC037032
Gm15726
Gm13556
Scpep1os
0610043K17Rik
Gm5475
Gm12970
Gm13822
Gm16174
4930447M23Rik
Gm15283
Gm25395
Gm25492
Scarna6
1700058P15Rik
Rasgef1b
A530032D15Rik
Timm10b
Etohd2
Gm4117
Gm16213
E430024P14Rik
AI480526
Cmc4
Pou3f1
Gm16161
Ifi203-ps
Cfb
Gm17017
Bloc1s1
Mndal
1700071M16Rik
4930523C07Rik
Gm17024
Gm17083
Apold1
Samd15
Gm17112
Hspa1b
Phf11
Gm17705
F830016B08Rik
Ccdc71l
Phf11c
Gm17334
H4c14
Gm17088
Mpc1-ps
Gm6548
Phf11b
Gm17359
Gm17230
Hspa1a
Gbp11
Gm17089
Gm20519
Gm19684
Smim40
BC051226
Gm24514
Rn7s6
Gm20732
Gm20627
Gm20612
Trav14-3
Gm21399
BC147527
E030018B13Rik
H2bc15
Fignl2
Gvin-ps5
Gm21188
Vkorc1
Cdkn2d
Psmb9
E230013L22Rik
Gm26788
Gm17435
9530082P21Rik
1600020E01Rik
9330151L19Rik
1110002J07Rik
9330175E14Rik
Gm26648
6720427I07Rik
Gm10814
Mir155hg
Gm16754
Gm16675
Gm26902
Gm26640
Gm26797
6230400D17Rik
6430590A07Rik
Gm6225
Ptgs2os2
Gm16794
Gm26813
Gm26910
A930007I19Rik
Gm5345
Gm26944
Sowahc
Anxa11os
Gvin-ps4
Mir6236
Gvin-ps2
H3c8
Gm18301
2900093K20Rik
Ppnr
BE692007
Gm28800
Bcl2a1d
1700025N23Rik
Gm28379
H3c7
Gm28417
Gm28192
Gm28085
4930568A12Rik
Gm18342
Gm28529
Gm28941
Gm29488
Gm29438
H3c11
Gm28913
Gm37470
A130050O07Rik
Gm38190
Gm38345
Gm26616
Gm37655
Gm37569
Gm38377
Gm38262
Gm37637
Gm2065
Gm37305
4833445I07Rik
Gm37645
Gm37787
Gm37159
Gm38235
Gm38357
Gm37052
Gm38157
Gm38158
Gm15853
Gm37042
Gm38375
Gm38372
Gm37666
Gm38067
Gm37354
3110062G12Rik
Gm37706
Gm37651
Gm38236
Gm36933
Gm38009
Gm37893
Gm38227
4930594C11Rik
BC055308
Gm38335
5330406M23Rik
Gm37563
Gm37954
Gm38275
Gm37296
Gm37298
Gm37747
Gm38297
Gm37321
Gm37689
Gm37033
Gm37960
Gm38014
Gm37255
Gm38062
Gm37738
Gm43814
Gbp6
Gm43138
Gm43162
Gm42462
Gm43203
Gm42868
Snhg8
Gm43445
Gm9484
Gbp10
Gm19391
Gm42433
Gm33370
Gbp5
Gm35585
Gm43272
Gm43428
Gm43737
Gm43753
Gm42819
4932422M17Rik
Gm43679
Gm42929
Gm8493
Gm43221
Gm43420
Gm43484
C230096K16Rik
Gm42918
Gm42907
Gm43429
E330034L11Rik
Gm42820
Gm20559
Gm42962
Gm43499
Gm43482
Gm43533
D630030B08Rik
Gm43844
Gm42737
Gm42548
Gm43633
Gm42963
Gm42547
Gm43196
Gm42735
Gm43068
Gm42466
Gm43197
Gm43637
Gm42549
4732416N19Rik
Gm44154
Gm44291
Gm43961
Gm44104
Gm44283
4933406J09Rik
Gm2011
Gm43914
1700126G02Rik
Gm43963
Gm10388
Gm43980
Gm44260
D830050J10Rik
Gm44080
Gm44284
Gm43990
Gm43890
Gm44423
9930120I10Rik
Gm44443
Gm44141
Gm43982
Gm44101
Gm43984
Gm44292
Gm44851
AV356131
Gm44974
Gm45033
Gm6855
Gm44616
4933431G14Rik
2310043P16Rik
Gm45838
Gm45221
Gm31024
Gm44752
Gm35339
Gm44751
Gm45220
Samd4b
A930037H05Rik
Gm45358
Gm45555
Gm45745
Gm45418
Gm45479
Gm45244
Gm45360
Eid3
Gm6012
Gm45819
5830408C22Rik
Gm19269
Gm45552
4930412F12Rik
Gm45534
[truncated: 53 more rows]
