# Supplementary material for: Histone H3.3 ensures cell proliferation and genomic stability during myeloid cell development
Source: iScience. 2026 Jun 24;29(7):116501. doi: 10.1016/j.isci.2026.116501 (PMC13320441; doi:10.1016/j.isci.2026.116501)
Supplement: Table S6. Differentially expressed genes upon IFNAR1 blocking in cKO vs. WT cells, related to Figure 5A [file mmc5.xlsx]

## Sheet: KONoabvsWTNoab.up
Gene Symbol (KONoabvsWTNoab.up)	baseMean (KONoabvsWTNoab.up)	FC (KONoabvsWTNoab.up)	log2FoldChange (KONoabvsWTNoab.up)	pvalue (KONoabvsWTNoab.up)	padj (KONoabvsWTNoab.up)
Atp1b3	17320.6	8.451	3.079	1.30325e-48	8.74547e-45
Hgsnat	10212.2	7.013	2.81	1.28993e-31	5.77072e-28
Oasl1	177.78	20.324	4.345	8.44265e-25	2.83272e-21
None	275.44	12.782	3.676	4.58986e-24	1.23201e-20
Cd209g	51.68	1182.51	10.208	1.36052e-21	3.04326e-18
Pomk	933.97	7.016	2.811	3.96924e-21	7.61016e-18
Cd209f	71.74	471.781	8.882	1.07842e-20	1.80918e-17
Ppm1h	1668.6	3.127	1.645	1.46588e-17	1.78851e-14
Mcoln3	430.87	10.144	3.342	3.20008e-17	3.30372e-14
Slfn5	1267.45	5.152	2.365	3.84475e-16	3.68574e-13
Stat2	975.49	3.893	1.961	7.18937e-16	6.43257e-13
Apol9b	14.38	424.192	8.729	8.12264e-16	6.81337e-13
Ifit3b	45.7	29.156	4.866	3.4727e-15	2.74159e-12
Acoxl	100.94	25.617	4.679	5.11512e-15	3.4325e-12
Ifi44	165.07	31.6	4.982	5.01144e-15	3.4325e-12
None	295.86	14.911	3.898	5.03101e-15	3.4325e-12
None	33.95	9.727	3.282	5.65898e-15	3.61663e-12
Rnf213	6346.02	4.555	2.187	1.09114e-14	6.65643e-12
Ifit3	199.75	15.213	3.927	1.6868e-14	9.84285e-12
Selenbp2	81.08	12.478	3.641	2.53507e-14	1.36093e-11
Rsad2	832.05	5.763	2.527	5.41758e-14	2.79651e-11
Ifi213	64.61	49.844	5.639	1.16496e-13	5.79069e-11
Gbp9	171.62	12.644	3.66	1.56655e-13	7.5088e-11
Gbp7	49.07	11.427	3.514	1.88956e-13	8.74476e-11
None	190.84	3.554	1.829	3.05317e-13	1.36589e-10
Ifi209	329.61	7.777	2.959	3.85293e-13	1.66807e-10
Ifit1	122.27	8.814	3.14	7.64534e-13	3.2065e-10
Qpct	386.29	3.325	1.733	1.00321e-12	4.08004e-10
Gm1848	54.86	6.613	2.725	1.08864e-12	4.29725e-10
Iigp1c	25.75	44.247	5.468	1.41792e-12	5.28609e-10
None	55	10.426	3.382	2.6225e-12	9.26227e-10
Epas1	1359.73	3.209	1.682	2.78561e-12	9.58607e-10
Sbk2	60.1	5.813	2.539	5.76548e-12	1.88728e-09
Ifi204	796.1	4.035	2.013	7.10663e-12	2.27091e-09
Pla2g5	53.18	6.821	2.77	1.23648e-11	3.77155e-09
Oasl2	850.45	10.061	3.331	1.28464e-11	3.83138e-09
Oas1a	402.44	3.841	1.942	2.00175e-11	5.84032e-09
Flrt3	340.09	22.173	4.471	2.11904e-11	6.05098e-09
Cmpk2	340.83	13.568	3.762	2.46762e-11	6.75877e-09
Tgtp2	20.89	21.409	4.42	3.89623e-11	1.04077e-08
None	174.19	3.325	1.733	3.95495e-11	1.04077e-08
F830016B08Rik	35.84	26.414	4.723	5.64236e-11	1.45627e-08
Iigp1	26.08	31.155	4.961	5.77524e-11	1.46244e-08
Irf7	713.78	11.403	3.511	1.31214e-10	3.10881e-08
Rtp4	330.36	11.926	3.576	1.50393e-10	3.48003e-08
Lgals3bp	3623.87	3.824	1.935	2.26497e-10	5.06635e-08
Slfn4	118.43	12.799	3.678	3.31086e-10	7.28444e-08
Herc6	209.42	3.432	1.779	3.85738e-10	8.2369e-08
Fcgr4	847.1	3.957	1.984	3.86651e-10	8.2369e-08
Helz2	1609.51	3.782	1.919	4.11318e-10	8.62547e-08
Abcg1	2825.27	2.551	1.351	6.14574e-10	1.24973e-07
Ly6c2	29.63	24.718	4.627	6.32045e-10	1.26607e-07
Ifi211	126.37	6.29	2.653	8.02404e-10	1.58369e-07
Flt1	224.59	11.152	3.479	9.11401e-10	1.77274e-07
None	90.11	8.634	3.11	1.37108e-09	2.52072e-07
None	387.3	10.19	3.349	1.58652e-09	2.8774e-07
Usp18	190.31	5.246	2.391	1.77938e-09	3.14245e-07
Parp14	1694.06	3.333	1.737	1.7858e-09	3.14245e-07
Nova1	50.64	88.893	6.474	1.89206e-09	3.25555e-07
Stat1	303.49	3.574	1.838	2.9261e-09	4.9089e-07
Zbp1	130.67	7.41	2.889	3.2899e-09	5.38461e-07
Isg15	125.22	5.515	2.463	3.71249e-09	6.00306e-07
Tmem114	23.03	10.427	3.382	4.29485e-09	6.78132e-07
Pla2g2e	39.76	4.519	2.176	4.70288e-09	7.33923e-07
Cd22	149.68	3.183	1.67	5.35134e-09	8.1614e-07
Ifi202b	17.91	39.389	5.3	5.86101e-09	8.74006e-07
Cpe	94.51	5.118	2.355	7.21542e-09	1.06416e-06
Ly6a	418.05	29.455	4.88	7.46986e-09	1.08971e-06
Znfx1	3426.01	2.453	1.294	7.95355e-09	1.14779e-06
Ifi206	80.1	10.002	3.322	8.66253e-09	1.23681e-06
Plbd1	424.8	5.037	2.333	8.96398e-09	1.26638e-06
Tnfrsf22	195.94	3.128	1.645	1.05827e-08	1.47498e-06
Plac8	15.85	35.734	5.159	1.06604e-08	1.47498e-06
Igtp	121.96	4.411	2.141	1.41203e-08	1.87633e-06
Pde7b	491.84	2.762	1.466	1.68842e-08	2.22159e-06
Slfn8	377.01	5.006	2.324	1.73608e-08	2.26212e-06
Itgb7	1387.66	2.564	1.358	2.00477e-08	2.573e-06
Slc15a3	3007.9	1.983	0.988	2.03824e-08	2.573e-06
Pkp3	24.54	6.87	2.78	2.05134e-08	2.573e-06
Tnfrsf23	820.32	2.714	1.44	2.11065e-08	2.62287e-06
Slfn1	27.15	24.08	4.59	2.62537e-08	3.17434e-06
Gbp2	121.83	4.665	2.222	2.91105e-08	3.48832e-06
Ifit2	468.02	5.209	2.381	3.32127e-08	3.94467e-06
AI606473	37.61	6.873	2.781	3.92995e-08	4.58642e-06
Rab15	29.73	12.218	3.611	4.1626e-08	4.81606e-06
Tsc22d1	729.61	2.691	1.428	5.17302e-08	5.83421e-06
Hlcs	249.62	2.634	1.397	6.33996e-08	6.97447e-06
Gbp3	88.13	4.321	2.111	6.46376e-08	7.05286e-06
Sirpb1b	148.52	5.001	2.322	6.56093e-08	7.10115e-06
Adar	1096.41	2.645	1.403	1.01517e-07	1.05617e-05
Oas1g	126.95	4.799	2.263	1.11503e-07	1.14235e-05
Oas3	1857.82	5.095	2.349	1.20141e-07	1.21234e-05
Dhrs9	663.13	3.293	1.719	1.39208e-07	1.39426e-05
Trim30a	1158.38	2.743	1.456	1.47698e-07	1.46834e-05
Parp9	548.05	2.637	1.399	1.51718e-07	1.48628e-05
Trim30d	409.16	3.286	1.716	1.67334e-07	1.61568e-05
None	47.31	5.959	2.575	1.664e-07	1.61568e-05
Ms4a4c	37.12	11.188	3.484	2.25595e-07	2.13219e-05
Eif2ak2	627.62	2.939	1.555	2.30393e-07	2.16231e-05
Acacb	52.3	4.389	2.134	2.40517e-07	2.22619e-05
Castor2	920.64	2.841	1.507	2.4867e-07	2.28589e-05
Casp1	764.22	1.979	0.985	2.67528e-07	2.43204e-05
Mx1	247.14	3.793	1.923	3.85453e-07	3.47192e-05
Icam2	85.22	3.208	1.681	4.21196e-07	3.74893e-05
Mmp27	217.96	3.095	1.63	4.21793e-07	3.74893e-05
Kdr	628.69	2.408	1.268	4.24661e-07	3.74959e-05
Atp10a	186.1	3.431	1.779	4.42836e-07	3.84442e-05
Senp7	615	2.16	1.111	4.43994e-07	3.84442e-05
Oas2	480.99	4.439	2.15	4.54396e-07	3.90927e-05
Arhgap12	3288.91	2.223	1.152	4.73338e-07	4.04629e-05
Gabbr2	31.34	9.514	3.25	4.8796e-07	4.14488e-05
Ifi203	401.12	4.553	2.187	5.35023e-07	4.45996e-05
None	14.01	9.224	3.205	6.42098e-07	5.25464e-05
Colec12	1713.52	5.758	2.526	6.46411e-07	5.25787e-05
Sp100	739.67	2.549	1.35	6.95353e-07	5.62188e-05
Slc24a3	113.08	2.692	1.429	7.64611e-07	6.14481e-05
Ifi207	1953.88	2.43	1.281	7.80998e-07	6.23915e-05
Parp12	631.27	3.012	1.591	7.86867e-07	6.24884e-05
None	447.51	2.586	1.371	8.74471e-07	6.86332e-05
Atp6v0a1	3697.58	1.848	0.886	9.31161e-07	7.26576e-05
Plxdc1	903.14	2.071	1.05	9.81971e-07	7.57416e-05
Irgm2	204.14	4.624	2.209	1.02865e-06	7.88883e-05
Fnta	1713.82	4.322	2.112	1.05506e-06	8.04546e-05
Itpr3	2335.1	1.837	0.878	1.06634e-06	8.08552e-05
Phf11d	143.79	3.849	1.945	1.07719e-06	8.11542e-05
Gm30329	236.48	2.326	1.218	1.08481e-06	8.11542e-05
Olfml3	667.52	4.971	2.313	1.1079e-06	8.19477e-05
Inpp5j	85.3	3.357	1.747	1.11738e-06	8.19477e-05
Phf11b	83.91	4.192	2.068	1.11688e-06	8.19477e-05
Prkca	58.03	3.996	1.999	1.17824e-06	8.54769e-05
Ifih1	630.17	2.508	1.326	1.21568e-06	8.77183e-05
Fcgr1	920.98	5.947	2.572	1.23661e-06	8.87513e-05
Samhd1	1874.07	2.022	1.016	1.24885e-06	8.91535e-05
Rhoh	225.51	3.025	1.597	1.36079e-06	9.66308e-05
Ap1s3	88.8	3.696	1.886	1.68029e-06	0.000116243
Pbxip1	1348.42	4.753	2.249	1.84235e-06	0.000126801
Dctd	30.99	4.28	2.098	2.1431e-06	0.000145265
Specc1	2633	1.762	0.817	2.2047e-06	0.00014869
Flnb	2215.84	2.543	1.347	2.22057e-06	0.000149012
Lsr	105.37	3.121	1.642	2.26062e-06	0.000150944
Trim30b	19.33	6.96	2.799	2.27988e-06	0.000151477
Treml2	208.08	3.504	1.809	2.81618e-06	0.000183476
Csf3r	940.4	1.919	0.94	3.06463e-06	0.000194011
Sirpb1a	129.28	4.07	2.025	3.05561e-06	0.000194011
Fmn1	1655.7	3.286	1.717	3.2884e-06	0.000206232
Slc28a2	410.94	2.906	1.539	3.42222e-06	0.000213626
Arhgef18	174.29	2.689	1.427	3.59773e-06	0.000222512
Gm7497	90.95	5.515	2.463	3.7746e-06	0.000231319
Ccdc171	118.64	3.243	1.697	4.15641e-06	0.000252182
4930447F24Rik	19.45	10.274	3.361	4.18245e-06	0.000252182
Ramp3	31.45	5.643	2.497	4.44308e-06	0.000265025
Gm5431	173.66	3.618	1.855	4.62785e-06	0.000273614
Anapc15	219.84	2.263	1.178	4.79318e-06	0.000282146
Sdc4	1310.54	1.884	0.914	5.03885e-06	0.000292755
H2-DMb2	18.39	6.902	2.787	5.60894e-06	0.000324472
Trim34a	108.81	2.585	1.37	5.69622e-06	0.000326323
Ece1	1007.84	1.851	0.889	6.40049e-06	0.000362451
Ifi47	120.63	3.93	1.975	6.55777e-06	0.000369798
None	34.59	5.101	2.351	6.95077e-06	0.000388693
Cadm1	3681.25	1.801	0.849	7.76046e-06	0.000432171
Phf11a	33.51	5.043	2.334	8.60537e-06	0.000475279
Sirpb1c	432.52	3.371	1.753	8.77285e-06	0.000482543
Axl	2632.36	2.942	1.557	8.9393e-06	0.000487701
Ms4a6c	481.2	3.478	1.798	9.43191e-06	0.000510426
Syt11	400.11	2.627	1.393	9.68193e-06	0.000517704
Gbp6	12.61	9.132	3.191	9.87981e-06	0.000526178
Rnft2	15.4	5.022	2.328	1.06984e-05	0.000552245
None	18.69	4.217	2.076	1.06665e-05	0.000552245
Neo1	703.43	2.405	1.266	1.07649e-05	0.000553547
None	145.52	2.733	1.451	1.09168e-05	0.000559214
Ash2l	1372.21	2.756	1.463	1.10526e-05	0.000564018
Enpp4	42.84	6.336	2.664	1.1998e-05	0.00060309
Src	229.28	3.496	1.806	1.19703e-05	0.00060309
Camkk2	758.9	2.566	1.36	1.23108e-05	0.00061194
Pls3	869.52	2.131	1.092	1.28233e-05	0.000635062
Rnf7	937.82	1.748	0.806	1.29237e-05	0.000637681
Tmco4	261.86	2.055	1.039	1.41053e-05	0.000685894
Srd5a3	491.66	1.88	0.911	1.42316e-05	0.000689451
Hnrnpu	4661.16	1.777	0.829	1.44506e-05	0.000692809
LOC118568368	63.85	3.964	1.987	1.48143e-05	0.000707555
Cxcr3	46.41	3.066	1.616	1.56889e-05	0.000737609
Dhx58	200.55	3.171	1.665	1.61352e-05	0.000749945
None	15.64	81.399	6.347	1.79814e-05	0.000823645
Xaf1	165.45	3.451	1.787	1.88547e-05	0.000860712
Cntln	128.68	2.473	1.306	1.89257e-05	0.000861024
Lgals9	1579.56	1.739	0.798	2.11271e-05	0.00093272
Irgm1	495.24	2.711	1.439	2.09539e-05	0.00093272
Dynlt1b	20.76	3.822	1.934	2.20669e-05	0.000961556
Noct	387.4	1.981	0.986	2.33569e-05	0.00100107
Akap6	66.32	4.545	2.184	2.34213e-05	0.00100107
Havcr2	891.79	2.404	1.266	2.39479e-05	0.00102033
Fut8	339.77	1.882	0.912	2.45791e-05	0.00104062
Hmga1b	175.43	4.463	2.158	2.47922e-05	0.00104306
Adprh	826.59	2.262	1.178	2.57832e-05	0.00108137
Cd300lf	780.05	4.008	2.003	2.76551e-05	0.00114203
Trim12a	264.63	2.122	1.085	2.8117e-05	0.00115754
Plin2	21002.9	3.406	1.768	2.95971e-05	0.0012037
Cblb	3388.79	1.767	0.821	2.98601e-05	0.00121073
Ctnnd2	45	7.084	2.825	3.06281e-05	0.00123441
Zranb3	896.84	2.493	1.318	3.26329e-05	0.00130736
Ifit1bl1	11.34	11.769	3.557	3.29768e-05	0.0013133
H2-T24	156.84	3.873	1.954	3.40474e-05	0.00134794
Pira2	264	2.372	1.246	3.50873e-05	0.00138096
Gtf2ird2	181.43	2.453	1.294	3.56356e-05	0.00139436
Wdfy4	4296.47	1.671	0.741	3.97622e-05	0.00152471
Polr1g	114.52	3.725	1.897	4.05566e-05	0.00155074
Nlrc5	1175.86	1.815	0.86	4.1763e-05	0.00158341
None	165.98	17.685	4.144	4.28466e-05	0.00161529
Cdk14	2220.14	1.974	0.981	4.32127e-05	0.00162
Igf1r	410.67	1.87	0.903	4.41384e-05	0.0016455
Ifi35	180.3	2.034	1.025	4.50372e-05	0.00167436
Uba7	465.46	2.01	1.007	4.85202e-05	0.00176954
Rasgrp4	144.28	2.294	1.198	5.17822e-05	0.00186319
Sfxn5	467.15	2.517	1.332	5.24033e-05	0.00188049
Ywhah	2285.69	1.75	0.808	5.53357e-05	0.00196992
Tshz1	941.46	2.936	1.554	5.52914e-05	0.00196992
Il1rn	363.17	2.042	1.03	5.7506e-05	0.00202569
Grap2	21.15	3.521	1.816	6.22981e-05	0.0021717
Ly6e	4750.93	2.347	1.231	6.28592e-05	0.00217993
Irf9	737.57	1.998	0.999	6.44646e-05	0.00222984
Fap	19.23	3.851	1.945	6.51711e-05	0.00224272
5830416I19Rik	42.41	3.333	1.737	6.56146e-05	0.00224646
Parvg	1621.65	1.71	0.774	6.65373e-05	0.00226649
Cxcl10	55.6	3.936	1.977	6.84921e-05	0.00232129
Serpinb1a	73.57	4.262	2.092	7.10792e-05	0.00239687
Slc1a5	377.6	1.886	0.916	7.14357e-05	0.00240285
Tent4a	498.97	2.173	1.12	7.32637e-05	0.00245205
Spsb4	211.38	4.731	2.242	7.47085e-05	0.002488
Trim12c	233.05	2.862	1.517	8.10379e-05	0.00267226
Raet1d	90.76	2.88	1.526	8.37538e-05	0.0027283
Batf2	32.71	3.694	1.885	8.4037e-05	0.0027309
Id1	792.74	4.449	2.153	8.51167e-05	0.00275266
Mx2	76.82	3.567	1.835	8.57111e-05	0.00276521
Dnase2a	937.45	1.686	0.753	9.20114e-05	0.00291935
Cpt1a	2580.67	2.402	1.264	9.16874e-05	0.00291935
Slco3a1	113.16	3.898	1.963	9.19223e-05	0.00291935
Rigi	541.44	2.706	1.436	9.39305e-05	0.00296169
Slfn10	534.55	2.929	1.551	9.64708e-05	0.00302508
Qng1	478.62	3.316	1.729	9.76785e-05	0.00304871
Ccny	3003.69	1.649	0.722	9.95419e-05	0.00309248
None	399	2.163	1.113	0.000105699	0.00325934
Kat2a	603.1	2.246	1.167	0.00010624	0.00326281
Themis2	883.62	2.224	1.153	0.000111697	0.00339928
Notch4	251.66	4.972	2.314	0.000115458	0.00348216
Acot1	101.71	2.284	1.192	0.000117437	0.00351031
None	33.73	4.38	2.131	0.00011914	0.00353755
Ceacam16	21.39	3.533	1.821	0.000121955	0.00359048
Pnp	284.85	2.055	1.039	0.000121866	0.00359048
Klhl3	68.78	5.522	2.465	0.000123684	0.003593
Zhx3	348.17	2.002	1.001	0.000124017	0.00359488
Msh3	520.2	1.93	0.949	0.000127434	0.00367014
Cstf2	345.43	1.871	0.904	0.000129527	0.00370691
Golm1	292.44	2.039	1.028	0.000130214	0.00371831
Dpy19l3	44.27	4.236	2.083	0.00013383	0.00378931
Angpt2	179.8	2.169	1.117	0.000134472	0.00379948
Nkain1	163.03	2.246	1.167	0.00013479	0.00380045
H4c11	248.83	3.302	1.724	0.00013953	0.00389322
Brpf3	460.82	2.429	1.281	0.000143052	0.00398318
Spef2	62.03	2.534	1.342	0.000143934	0.00399118
Gm17230	27	3.341	1.74	0.000153179	0.00421273
Trpm2	398.32	3.003	1.586	0.000154985	0.00424159
Mfge8	3393.52	2.169	1.117	0.000155588	0.0042442
None	20.21	4.62	2.208	0.000161016	0.00433936
Dynll1	554.82	3.188	1.673	0.000167244	0.00445354
Dhrs4	144.53	2.297	1.2	0.000168944	0.00448989
Abca1	6505.99	2.418	1.274	0.000169851	0.00450508
Angptl4	144.96	10.172	3.347	0.000170572	0.00451527
None	43.45	4.235	2.082	0.000172006	0.00454428
Sfpq	2307.2	1.72	0.782	0.00017409	0.00457233
Dmpk	2095.51	3.575	1.838	0.000181564	0.0047408
Bid	770.1	2.162	1.112	0.000182278	0.0047502
Ddx60	452.52	2.323	1.216	0.000183018	0.00476024
Nxpe4	54.07	2.731	1.45	0.000183509	0.00476377
Frmd4a	893.13	1.885	0.915	0.000184144	0.00477103
Micall2	631.44	2.021	1.015	0.000185329	0.00478327
Parp11	395.6	1.837	0.877	0.000186117	0.00479438
Cyb5rl	89.21	3.061	1.614	0.000187614	0.00482369
Milr1	742.88	1.802	0.85	0.000188682	0.00484187
A930037H05Rik	52.69	3.011	1.59	0.000189765	0.00486036
Pacrg	87.13	2.543	1.346	0.000195115	0.00495954
Chst3	202.13	2.359	1.238	0.000196969	0.00499382
Polr1a	872.62	2.861	1.517	0.000204818	0.00513806
Shtn1	1579.49	2.569	1.361	0.000205356	0.00514195
Ms4a6b	413.89	3.417	1.773	0.000208229	0.00519449
1600014C10Rik	308.04	1.759	0.814	0.00020945	0.0052056
Samd9l	851.05	4.057	2.021	0.000211838	0.00524553
Miga1	172.71	2.188	1.13	0.00022067	0.0054242
Dhfr	209.68	2.263	1.178	0.000225757	0.005529
Msrb2	87.09	2.67	1.417	0.000227847	0.00555989
Nudt19	150.43	2.053	1.038	0.000236241	0.00573344
4933431E20Rik	36.29	2.933	1.552	0.00023825	0.00576538
Slc2a3	373.88	2.338	1.225	0.000248269	0.00597135
Rpp40	69.08	2.672	1.418	0.000251416	0.0060349
None	46.9	3.031	1.6	0.00025181	0.0060349
Nr1h3	170.94	3.148	1.655	0.000261711	0.00623876
None	72.81	2.716	1.441	0.000262715	0.0062516
Il1rl2	135.13	2.767	1.468	0.000280211	0.00659702
Ppp1r9b	3391.7	2.02	1.014	0.000289956	0.0067327
Arl11	995.36	2	1	0.000289071	0.0067327
Snap47	513.22	1.729	0.79	0.000290869	0.00674224
Pofut1	782.65	1.751	0.808	0.000292292	0.0067519
None	30.16	2.765	1.467	0.000306583	0.00702158
None	150.85	2.651	1.407	0.000308579	0.00705527
Parp10	709.12	1.854	0.891	0.000309196	0.00705734
Arhgef10l	1018.73	2.418	1.274	0.000311178	0.00709052
Was	1116.13	1.725	0.786	0.000313766	0.0071253
Aif1	235.96	2.18	1.124	0.000316001	0.00715186
Ermp1	680.97	1.718	0.781	0.000318639	0.00718732
Kctd17	217.52	2.317	1.212	0.00032415	0.00724845
Scly	551.04	1.703	0.768	0.000325457	0.00725574
Ccdc92	25.52	6.819	2.769	0.000326323	0.00726299
Washc5	2348.57	1.616	0.693	0.00032737	0.00727423
Ncoa5	468.01	2.069	1.049	0.000334826	0.00740312
Mlkl	166.71	2.392	1.258	0.000340962	0.00751238
Tmem229b	558.15	2.158	1.109	0.000341447	0.00751238
Bcl9l	355.73	1.942	0.957	0.000342576	0.0075249
Slc23a2	3531.24	1.613	0.69	0.000361203	0.00786965
Ttll12	362.02	1.953	0.965	0.000371529	0.00805539
Rps6ka1	1483.74	1.825	0.868	0.000378705	0.00818454
Napsa	824.96	1.635	0.709	0.000383591	0.00822636
None	89.49	2.664	1.413	0.000383705	0.00822636
None	71.22	3.563	1.833	0.000388252	0.00831058
Dnhd1	33.26	3.514	1.813	0.000405182	0.00863166
Tgfbi	6144.13	1.826	0.869	0.00040493	0.00863166
Cyth4	4560.03	2.363	1.241	0.000411385	0.00866498
Sez6l2	34.32	2.888	1.53	0.000433372	0.00903151
None	390.79	2.752	1.461	0.00043585	0.00906906
Cdc14a	105.27	2.257	1.175	0.000436869	0.00906974
Galnt4	387.81	1.939	0.955	0.000453443	0.00931953
Arap3	1383.28	2.047	1.034	0.000458822	0.00940129
Hook3	3362.17	3.404	1.767	0.000459961	0.00941028
Ankrd13b	327.5	1.858	0.894	0.000461299	0.00942328
Pts	210.35	2.032	1.023	0.000465237	0.00947489
Id3	1879.87	2.903	1.538	0.000470333	0.00956415
Ogfr	755.22	1.621	0.697	0.00047351	0.00959967
Gba1	1591.88	1.525	0.608	0.000476437	0.00962991
Rnpep	1574.41	1.726	0.787	0.000481501	0.00969467
Fhod1	716.62	2.164	1.114	0.000491382	0.00985775
Csf2rb2	2386.42	1.891	0.919	0.000496186	0.00993927
Ggta1	2575.39	1.662	0.733	0.000497389	0.00994852
Bco2	68.15	2.196	1.135	0.000500016	0.00998619
H2bc13	162.31	3.541	1.824	0.000501168	0.00999432
Impg2	54.56	6.457	2.691	0.000525311	0.0103527
Abcg3	96.5	2.311	1.209	0.000531769	0.0104188
Pfas	656.83	1.919	0.94	0.0005336	0.0104372
Sorl1	1528.56	2.077	1.055	0.000534264	0.0104372
Pald1	312.28	2.744	1.456	0.000538849	0.0104663
Eeig1	654.42	1.808	0.854	0.000537207	0.0104663
Cep250	1096.4	1.609	0.686	0.000541315	0.0104897
Lyz1	332.85	2.571	1.362	0.000544064	0.0105063
Slc37a2	4687.39	1.586	0.666	0.00055088	0.0106074
Col11a2	75.33	2.252	1.171	0.000555716	0.0106352
Ncor2	4803.59	1.89	0.918	0.000555299	0.0106352
Ints1	1360.82	1.577	0.657	0.000553615	0.0106352
Gm32591	16.39	3.817	1.933	0.000556287	0.0106352
Lfng	537.41	1.797	0.845	0.000558669	0.0106656
Dock2	5823.29	1.565	0.646	0.000573007	0.0108504
Gpr35	867.39	3.299	1.722	0.000573883	0.0108504
Abcd1	873.84	1.731	0.792	0.000572706	0.0108504
Srsf1	1305.87	2.013	1.01	0.000576518	0.0108825
Pced1b	168.67	1.914	0.937	0.000582879	0.0109871
Galnt12	205.56	2.035	1.025	0.000587802	0.0110398
C030034L19Rik	44.69	2.853	1.513	0.000590483	0.0110683
Klhl29	28.23	3.601	1.849	0.00059749	0.0111219
Dennd1c	684.08	2.02	1.014	0.000602817	0.0111901
Ociad2	26.81	2.816	1.494	0.000606425	0.011226
Plcb2	1007.26	1.646	0.719	0.000611016	0.0112798
Gk	549.83	1.594	0.672	0.000612619	0.011281
Card11	179.62	2.952	1.562	0.000616297	0.0113306
Jade2	2440.49	2.485	1.313	0.000617565	0.0113384
Gm43351	62.43	2.782	1.476	0.000628717	0.0114959
Zfp791	23.52	2.842	1.507	0.00063033	0.0115097
Dennd4b	1636.83	1.63	0.705	0.000636322	0.0115876
Sfmbt2	81.3	2.132	1.093	0.000642922	0.0116603
Tmem260	732.75	1.602	0.68	0.000654172	0.0118165
Ctif	173.45	1.836	0.877	0.000666809	0.0119642
Camk2d	2007.72	1.511	0.595	0.000673521	0.0120685
Gbp5	19.41	5.217	2.383	0.000682151	0.0121906
Celf2	2215.08	1.602	0.68	0.000689695	0.012309
Npy	560.76	1.716	0.779	0.000702815	0.0124934
Oas1c	38.61	2.479	1.309	0.000709665	0.0125652
Pira12	45.61	3.606	1.85	0.000709668	0.0125652
Cep97	125.07	2.278	1.188	0.000717825	0.0126762
Gvin2	50.95	3.53	1.82	0.000727347	0.0127939
Dpy19l1	633.97	1.641	0.715	0.000729614	0.0128169
Slfn9	406.31	2.865	1.519	0.000732204	0.0128456
Maged2	165.08	2.204	1.14	0.000764106	0.013301
Dio2	257.76	2.328	1.219	0.000771565	0.0133788
Sdc3	4941.4	1.934	0.951	0.000778985	0.0134769
Mtch1	1639.12	1.537	0.621	0.000787366	0.0135651
Dtx3l	973.53	1.948	0.962	0.000800317	0.0137003
Dpp8	1722.4	1.612	0.689	0.000806694	0.0137743
Tspan32	426.08	1.662	0.733	0.000810995	0.0138302
Eftud2	1036.09	1.705	0.77	0.00082275	0.0139774
Fbxw17	370.61	2.022	1.015	0.000832682	0.0141104
Lsp1	3366.2	1.651	0.723	0.000838563	0.0141921
Ppp1r3e	172.77	3.293	1.72	0.000857546	0.0144951
Erap1	1250.12	1.498	0.583	0.000866207	0.0145681
Ctnnb1	6471.45	1.612	0.689	0.000873107	0.0146475
Tbl3	364.65	1.851	0.888	0.000883145	0.0147605
Wbp1l	1550.64	2.106	1.074	0.000883146	0.0147605
Hnrnpa2b1	4643.59	1.553	0.635	0.00089201	0.0148287
Med16	561.22	1.711	0.774	0.00089275	0.0148287
Ripor2	142.54	3.512	1.812	0.00090437	0.0149846
Angptl2	1821.88	1.999	0.999	0.00090831	0.0150059
Arhgap22	635.12	2.637	1.399	0.000909011	0.0150059
Neurl1a	83.68	2.25	1.17	0.000918171	0.0151021
Selenom	248.28	1.753	0.81	0.000929841	0.0152002
Gm5150	93.34	3.372	1.754	0.000932398	0.0152235
Dock1	1231.44	1.614	0.69	0.000936789	0.0152766
Sipa1l2	1696.18	2.072	1.051	0.000949412	0.0154449
Gm26797	18.35	3.474	1.797	0.000952302	0.0154732
Pcyox1l	59.79	2.247	1.168	0.000958471	0.0155171
Lmnb2	267.03	2.125	1.087	0.000964513	0.0155961
Fam53c	1342.75	1.499	0.584	0.000973296	0.0156814
C1qb	11886.9	1.847	0.885	0.000980231	0.0157587
Them6	73.37	2.132	1.092	0.000983114	0.0157827
Nmi	95.35	1.994	0.996	0.000984429	0.015785
Sting1	528.68	2.12	1.084	0.000990285	0.015841
Gba2	207.31	1.947	0.962	0.000989983	0.015841
Fam3c	776.63	1.663	0.733	0.00100342	0.0159372
Ehhadh	45.81	2.999	1.585	0.0010149	0.016026
B230354K17Rik	179.91	2.337	1.225	0.00101712	0.0160395
Tmem132a	635.33	1.559	0.641	0.00102234	0.0160853
9930111J21Rik2	250.25	2.276	1.187	0.00103865	0.0163038
Zfp239	44.9	4.487	2.166	0.00104511	0.0163861
Perm1	379.51	2.126	1.088	0.00106117	0.0165797
Nt5c3b	116.2	2.082	1.058	0.00108703	0.0168115
Fcgr3	3544.75	1.752	0.809	0.0011273	0.0172908
Smpdl3b	146	2.297	1.199	0.00113597	0.0173975
Gm7694	44.38	2.235	1.16	0.00113684	0.0173975
C1qtnf6	255.58	1.735	0.795	0.00114112	0.0174139
Sp110	262.55	1.855	0.892	0.00114135	0.0174139
None	25.08	2.688	1.427	0.00114468	0.0174139
Crocc	263.64	1.751	0.808	0.00115815	0.0175435
Lair1	1289.61	2.343	1.228	0.00117487	0.0177566
Timp2	5484.54	1.583	0.663	0.00122449	0.0183824
Cdk18	2772.62	1.505	0.589	0.00124315	0.0185794
Acaca	463.83	1.68	0.748	0.00125092	0.018654
Fgd2	385.5	2.691	1.428	0.00126819	0.0188488
Tcf7l2	614.57	2.551	1.351	0.00128497	0.0190558
Stac2	192.39	1.903	0.928	0.00129522	0.0191445
6030458C11Rik	397.7	2.191	1.132	0.00130934	0.0192824
Tmem140	333.36	1.769	0.823	0.00130913	0.0192824
B4galt5	2893.58	1.663	0.734	0.00132191	0.0193683
4930533B01Rik	44.7	5.129	2.359	0.00132887	0.019449
Rgl2	1795.83	1.586	0.665	0.00135943	0.0198314
Oas1b	39.1	2.502	1.323	0.0013832	0.0200908
Actn1	1878.61	1.84	0.88	0.00145258	0.0209175
C1qc	12038.6	1.732	0.792	0.00146187	0.0210287
Tlr5	84.69	3.698	1.887	0.00147003	0.0211234
Dbnl	1056.38	2.168	1.116	0.00149808	0.0213891
Ccdc86	348.33	1.945	0.959	0.00151004	0.0215141
Wdr6	180.28	1.946	0.96	0.00152663	0.0216584
Rbm19	367.05	2.222	1.152	0.00155599	0.0219589
Psd4	2021.71	1.642	0.716	0.00157206	0.0220952
Ube2l6	378.98	1.979	0.985	0.00157232	0.0220952
Ms4a4b	17.92	5.49	2.457	0.00157388	0.0220952
Trim21	222.54	2.054	1.039	0.00159197	0.0223025
Gusb	5675.35	1.509	0.594	0.00160696	0.0224657
Tlr3	165	3.556	1.83	0.00163335	0.0227635
Prr5l	100.37	2.371	1.246	0.00164004	0.022833
Gm5421	88.28	2.658	1.411	0.00164737	0.0229113
Myo10	1492.29	1.635	0.71	0.00165821	0.023017
Hps1	782	1.538	0.621	0.00167686	0.0231773
Hsd17b7	219.2	2.152	1.106	0.00167469	0.0231773
Txnrd3	254.83	1.836	0.876	0.00168642	0.0232615
Jpt1	794.08	1.672	0.742	0.0016861	0.0232615
Rasgrf2	20.16	3.354	1.746	0.00169305	0.0232906
Iqce	307.02	2.116	1.082	0.00169374	0.0232906
None	2459.95	2.234	1.16	0.0017047	0.0234173
Ppp1r7	533.27	1.661	0.732	0.00174164	0.0238456
Trmt61a	167.49	2.464	1.301	0.00174298	0.0238456
Psen2	1156.51	1.912	0.935	0.00175934	0.0240112
Sipa1l3	718.95	1.916	0.938	0.00176045	0.0240112
Akr7a5	190.6	2.154	1.107	0.00176295	0.0240209
Cenpt	100.26	2.527	1.338	0.00177829	0.0241563
Rrs1	370.54	2.26	1.176	0.00178051	0.0241621
Chrna2	29.41	2.265	1.18	0.00178409	0.0241862
Mcat	174.93	2.045	1.032	0.00179894	0.0243137
Arhgef7	2177.5	1.759	0.814	0.00180522	0.0243496
Ms4a7	2607.72	2.171	1.118	0.0018174	0.0244893
Arhgap30	3920.83	1.709	0.773	0.00183418	0.0245374
Nlrp1b	956.14	2.363	1.24	0.00183468	0.0245374
Cuedc1	313.18	1.696	0.762	0.00184628	0.0246557
Tmem273	483.78	2.09	1.064	0.00186981	0.024945
Rhbdd2	248.74	2.095	1.067	0.00190135	0.0253156
Cplane1	594.96	1.77	0.823	0.0019055	0.0253206
Ccnd2	1086.04	2.78	1.475	0.00191374	0.0253453
Skint3	49.76	5.335	2.415	0.00191492	0.0253453
Tiam1	1084.71	1.543	0.626	0.00194785	0.0257558
Vps33a	1362.33	1.422	0.508	0.00196794	0.0259193
1700006J14Rik	31.15	3.565	1.834	0.00196791	0.0259193
Hivep2	331.19	1.616	0.692	0.00198016	0.0260294
Pdlim7	879.27	2.154	1.107	0.00198018	0.0260294
Ntpcr	446.76	1.757	0.813	0.00200018	0.0261641
G6pdx	1774.54	1.808	0.855	0.00201185	0.0261935
Lsm1	333.54	2.691	1.428	0.00201249	0.0261935
B3galt6	127.53	2.944	1.558	0.00201414	0.0261935
Agtrap	743.3	1.572	0.653	0.00201754	0.0262123
Slc7a6	281.52	1.714	0.778	0.00202611	0.0262517
Tarbp1	210.25	1.873	0.905	0.002048	0.0264291
Stra6l	547.48	2.178	1.123	0.00208822	0.0268333
Enoph1	204.91	1.705	0.77	0.00208933	0.0268333
Atp8a1	1212.4	1.454	0.54	0.00210738	0.0270136
Atp23	103.63	2.303	1.203	0.00214593	0.0274291
Slamf9	156.08	2.353	1.235	0.00216281	0.0275399
Wdr81	3232.28	1.543	0.625	0.00218378	0.027728
B3galnt1	281.2	2.358	1.237	0.00218905	0.0277678
Ankrd24	202.38	1.718	0.781	0.00223097	0.0280993
H3c7	411.12	2.234	1.16	0.00223142	0.0280993
None	34.32	2.357	1.237	0.00224294	0.0282123
Erf	528.47	1.722	0.784	0.0022578	0.0283726
Ppip5k2	717.1	1.922	0.943	0.00226492	0.0283823
Gpx3	443.49	2.145	1.101	0.00228021	0.0284941
Tcof1	1183.91	1.576	0.656	0.00229097	0.0285292
Polr3b	333	1.645	0.718	0.00228924	0.0285292
Ric8b	236.81	1.718	0.781	0.00228727	0.0285292
4933406I18Rik	14.29	3.375	1.755	0.00231287	0.0287417
Ddx24	1643.74	1.483	0.568	0.00231718	0.0287686
4933430I17Rik	17.27	3.311	1.727	0.00232947	0.0288945
Qsox2	268.46	2.373	1.247	0.00234266	0.0290045
Xxylt1	428.59	1.676	0.745	0.00235045	0.0290741
Plcg2	4206.3	1.612	0.689	0.00235627	0.0291192
Ctse	38.63	2.211	1.145	0.00237825	0.0293099
None	34.29	2.972	1.572	0.00242373	0.0297687
Stag1	1074.08	1.657	0.728	0.00242975	0.0298078
Mfhas1	1465.67	1.735	0.795	0.00246708	0.030128
Frk	18.32	4.799	2.263	0.00246936	0.0301285
Pnpt1	410.04	1.586	0.665	0.0024733	0.0301491
Gcnt2	279.79	2.403	1.265	0.00249031	0.0303289
Mdn1	1807.25	2.797	1.484	0.00249653	0.0303496
Atg10	136.7	1.741	0.8	0.00250155	0.030383
None	23.75	2.923	1.547	0.00250704	0.0304222
D6Wsu163e	543.44	1.636	0.71	0.00251702	0.0304607
Zfp945	142.58	1.99	0.993	0.00251674	0.0304607
Hipk2	2111.91	1.583	0.663	0.00254076	0.0307203
Dag1	1380.63	1.631	0.706	0.00258508	0.0311719
Uvssa	310.66	1.842	0.881	0.00259689	0.0312862
Stxbp4	126.42	2.133	1.093	0.0026635	0.0319168
Wdr12	279.03	1.834	0.875	0.00267528	0.0320011
Dcp1b	229.09	1.932	0.95	0.00267847	0.0320011
Rgs14	544.15	1.973	0.98	0.00268007	0.0320011
Il18rap	88.43	3.73	1.899	0.00268802	0.032039
Caskin2	284.6	2.107	1.075	0.00269816	0.032078
Nhsl1	64.58	4.219	2.077	0.00270085	0.032078
Armc6	75	2.343	1.228	0.00270536	0.0321031
Riox1	163.29	1.963	0.973	0.0027201	0.0322089
None	83.56	1.899	0.925	0.00275936	0.0325139
Sntb2	2223.37	1.542	0.625	0.00278317	0.0327083
Sh3d19	195.97	2.103	1.073	0.00279126	0.0327592
Shc4	32.78	2.454	1.295	0.0027989	0.032807
Klhl18	296.5	1.927	0.946	0.0028067	0.0328679
Eef1akmt4	61.47	2.176	1.121	0.00281144	0.0328679
Sdccag8	490.02	1.664	0.734	0.00283506	0.0330002
Zfp638	1178.5	1.628	0.703	0.00287299	0.0334128
Nherf1	1389.46	1.828	0.87	0.00289004	0.033524
Hgf	453.12	1.734	0.794	0.00289562	0.0335308
Ift140	327.88	1.538	0.621	0.00292363	0.0336808
Ssbp3	416.93	1.647	0.72	0.00292113	0.0336808
Tmem156	166.89	1.908	0.932	0.00293717	0.0337082
Pam	1458.81	1.465	0.551	0.00294296	0.0337297
Rasal3	805.41	1.494	0.579	0.00295471	0.0338066
None	83.09	2.168	1.116	0.00296951	0.0339182
Galk1	310.61	1.921	0.942	0.00298192	0.0339731
Dab2	6519.71	2.497	1.32	0.00297988	0.0339731
Ttc13	681.33	2.222	1.152	0.00298811	0.0340148
None	103.54	4.942	2.305	0.00301509	0.0342347
Ccdc88b	1438.38	1.486	0.571	0.00302787	0.0343218
Raet1e	157.61	1.873	0.905	0.00305488	0.0345987
None	51.22	3.019	1.594	0.0030802	0.0347651
Rnf220	902.97	1.504	0.589	0.00310169	0.0349226
Zbtb4	1254.9	2.178	1.123	0.00312176	0.0350311
Agpat2	327.4	2.092	1.065	0.00313191	0.0351156
H1f1	658.66	2.474	1.307	0.0031465	0.0352204
None	17.04	3.265	1.707	0.00316027	0.035345
Fuca2	2568.67	1.459	0.545	0.00316321	0.0353485
Sh2b3	2375.05	1.549	0.631	0.00317586	0.0354363
Chtf8	850.81	1.77	0.823	0.00317635	0.0354363
Ehbp1l1	3219.78	1.745	0.803	0.00323833	0.0359484
Zcchc2	1429.96	1.418	0.504	0.00325186	0.036039
Map2k2	1471.52	1.452	0.538	0.00325473	0.0360411
Slc4a2	972.18	2.367	1.243	0.00329524	0.0364295
None	108.08	3.244	1.698	0.00331039	0.0365368
Asb13	115.55	1.922	0.942	0.00331389	0.0365454
Abhd6	21.05	3.148	1.654	0.00332298	0.036583
Invs	266.3	2.098	1.069	0.00334175	0.036696
Spata13	333.57	2.076	1.054	0.00335613	0.0367695
Ccdc180	35.47	2.164	1.114	0.00337759	0.0368841
None	21.6	2.88	1.526	0.00337127	0.0368841
Anapc5	2437.95	1.465	0.551	0.00339175	0.0369786
Cpsf6	1290.87	1.516	0.6	0.00340366	0.0370183
Pgghg	111.71	1.867	0.901	0.00339849	0.0370183
2510009E07Rik	1940.24	1.733	0.793	0.00341991	0.0370749
Atp2b4	559.11	1.89	0.918	0.00342914	0.0371411
Slc39a11	911.87	1.456	0.542	0.00343156	0.0371411
Mmp8	1574.14	1.674	0.744	0.00345413	0.0372053
Brms1l	163.46	2.686	1.426	0.0034501	0.0372053
Rwdd3	15.31	3.714	1.893	0.00344145	0.0372053
Fes	1424.65	2.277	1.187	0.00344767	0.0372053
Dtd1	72.25	1.948	0.962	0.00346008	0.0372097
Slc5a6	137.54	1.676	0.745	0.00347685	0.0373601
Sema6b	356.49	1.886	0.915	0.00349084	0.0373956
Ppp1r13b	367.67	2.042	1.03	0.00349129	0.0373956
Flrt2	789.99	1.539	0.622	0.00348529	0.0373956
Rab39	58.42	3.255	1.703	0.00355868	0.0379961
Crybg3	1652.22	1.452	0.538	0.00356283	0.0380102
Urb2	323.7	1.616	0.692	0.00358298	0.0381733
Tmem186	155.74	2.068	1.048	0.00360787	0.038358
Mypop	24.56	3.376	1.755	0.00363929	0.0385932
Slc37a1	173.01	1.736	0.796	0.00370192	0.038998
St3gal5	1282.84	1.918	0.94	0.00371186	0.0390569
Ccdc7a	32.36	2.07	1.05	0.00375011	0.0393205
Synrg	855.6	1.609	0.686	0.00374658	0.0393205
Hnrnpm	2078.76	1.689	0.756	0.0037476	0.0393205
Lpcat3	439.16	1.608	0.685	0.00376557	0.0393954
Mamdc2	83.37	2.238	1.162	0.00377043	0.0393954
Tmcc2	227.19	1.993	0.995	0.00377792	0.0394273
Abca3	1763.57	1.461	0.547	0.00378692	0.0394652
Ttll5	309.41	1.55	0.632	0.00383228	0.0397781
Macroh2a1	877.15	1.533	0.616	0.00386248	0.0399679
Faap100	198.23	1.769	0.823	0.00386995	0.0400143
Irag2	680.82	1.571	0.652	0.00387704	0.040026
A230009B12Rik	21.55	3.273	1.711	0.00387463	0.040026
Prr12	1115.94	1.527	0.61	0.00389389	0.040169
2810403D21Rik	38.95	2.433	1.283	0.00389883	0.0401891
Uap1l1	2473.24	1.499	0.584	0.00392919	0.040378
Dcun1d2	402.29	1.833	0.875	0.00394224	0.0404502
Prr33	100.2	2.311	1.209	0.00395939	0.0405688
Serpinb1c	51.39	3.129	1.646	0.00395985	0.0405688
Spef1	81.12	1.841	0.881	0.00397162	0.0406274
Naif1	146.12	2.178	1.123	0.00397466	0.0406275
9930111J21Rik1	123.49	1.947	0.962	0.00398137	0.0406651
Hmgn3	27.52	2.898	1.535	0.00399393	0.0406984
Tmem150b	45.5	3.537	1.822	0.00402386	0.0408813
Gfod2	36.02	2.395	1.26	0.0040391	0.0410051
Xylb	61.36	2.564	1.359	0.00405343	0.0410884
Sash3	1124.02	1.514	0.598	0.00405848	0.0411085
Rin1	94.78	2.216	1.148	0.00407705	0.0412136
Tmem221	88.41	1.73	0.791	0.00407525	0.0412136
None	133.91	1.786	0.837	0.00407806	0.0412136
Pde4a	336.5	2.027	1.02	0.00411083	0.0414511
Vps53	748.5	1.736	0.796	0.00413387	0.0416521
Thg1l	132.7	1.821	0.865	0.00414733	0.0417251
Ears2	73.83	2.793	1.482	0.0041741	0.0418689
Lrpprc	1219.06	1.63	0.704	0.00417942	0.0418717
Mical2	535	1.822	0.865	0.00418062	0.0418717
Exoc7	496.62	1.696	0.762	0.00421322	0.0420101
Slc7a8	4131.72	2.06	1.042	0.00420919	0.0420101
Clcn4	1312.74	1.617	0.694	0.00424303	0.0421844
As3mt	158.67	1.741	0.8	0.00429987	0.0425929
Rnpepl1	1371.64	1.52	0.604	0.00434909	0.0429412
Nat8f4	22	2.563	1.358	0.00435139	0.0429412
Ppp2r1b	659.85	1.72	0.782	0.0043631	0.0430064
None	37.93	2.506	1.326	0.00437392	0.0430685
Smarcc2	2520.23	1.52	0.604	0.00443228	0.0434614
Acaa2	375.42	1.613	0.69	0.00445966	0.0435929
Zmat1	70.54	2.16	1.111	0.00448223	0.0437499
Prrc2a	5918.78	1.488	0.573	0.00451423	0.0439982
Dcaf1	440.69	1.51	0.594	0.00451171	0.0439982
None	75.4	1.962	0.973	0.00453042	0.0440919
Trim45	99.71	1.8	0.848	0.00453805	0.044116
Hck	945.35	1.87	0.903	0.00455186	0.0441882
Asic1	27.69	2.846	1.509	0.00456892	0.044274
Srrt	1521.79	1.741	0.8	0.00463076	0.0447754
4933412E12Rik	82.89	1.747	0.805	0.00464681	0.0447754
Tlr1	188.73	2.19	1.131	0.00465969	0.0448019
8030451A03Rik	19.49	4.029	2.01	0.00466012	0.0448019
Nfam1	1972.64	2.307	1.206	0.00469255	0.0450491
Lipn	69.11	3.513	1.813	0.00470583	0.0451283
Fkrp	661.78	2.539	1.344	0.00470752	0.0451283
Tpcn2	1231.55	1.64	0.714	0.00473869	0.0452977
Lzts3	103.59	2.101	1.071	0.00475239	0.0453964
Tnfsf13b	25.7	2.751	1.46	0.0049017	0.0466896
H3c1	365.01	2.393	1.259	0.00490661	0.0467032
None	113.23	3.713	1.893	0.00492071	0.0467228
Pik3ap1	5897.72	1.468	0.554	0.00494991	0.0469322
Anpep	8398.81	1.531	0.614	0.00497074	0.0470467
Nfic	2087.38	1.404	0.489	0.00497754	0.0470779
Nagk	861.67	1.756	0.812	0.00498574	0.0471222
Abcb8	445.86	1.451	0.537	0.00506728	0.0476502
Med24	547.93	1.651	0.723	0.00510807	0.0478397
None	39.78	2.084	1.06	0.00511494	0.0478397
Gm11425	37.49	2.876	1.524	0.00516601	0.0481814
Helz	1063.65	1.746	0.804	0.00519912	0.0483795
Dna2	247.98	1.781	0.833	0.00520167	0.0483795
Dhodh	122.6	1.837	0.877	0.0052137	0.0484243
None	46.67	2.024	1.017	0.00521258	0.0484243
Pign	794.51	1.528	0.612	0.00522093	0.0484579
Cutc	66.36	1.989	0.992	0.00525878	0.048641
Btnl9	23.93	5.133	2.36	0.00525785	0.048641
Elp4	101.44	2.575	1.365	0.00527451	0.0487036
Zfp764	101.68	1.888	0.917	0.0052717	0.0487036
Tcp11l1	733.2	1.508	0.592	0.00530046	0.0488581
Dhx37	664.72	1.779	0.831	0.00530946	0.048874
Tomm40	484.34	1.788	0.838	0.00536457	0.049174
Trim65	123.45	2.601	1.379	0.00536771	0.049174
Zc3h4	888.67	1.657	0.729	0.0053621	0.049174
Taok2	1175.48	1.937	0.954	0.00535909	0.049174
Tpst1	178.5	1.8	0.848	0.00537972	0.0492505
Dffa	253.24	1.887	0.916	0.00539767	0.0493811
Crybg1	930.26	1.517	0.601	0.00543145	0.0495839
Endod1	619.39	1.671	0.74	0.00546268	0.0497386
Adal	98.81	2.035	1.025	0.0055182	0.0499729

## Sheet: KONoabvsWTNoab.down
Gene Symbol (KONoabvsWTNoab.down)	baseMean (KONoabvsWTNoab.down)	FC (KONoabvsWTNoab.down)	log2FoldChange (KONoabvsWTNoab.down)	pvalue (KONoabvsWTNoab.down)	padj (KONoabvsWTNoab.down)
Lyz2	119875	0.002	-9.137	1.49193e-96	2.00231e-92
H3f3b	3333.08	0.129	-2.951	7.78571e-20	1.16102e-16
Ephx1	854.58	0.218	-2.198	1.14046e-17	1.53062e-14
Wnk2	55.74	0.033	-4.922	1.71256e-17	1.91536e-14
H3f3a	434.7	0.138	-2.856	2.05162e-14	1.14728e-11
Pcbp4	136.93	0.159	-2.654	1.13551e-12	4.35419e-10
Phlda3	1822.15	0.123	-3.019	2.02045e-12	7.32877e-10
Rbpms	286.42	0.159	-2.654	3.21762e-12	1.07959e-09
Ighm	145.77	0.078	-3.679	1.11998e-11	3.49564e-09
Gt(ROSA)26Sor	183.84	0.254	-1.974	2.30763e-11	6.45224e-09
Clec10a	287.03	0.29	-1.786	8.94992e-11	2.22439e-08
Ddit4	1024.68	0.228	-2.13	9.76541e-11	2.38294e-08
Rpl29	1214.31	0.194	-2.365	1.32034e-10	3.10881e-08
Mreg	65.23	0.069	-3.85	1.61266e-10	3.6684e-08
Acp3	93.94	0.219	-2.194	4.98704e-10	1.02971e-07
Clec4e	1013.05	0.38	-1.396	1.04738e-09	2.00813e-07
Kdm7a	3287.24	0.396	-1.338	1.22572e-09	2.31696e-07
Arrdc4	660.54	0.33	-1.601	1.28447e-09	2.39429e-07
Mcrip1	294.33	0.389	-1.362	1.80291e-09	3.14245e-07
Layn	145.21	0.299	-1.74	2.57129e-09	4.36826e-07
Gss	332.87	0.362	-1.464	3.08512e-09	5.11177e-07
Eda2r	114.09	0.105	-3.258	3.91652e-09	6.25758e-07
Enc1	1337.41	0.43	-1.219	4.86306e-09	7.50197e-07
Plxnd1	9726.06	0.37	-1.436	5.59861e-09	8.44258e-07
Nat8l	65.89	0.088	-3.499	1.16475e-08	1.59511e-06
Sgk1	6577.54	0.419	-1.256	1.18845e-08	1.61113e-06
Fam171a1	139.93	0.277	-1.853	1.26605e-08	1.69917e-06
Serp1	3828.58	0.489	-1.033	2.03583e-08	2.573e-06
None	21.05	0.135	-2.886	2.19277e-08	2.69992e-06
Slc19a2	947.59	0.26	-1.944	2.55025e-08	3.11153e-06
Fxyd2	80.16	0.233	-2.104	3.54675e-08	4.17552e-06
Ppfibp2	929.38	0.378	-1.405	4.32225e-08	4.95803e-06
Cish	55.52	0.037	-4.772	4.66613e-08	5.30713e-06
Tmem43	3919.42	0.505	-0.986	5.35509e-08	5.98922e-06
Trp53inp1	4174.52	0.228	-2.133	5.50953e-08	6.11102e-06
Nicol1	62.61	0.071	-3.808	6.6243e-08	7.11238e-06
Fas	163.71	0.255	-1.969	7.09483e-08	7.55713e-06
Vldlr	329.58	0.173	-2.531	7.93636e-08	8.38692e-06
Synj2	1514.49	0.518	-0.95	8.33951e-08	8.74411e-06
Fosb	10087.1	0.406	-1.302	1.05756e-07	1.09181e-05
Dram1	681.1	0.377	-1.407	1.19541e-07	1.21234e-05
Epn2	200.97	0.364	-1.457	1.50833e-07	1.48628e-05
Cbr2	482.09	0.215	-2.216	2.08175e-07	1.99565e-05
Snta1	166.63	0.326	-1.615	2.11198e-07	2.01028e-05
Ddit4l	59.39	0.172	-2.536	2.34775e-07	2.18814e-05
Rras2	37.85	0.219	-2.188	2.68193e-07	2.43204e-05
Tnfrsf10b	207.57	0.338	-1.564	4.28632e-07	3.75991e-05
Dner	105.87	0.275	-1.863	5.16151e-07	4.35677e-05
Gstm2	148.25	0.292	-1.774	5.21462e-07	4.37409e-05
Slc15a2	193.41	0.178	-2.492	5.48951e-07	4.54783e-05
H2-Ob	24.73	0.154	-2.697	6.34269e-07	5.22241e-05
Notch1	4079.6	0.522	-0.939	8.52836e-07	6.73289e-05
Ednrb	442.83	0.326	-1.619	9.40697e-07	7.29774e-05
Fzd4	81.44	0.351	-1.509	1.08843e-06	8.11542e-05
Aph1b	249.07	0.385	-1.377	1.15545e-06	8.42789e-05
Plpp5	566.31	0.485	-1.045	1.41189e-06	9.97317e-05
Psrc1	608.72	0.124	-3.015	1.49419e-06	0.000104992
Vegfa	10114.5	0.385	-1.377	1.54679e-06	0.000108122
Ddhd1	715.7	0.312	-1.681	1.57279e-06	0.00010937
Narf	711.82	0.5	-1	1.91074e-06	0.000130837
Ninj1	9393.82	0.367	-1.444	1.96845e-06	0.000134104
Naaa	360.41	0.481	-1.056	2.38194e-06	0.000157478
Gfpt1	1454.9	0.5	-1	2.45415e-06	0.000161457
Odc1	2852.67	0.444	-1.173	2.76674e-06	0.000181134
Fndc10	62.02	0.298	-1.749	2.83615e-06	0.000183884
Grhl3	40.66	0.159	-2.653	2.89791e-06	0.000186985
Esr1	356.43	0.25	-2	2.98125e-06	0.000191442
Gramd2b	390.81	0.484	-1.046	3.03818e-06	0.000194011
Tmem39a	508.05	0.304	-1.716	3.2742e-06	0.000206232
Samd11	91.42	0.283	-1.821	3.44364e-06	0.000213968
Inka2	231.02	0.274	-1.869	3.66507e-06	0.000225637
Card19	4147.65	0.353	-1.503	4.15682e-06	0.000252182
Tmc8	291.41	0.275	-1.86	4.1902e-06	0.000252182
Bbip1	133.61	0.39	-1.358	4.3852e-06	0.00026274
Epb41l3	260.28	0.264	-1.923	4.60039e-06	0.000273194
Surf4	3754.92	0.533	-0.908	4.892e-06	0.000285459
Sec22b	1115.79	0.49	-1.029	4.87713e-06	0.000285459
Dnah2	25.34	0.03	-5.078	5.71387e-06	0.000326323
Sec24d	1389.14	0.507	-0.979	5.68288e-06	0.000326323
Ptp4a3	593.1	0.361	-1.472	5.78178e-06	0.000328802
Pim3	1220.42	0.212	-2.236	6.91414e-06	0.000388262
Sox7	19.13	0.065	-3.946	7.84474e-06	0.000435059
Sec61a1	2647.68	0.532	-0.91	8.87355e-06	0.00048609
Ypel3	965.64	0.485	-1.045	9.37242e-06	0.00050926
Uba5	1050.99	0.506	-0.982	9.68212e-06	0.000517704
Arl5c	357.69	0.296	-1.755	9.64766e-06	0.000517704
Lpin1	747.52	0.232	-2.11	9.92124e-06	0.000526259
Itgb3	418.4	0.113	-3.147	9.95975e-06	0.000526259
Cdk2ap2	535.31	0.485	-1.044	1.01498e-05	0.000534198
Rasgef1a	135.06	0.261	-1.938	1.04653e-05	0.00054865
Fam53b	1507.71	0.474	-1.078	1.05487e-05	0.00055087
Arhgap28	43.56	0.235	-2.087	1.06841e-05	0.000552245
Gdf15	11136.9	0.164	-2.605	1.12193e-05	0.000570356
Cdr2	189.54	0.397	-1.331	1.1421e-05	0.000578421
Il18bp	181.62	0.371	-1.43	1.21275e-05	0.000607325
Gtse1	735.88	0.29	-1.788	1.21978e-05	0.000608575
Mpc1	304.02	0.335	-1.577	1.30326e-05	0.000638362
Mfap3l	663.5	0.546	-0.874	1.30043e-05	0.000638362
Plcxd2	563.03	0.187	-2.421	1.39859e-05	0.000682563
Slc35b1	895.81	0.514	-0.959	1.42812e-05	0.000689451
Zmat3	4305.7	0.379	-1.401	1.4454e-05	0.000692809
None	364.06	0.378	-1.405	1.49472e-05	0.000711372
Ptprm	100.35	0.342	-1.547	1.53425e-05	0.000727601
Trabd	964.5	0.508	-0.977	1.57184e-05	0.000737609
Dennd2a	94.91	0.249	-2.009	1.5692e-05	0.000737609
Rasd2	246.29	0.027	-5.221	1.59343e-05	0.000745138
Scn1b	117.62	0.384	-1.381	1.61489e-05	0.000749945
Nfya	2265.91	0.571	-0.808	1.72328e-05	0.000795363
Gtdc1	134.86	0.355	-1.496	1.72454e-05	0.000795363
Spcs2	1682.18	0.521	-0.94	1.74142e-05	0.000800396
Mmp9	64.92	0.237	-2.075	1.9104e-05	0.000866198
Aaas	404.48	0.429	-1.22	2.01038e-05	0.000908459
Sqor	1179.76	0.57	-0.812	2.02758e-05	0.000913161
Ypel2	954.38	0.188	-2.411	2.07549e-05	0.00093161
Il1a	40.89	0.319	-1.649	2.10882e-05	0.00093272
Gm15638	72.42	0.109	-3.201	2.10305e-05	0.00093272
Neat1	12323.4	0.416	-1.266	2.09245e-05	0.00093272
Ptgir	1428.33	0.549	-0.864	2.13493e-05	0.00093944
Uap1	660.8	0.494	-1.017	2.14615e-05	0.000941292
Slc49a4	1014.64	0.367	-1.446	2.15479e-05	0.000942
Rrn3	1080.37	0.552	-0.857	2.24997e-05	0.000975254
Rilpl2	2466.53	0.204	-2.293	2.25265e-05	0.000975254
H13	1728.82	0.576	-0.796	2.27823e-05	0.000983155
Tnfaip3	3517.47	0.529	-0.92	2.32271e-05	0.000999138
Mgam	16.84	0.128	-2.965	2.41223e-05	0.00102451
Ncbp2as2	714.46	0.492	-1.024	2.4704e-05	0.00104262
Creb3l2	648.99	0.432	-1.212	2.66049e-05	0.00111235
Slpi	116.31	0.258	-1.956	2.7324e-05	0.00113612
Tob1	684.81	0.456	-1.134	2.73427e-05	0.00113612
Ermard	339.98	0.462	-1.115	2.76412e-05	0.00114203
Eif1	4190.74	0.522	-0.937	2.85117e-05	0.0011702
Btg1	7056.24	0.552	-0.858	2.88949e-05	0.00118231
Gm22009	914.76	0.366	-1.449	2.91231e-05	0.00118803
Prrg1	38.18	0.335	-1.577	3.02669e-05	0.00122353
Nt5dc2	1728.72	0.502	-0.994	3.14129e-05	0.00126225
Npas2	53.79	0.217	-2.204	3.2839e-05	0.0013117
Bet1	452.99	0.554	-0.852	3.38713e-05	0.00134493
Abhd4	1260.46	0.556	-0.846	3.46486e-05	0.0013677
Ldhb	92.97	0.303	-1.72	3.52004e-05	0.00138136
Ndrg2	26.02	0.142	-2.821	3.65016e-05	0.00142365
Chdh	30.85	0.257	-1.96	3.65964e-05	0.00142365
Mdm2	10019	0.451	-1.149	3.76358e-05	0.00145986
Bambi	852.52	0.267	-1.907	3.79203e-05	0.00146665
None	425.91	0.384	-1.381	3.8904e-05	0.00150038
Prkaa2	76.32	0.248	-2.01	3.94264e-05	0.00151616
None	148.48	0.255	-1.969	4.14198e-05	0.00157925
Tmem250	714.23	0.535	-0.903	4.1765e-05	0.00158341
Kdm6b	1244.52	0.423	-1.242	4.19553e-05	0.00158615
Tmem65	2790.55	0.463	-1.111	4.31226e-05	0.00162
Mettl9	620.78	0.5	-1.001	4.4124e-05	0.0016455
Fbxw9	111.69	0.44	-1.185	4.53131e-05	0.00167997
Abhd14a	40.68	0.312	-1.682	4.57668e-05	0.00169211
None	132.55	0.316	-1.662	4.665e-05	0.00172003
Slco5a1	26.87	0.256	-1.968	4.69781e-05	0.00172518
None	52.01	0.217	-2.203	4.70469e-05	0.00172518
Cox6a2	148.84	0.223	-2.164	4.79132e-05	0.00175216
Klf4	3757.39	0.556	-0.847	4.89591e-05	0.0017807
Klf9	887.37	0.27	-1.887	4.95359e-05	0.00179681
Mgat4b	1959.13	0.357	-1.487	4.99636e-05	0.00180744
Pdcl	1145.5	0.525	-0.929	5.16868e-05	0.00186319
Arl5b	960.26	0.494	-1.017	5.47865e-05	0.00196077
Gorasp2	1397.41	0.593	-0.753	5.67939e-05	0.00201192
Gpr132	314.77	0.487	-1.038	5.69652e-05	0.00201192
Fam13a	100.52	0.314	-1.67	5.69428e-05	0.00201192
Bach2	85.92	0.435	-1.201	5.82283e-05	0.00204576
Atf1	1609.04	0.451	-1.15	6.00692e-05	0.00210493
Srgn	1580.19	0.596	-0.746	6.09938e-05	0.00213177
Dpm3	277.99	0.387	-1.368	6.2774e-05	0.00217993
Nfil3	1448.8	0.587	-0.769	6.49404e-05	0.00224053
Dyrk3	172.98	0.431	-1.216	6.54948e-05	0.00224646
Hdlbp	4785.4	0.508	-0.977	6.61304e-05	0.00225836
Bhlhe41	5316.95	0.449	-1.156	6.68177e-05	0.00227028
Il10ra	2766.54	0.311	-1.684	6.90082e-05	0.00233289
Cebpb	6109.52	0.538	-0.893	7.228e-05	0.00242518
Tmem248	1662.2	0.539	-0.892	7.40858e-05	0.0024734
Zbtb10	333.38	0.162	-2.626	7.53157e-05	0.00250201
Rpn1	3010.99	0.579	-0.789	7.80285e-05	0.00258573
None	321.43	0.332	-1.59	7.82834e-05	0.00258779
Manf	807.02	0.427	-1.226	8.1356e-05	0.00267617
Col14a1	28.3	0.311	-1.683	8.24614e-05	0.0027059
Abhd14b	31.24	0.243	-2.038	8.31779e-05	0.00272276
Ssr3	4769.08	0.519	-0.945	8.36788e-05	0.0027283
Impact	2230.34	0.484	-1.047	8.49912e-05	0.00275266
Aff4	5296.02	0.562	-0.831	8.66204e-05	0.00278785
Scand1	306.42	0.417	-1.263	8.84716e-05	0.00284062
Dbp	784.46	0.154	-2.702	8.87848e-05	0.00284387
Txndc11	884.64	0.549	-0.866	9.14471e-05	0.00291935
Pmm1	354.15	0.42	-1.252	9.2765e-05	0.00293632
Rnf19a	1508.81	0.567	-0.82	9.42285e-05	0.00296169
Glipr2	264.97	0.497	-1.009	9.41671e-05	0.00296169
None	53.16	0.358	-1.483	9.73283e-05	0.00304486
Spcs3	1589.92	0.607	-0.721	9.91277e-05	0.00308676
Insr	1587.31	0.63	-0.666	0.000100666	0.00311298
Tle3	3344.88	0.588	-0.767	0.000100658	0.00311298
Depp1	65.43	0.298	-1.749	0.000105884	0.00325934
Esyt2	2298.89	0.583	-0.778	0.000107125	0.00328246
Wnt6	46.64	0.359	-1.48	0.000109522	0.00334829
Itm2c	3439.45	0.477	-1.068	0.000111171	0.00339098
Golgb1	3168.61	0.583	-0.779	0.000112873	0.00342731
Slc39a10	504.14	0.505	-0.987	0.000115288	0.00348216
Fzd5	346.25	0.342	-1.546	0.000115292	0.00348216
Samd8	5882.57	0.335	-1.577	0.00011717	0.00351014
Pdp1	1019.45	0.499	-1.003	0.000116779	0.00351014
None	42.18	0.289	-1.788	0.000117168	0.00351014
Fan1	151.22	0.493	-1.021	0.000117941	0.00351754
Cep170b	1552.22	0.611	-0.71	0.000118345	0.00352175
Ralgps2	274.1	0.487	-1.038	0.000120571	0.00357216
Yipf4	1101.57	0.607	-0.721	0.000123242	0.00359048
Erp44	846.05	0.538	-0.894	0.000123068	0.00359048
Sesn3	389.32	0.48	-1.058	0.00012333	0.00359048
Zc3h7a	1756.4	0.567	-0.818	0.000123098	0.00359048
Ttc12	298.48	0.565	-0.823	0.000122507	0.00359048
Tex2	1786.36	0.571	-0.807	0.000123016	0.00359048
Fah	48.76	0.33	-1.601	0.000124771	0.00360894
Aicda	22.92	0.168	-2.575	0.000125283	0.00361596
Dnajb9	900.97	0.357	-1.485	0.000129045	0.00370691
Tmc6	484.12	0.545	-0.876	0.000129539	0.00370691
Rmnd5a	2349.31	0.548	-0.868	0.000130881	0.00372942
Scamp1	1450.25	0.537	-0.897	0.000132333	0.00375615
P2ry1	104.11	0.383	-1.383	0.000132379	0.00375615
Stx5a	963	0.584	-0.776	0.00013728	0.00386112
Cacnb1	69.34	0.43	-1.218	0.000137517	0.00386112
Cxcl1	181.38	0.354	-1.498	0.000139188	0.00389175
Hyou1	4562.97	0.529	-0.919	0.000138975	0.00389175
Stam	1010.59	0.496	-1.013	0.000143453	0.00398609
Sel1l3	605.44	0.428	-1.226	0.000149892	0.00414783
None	1488.7	0.353	-1.502	0.000152215	0.00420346
Ero1a	2464.27	0.6	-0.738	0.000152982	0.00421273
Tmem87b	1825.45	0.606	-0.722	0.000153503	0.00421301
Clic5	64.03	0.08	-3.647	0.000155176	0.00424159
Cog3	1099.93	0.48	-1.058	0.000155987	0.00424645
Fbxl4	353.78	0.517	-0.952	0.000156354	0.00424783
Mapkapk3	933.83	0.594	-0.751	0.000157981	0.00427473
None	61.85	0.387	-1.368	0.000157865	0.00427473
Ern1	5418.74	0.353	-1.501	0.000158357	0.00427629
Eif4ebp1	1848.61	0.547	-0.871	0.000161467	0.00434277
Zfp652	2986.97	0.484	-1.048	0.000164206	0.00440761
Rab11fip4	39.44	0.379	-1.402	0.000165369	0.00442998
Gsta3	415.59	0.241	-2.055	0.000166458	0.0044428
Junb	14948.3	0.513	-0.962	0.00016651	0.0044428
Cry2	398.62	0.521	-0.942	0.000173281	0.00456897
Rnf169	2534.82	0.606	-0.722	0.000173994	0.00457233
4930565N06Rik	150.65	0.382	-1.387	0.000174513	0.00457448
None	116.74	0.399	-1.326	0.000180165	0.00471344
Zfp532	69.6	0.39	-1.358	0.00018459	0.00477337
Dolpp1	382.69	0.572	-0.807	0.000191633	0.00488498
Qpctl	392.62	0.564	-0.825	0.000191315	0.00488498
None	23.87	0.322	-1.635	0.000191818	0.00488498
Pros1	722.69	0.59	-0.762	0.000197208	0.00499382
Fam234a	2526.06	0.555	-0.849	0.000197584	0.00499392
Elovl7	79.7	0.323	-1.629	0.000201982	0.00509549
4930506C21Rik	72.32	0.379	-1.4	0.00020272	0.0051045
Mmp28	38.5	0.413	-1.277	0.000203945	0.00512574
Snn	40.53	0.355	-1.493	0.000205975	0.00514785
None	39.78	0.337	-1.569	0.000208835	0.00519995
Eif2ak3	751.15	0.483	-1.051	0.000211757	0.00524553
Stbd1	25.03	0.285	-1.813	0.000212278	0.00524675
Fam43a	271.34	0.464	-1.109	0.000215492	0.0053164
None	78.67	0.269	-1.894	0.000216	0.00531915
Siva1	315.17	0.385	-1.379	0.000221975	0.0054463
Dchs1	161.26	0.396	-1.335	0.000227799	0.00555989
Cibar1	142.7	0.481	-1.055	0.000233873	0.00569657
Crip2	25.76	0.23	-2.12	0.00023434	0.00569761
Tnfrsf21	2046.53	0.624	-0.679	0.000238416	0.00576538
Tmem38b	805.58	0.402	-1.315	0.000241548	0.00583061
Kif1b	3229.74	0.648	-0.625	0.000245125	0.00590632
None	32.49	0.374	-1.42	0.000252403	0.00603833
Zfp97	39.28	0.303	-1.725	0.000255341	0.00609774
Rras	537.71	0.463	-1.112	0.000264574	0.00628468
Tnfaip2	6759.77	0.549	-0.865	0.000266015	0.00630775
Polk	689.66	0.506	-0.982	0.000270103	0.00639338
None	44.31	0.353	-1.503	0.000275251	0.00650379
Pnpla8	1218.66	0.605	-0.725	0.000280672	0.00659702
Als2cl	660.94	0.59	-0.76	0.000279905	0.00659702
Herpud1	1326.72	0.348	-1.522	0.000282638	0.00663163
Nol4l	1332.3	0.466	-1.103	0.000285289	0.00668213
Egr2	412.49	0.387	-1.37	0.000286327	0.00669477
None	35.22	0.28	-1.836	0.000287621	0.00671332
Cox7a2l	1997.73	0.586	-0.77	0.000289757	0.0067327
Cpm	98.09	0.195	-2.36	0.000291476	0.00674465
None	40.19	0.306	-1.707	0.000297716	0.00686538
Dll4	34.05	0.202	-2.31	0.00029948	0.00689421
Adrb2	925.52	0.581	-0.784	0.000301839	0.00693662
Relb	515.44	0.546	-0.874	0.0003029	0.0069491
Hif1a	3151.23	0.54	-0.888	0.000312841	0.00711634
None	146.03	0.355	-1.493	0.000315831	0.00715186
Lman1	2340.72	0.597	-0.743	0.000316864	0.00715932
Map3k2	3221.67	0.584	-0.776	0.000319526	0.00719523
None	20.43	0.222	-2.172	0.000320565	0.00720654
Dnajc3	1880.99	0.642	-0.638	0.00032459	0.00724845
Fyttd1	848.91	0.592	-0.756	0.000323199	0.00724845
Bet1l	259.33	0.479	-1.063	0.000323978	0.00724845
Nudcd2	452.39	0.551	-0.859	0.00033009	0.00732254
Tspyl2	392.23	0.544	-0.878	0.00033151	0.00734192
Cpne2	1282.25	0.632	-0.661	0.000339012	0.00748336
Rora	946.21	0.405	-1.304	0.000345558	0.00756562
Fhod3	68.26	0.375	-1.413	0.000345112	0.00756562
Spata31g1	22.64	0.21	-2.253	0.000347015	0.00758516
Matn1	37.1	0.287	-1.802	0.000357698	0.00780596
Irf2bp2	13073.5	0.404	-1.309	0.000364665	0.0079322
Bfar	722.57	0.542	-0.882	0.000366611	0.00796162
None	42	0.31	-1.69	0.000378013	0.00818276
Tiparp	2317.03	0.391	-1.355	0.000381576	0.00822636
Mindy1	2764.59	0.609	-0.715	0.000383165	0.00822636
Csrnp2	366.81	0.438	-1.192	0.000382621	0.00822636
None	25.5	0.33	-1.601	0.000396869	0.00848149
Dmxl2	3131.43	0.371	-1.431	0.000406676	0.00864976
Gm6598	34.99	0.336	-1.574	0.000407321	0.00864978
Dusp2	405.3	0.089	-3.494	0.00041172	0.00866498
Suco	1969.12	0.54	-0.89	0.000412017	0.00866498
Tmem268	1039.92	0.309	-1.692	0.000412557	0.00866498
Cracr2a	188.63	0.333	-1.588	0.000411941	0.00866498
Ass1	330.28	0.504	-0.99	0.000409073	0.00866498
None	23.6	0.28	-1.834	0.000409371	0.00866498
Ube2g2	667.59	0.567	-0.818	0.000418232	0.00877045
Arcn1	3179.52	0.627	-0.674	0.000419992	0.00879363
Fbxl3	2106	0.564	-0.825	0.000423314	0.00884937
Pvt1	517.34	0.553	-0.854	0.000428728	0.00894861
Raf1	1622.48	0.483	-1.048	0.00043791	0.00906974
None	59.11	0.269	-1.897	0.000437265	0.00906974
Cd200r2	22.76	0.097	-3.369	0.000440386	0.00910696
Ufsp2	550.47	0.588	-0.766	0.000445083	0.00918994
None	49.04	0.332	-1.59	0.0004465	0.00920503
Bcat2	646.48	0.617	-0.697	0.000448542	0.00923295
Mtdh	3365.37	0.596	-0.746	0.000456088	0.00935957
Zswim4	1348.4	0.635	-0.656	0.000464579	0.00947489
Ddias	281.18	0.31	-1.688	0.000472919	0.00959967
Ssr1	2877.92	0.639	-0.647	0.000476133	0.00962991
Serinc3	12201.6	0.576	-0.795	0.000477306	0.00963298
Nr1d1	622.57	0.231	-2.116	0.000481808	0.00969467
Usp35	463.99	0.425	-1.233	0.000486338	0.00977118
None	125.65	0.347	-1.527	0.000502841	0.0100128
Mpp7	203.78	0.489	-1.032	0.000506706	0.0100748
Slc11a2	1484.08	0.382	-1.39	0.000509043	0.0101063
Fam174a	1060.92	0.594	-0.752	0.000514101	0.0101917
Gramd1b	7213.11	0.579	-0.788	0.000517074	0.0102329
Prkd2	300.16	0.517	-0.953	0.000517708	0.0102329
Ubxn1	1723.4	0.513	-0.962	0.000521293	0.0102886
Itga8	177.23	0.352	-1.505	0.000526653	0.0103639
None	32.31	0.209	-2.256	0.000528533	0.0103857
Selenos	689.05	0.605	-0.725	0.000531212	0.0104188
Trim36	169.27	0.332	-1.59	0.000537323	0.0104663
Eid1	939.6	0.587	-0.769	0.000538873	0.0104663
Arpc5l	778.96	0.548	-0.869	0.000541638	0.0104897
Sec23a	753.39	0.608	-0.718	0.000542893	0.0104988
Sntb1	65.66	0.244	-2.033	0.000545942	0.0105274
Jcad	114.55	0.533	-0.908	0.000554149	0.0106352
Kdelr2	1081.24	0.594	-0.752	0.00056294	0.0107318
Atg13	1322.3	0.568	-0.816	0.000568565	0.0108237
Oat	1080.13	0.522	-0.937	0.000571218	0.0108504
Vps37c	687.38	0.595	-0.748	0.000574009	0.0108504
Trpv4	265.69	0.558	-0.842	0.000588137	0.0110398
Tbc1d31	1681.8	0.611	-0.711	0.000588144	0.0110398
Mcfd2	4807.81	0.538	-0.894	0.000593421	0.0110769
Clec2d	170.4	0.372	-1.427	0.000593309	0.0110769
None	50.42	0.449	-1.154	0.000591985	0.0110769
Aph1c	1242.78	0.452	-1.145	0.000596742	0.0111219
Smg9	493.81	0.636	-0.653	0.000601422	0.0111796
Cxcl2	1972.42	0.512	-0.966	0.000604093	0.0111983
None	291.75	0.336	-1.575	0.000610004	0.0112767
Rhbdf1	71.11	0.374	-1.418	0.000612761	0.011281
Spef1l	23.45	0.317	-1.658	0.000624126	0.0114432
None	70.85	0.354	-1.499	0.000627702	0.011493
Slc25a30	1546.17	0.474	-1.078	0.000634797	0.0115756
Adamtsl4	278.24	0.402	-1.314	0.000637882	0.0116003
Plk2	7322.27	0.401	-1.319	0.000639669	0.011617
Pde10a	16.86	0.184	-2.44	0.000648003	0.0117366
Hmcn2	136.6	0.416	-1.265	0.000652774	0.0118071
Ubtd1	867.49	0.596	-0.747	0.00065733	0.0118576
Sub1	1067.03	0.568	-0.816	0.000661649	0.0119195
Mgat5	3451.42	0.459	-1.125	0.000662769	0.0119236
Gdpd1	580.65	0.602	-0.732	0.000665764	0.0119615
Rnf43	110.85	0.21	-2.25	0.000680394	0.0121754
Hmga1	1660.89	0.397	-1.334	0.000693311	0.0123432
Tox2	176.99	0.231	-2.115	0.000693447	0.0123432
Kif2a	1063.99	0.617	-0.698	0.0007065	0.0125422
Eid3	528.6	0.492	-1.024	0.000710796	0.0125686
Cd200r1	1899.17	0.629	-0.668	0.000722198	0.0127367
Dusp13b	92.59	0.404	-1.306	0.000724663	0.0127634
Gpr157	2991.48	0.272	-1.877	0.000744927	0.0130518
Aen	716	0.505	-0.985	0.000750988	0.0131408
Hspa5	14619.5	0.382	-1.388	0.000756857	0.0132263
None	46.19	0.331	-1.594	0.000758248	0.0132334
Spire1	653.23	0.63	-0.666	0.000760529	0.0132559
Scn3b	75.39	0.473	-1.081	0.000767621	0.0133449
Prdx5	3381.34	0.634	-0.658	0.000769216	0.0133553
Ciart	316.71	0.161	-2.631	0.000779233	0.0134769
Alg12	262.98	0.566	-0.821	0.000781874	0.0135052
Cope	1385.39	0.652	-0.617	0.00078307	0.0135085
Mnt	2032.69	0.432	-1.21	0.000791056	0.0135938
Kmt5a	2068.61	0.546	-0.874	0.000790074	0.0135938
Selenok	1022.89	0.637	-0.65	0.000794625	0.0136377
Ccng1	4399.37	0.618	-0.694	0.000796005	0.0136439
Lonp1	1637.15	0.614	-0.704	0.000801366	0.0137008
Ulbp1	1429.65	0.427	-1.228	0.000812824	0.0138438
Herpud2	1723.58	0.582	-0.78	0.000821686	0.013977
Nbr1	3591.8	0.463	-1.111	0.000831533	0.0141087
Gyg1	3010.85	0.327	-1.612	0.000860393	0.0145155
Uqcrfs1	1121.18	0.609	-0.716	0.000860912	0.0145155
Nfe2l2	4578.57	0.589	-0.764	0.000863284	0.0145372
Zfp36l1	899.61	0.48	-1.058	0.000871751	0.014643
Slc22a4	571.78	0.624	-0.681	0.000874884	0.0146589
Cdkn1a	10786.9	0.58	-0.787	0.000885156	0.0147757
Sesn2	2770.11	0.524	-0.931	0.000892093	0.0148287
Krtcap2	1019.06	0.609	-0.716	0.000890401	0.0148287
Trcg1	130.76	0.268	-1.902	0.000895558	0.014857
Plekha1	1426.11	0.545	-0.874	0.000907632	0.0150059
4833427F10Rik	20.26	0.337	-1.57	0.000914495	0.0150779
Dip2b	2355.35	0.561	-0.833	0.000918211	0.0151021
Slc45a3	27.69	0.309	-1.694	0.000919585	0.0151062
Arhgap19	1787.53	0.573	-0.805	0.000923024	0.0151441
Slc6a19	26.88	0.342	-1.546	0.000924565	0.0151509
Gm7909	47.38	0.381	-1.394	0.000929265	0.0152002
Bcl11a	54.62	0.366	-1.448	0.000946221	0.0154117
Mphosph10	747.5	0.621	-0.687	0.000957563	0.0155171
Ranbp9	2155.73	0.543	-0.881	0.000957092	0.0155171
None	79.6	0.376	-1.41	0.000966109	0.0156031
Stambpl1	1210.2	0.559	-0.838	0.000967416	0.0156054
Castor1	119.53	0.398	-1.329	0.000980445	0.0157587
Zc3h12c	962.3	0.505	-0.986	0.000995351	0.0158955
Gm25813	291.93	0.413	-1.277	0.000996057	0.0158955
Utrn	2637.79	0.653	-0.616	0.000999213	0.015908
Plekha7	21.12	0.33	-1.599	0.000998148	0.015908
Prrc1	1324.41	0.554	-0.852	0.00100073	0.0159132
Btg2	4890.67	0.489	-1.033	0.00101219	0.016026
Rffl	349.22	0.377	-1.408	0.00101498	0.016026
Calu	1952.05	0.651	-0.619	0.00101179	0.016026
None	917.62	0.622	-0.685	0.00101281	0.016026
Eif4a2	3040.43	0.522	-0.939	0.00101823	0.0160395
Sgpp1	1614.34	0.663	-0.593	0.00103609	0.0162827
Jade1	1565.81	0.613	-0.707	0.00105025	0.0164282
Angptl6	63.76	0.398	-1.328	0.00104929	0.0164282
Rabggtb	934.26	0.512	-0.967	0.00106245	0.0165804
Tubb2b	15.72	0.222	-2.174	0.00106428	0.0165897
Cdh23	141.82	0.343	-1.545	0.00107875	0.0167958
Rab34	350.9	0.524	-0.931	0.00108123	0.0168115
Impdh1	1028.42	0.628	-0.671	0.00108853	0.0168115
Ccdc117	1075.74	0.335	-1.578	0.00108643	0.0168115
Arf4	1704.23	0.547	-0.872	0.00108255	0.0168115
Cd93	21408.2	0.584	-0.775	0.0010843	0.0168115
Lrrk2	502.08	0.578	-0.79	0.00108766	0.0168115
Gm25395	648.75	0.471	-1.086	0.00109335	0.0168665
Atp6v0d2	432.91	0.237	-2.075	0.00110187	0.0169784
Malsu1	231.85	0.455	-1.135	0.00111695	0.017191
Grtp1	211.67	0.376	-1.413	0.00112589	0.0172894
None	19.68	0.17	-2.554	0.00112592	0.0172894
Bbc3	1325.62	0.296	-1.758	0.00114182	0.0174139
Setd6	89.87	0.525	-0.931	0.0011457	0.0174139
Gm18856	86.76	0.404	-1.307	0.00114569	0.0174139
Pim1	3952.66	0.554	-0.853	0.0011555	0.0175279
Sik1	3269.31	0.642	-0.64	0.00115581	0.0175279
Nr1d2	1828.89	0.542	-0.882	0.00117144	0.0177247
Mob3b	278.19	0.57	-0.81	0.00117704	0.0177695
Surf1	473.8	0.529	-0.919	0.0011803	0.0177987
None	47.29	0.372	-1.426	0.00118456	0.0178429
Mrpl24	445.41	0.612	-0.709	0.00119987	0.0180532
Cd274	2811.19	0.265	-1.916	0.00121012	0.018187
Rbm38	299.71	0.425	-1.233	0.00122688	0.0183978
Adissp	490.07	0.601	-0.734	0.00123053	0.0184319
Ago3	2677.28	0.604	-0.726	0.00123996	0.0185524
Ckap4	1422.84	0.525	-0.93	0.00124672	0.0186121
Ctc1	555.99	0.451	-1.15	0.00125404	0.0186797
Usp47	3023.46	0.664	-0.59	0.00126656	0.0188453
Phip	3378.79	0.661	-0.597	0.0012746	0.0189231
Tbc1d10a	789.2	0.237	-2.077	0.00128969	0.0191048
Clk3	1054.98	0.564	-0.827	0.00129358	0.0191413
Slc25a36	1475.18	0.591	-0.758	0.00130344	0.0192447
Dapk1	3011.11	0.623	-0.682	0.0013103	0.0192824
Mtmr14	740.88	0.394	-1.343	0.00131338	0.0193065
Smim24	111.32	0.431	-1.215	0.00131603	0.0193243
None	177.11	0.363	-1.461	0.00131873	0.0193428
Tmed2	914.79	0.648	-0.627	0.00133399	0.0195027
Chd5	47.63	0.44	-1.185	0.00133864	0.0195493
None	155.89	0.466	-1.102	0.00136272	0.0198578
Prrg4	314.88	0.429	-1.222	0.00137363	0.0199951
Lrrfip2	2094.18	0.548	-0.868	0.0013818	0.0200908
None	528.62	0.359	-1.48	0.00138805	0.0201394
Pdlim4	969.33	0.662	-0.596	0.00139577	0.0202296
Rhobtb3	23.25	0.381	-1.392	0.00139781	0.0202373
Arl1	1030.96	0.617	-0.697	0.00142056	0.0205446
Gpx1	3224.58	0.646	-0.631	0.00142855	0.0206379
Zfp62	496.89	0.576	-0.797	0.00143214	0.0206674
Ints12	974.22	0.556	-0.846	0.00145252	0.0209175
Lrrc28	254.36	0.598	-0.742	0.00147531	0.021154
None	71.34	0.49	-1.028	0.00147441	0.021154
Hapstr1	3022.53	0.498	-1.006	0.00147906	0.0211851
Ddx50	1360.36	0.523	-0.935	0.00148413	0.0212351
Klhl24	3235.79	0.525	-0.929	0.0014936	0.0213478
Dstn	1472.9	0.665	-0.588	0.00150793	0.0215068
Wdr45b	1188.19	0.631	-0.664	0.00151377	0.0215215
Atg4c	642.57	0.604	-0.727	0.00151262	0.0215215
Pikfyve	3727.12	0.624	-0.681	0.00152187	0.0216137
Lpar2	89.66	0.41	-1.287	0.00153652	0.0217757
None	47.62	0.265	-1.917	0.00154582	0.0218844
Pld3	4486.23	0.494	-1.018	0.0015491	0.0219078
Zfp268	86.19	0.482	-1.054	0.00155168	0.0219211
Kdm5b	996.29	0.637	-0.651	0.00156043	0.0219985
Plcl2	1460.79	0.605	-0.726	0.00156275	0.022008
Rilpl1	376.19	0.245	-2.029	0.00157929	0.022148
None	180.47	0.425	-1.234	0.00159737	0.0223549
Ufl1	642.89	0.567	-0.819	0.00162491	0.0226695
Gm15413	32.1	0.343	-1.544	0.00162492	0.0226695
Abtb1	525.87	0.537	-0.898	0.00165841	0.023017
Socs2	25	0.39	-1.359	0.00167488	0.0231773
Smim14	1926.16	0.634	-0.657	0.00167575	0.0231773
Sec24a	1524.4	0.441	-1.182	0.00168876	0.0232699
Zbed6	110.47	0.425	-1.234	0.00171917	0.023592
Slc39a7	67.8	0.317	-1.657	0.00173178	0.0237407
Irak1bp1	129.7	0.416	-1.265	0.00175012	0.0239189
Mt1	1562.12	0.571	-0.809	0.00177134	0.0241107
Mtmr3	4331.86	0.523	-0.935	0.00177799	0.0241563
Lonrf1	480.41	0.584	-0.777	0.00178768	0.0242104
None	67.17	0.461	-1.117	0.00179672	0.0243082
Lhfpl2	13173.3	0.412	-1.279	0.00180106	0.0243179
Rab5a	1262.77	0.658	-0.605	0.00182422	0.0245085
Piga	182.56	0.5	-0.999	0.00182168	0.0245085
Haus8	703.84	0.617	-0.696	0.00182431	0.0245085
Zfand6	1141.72	0.61	-0.713	0.00182622	0.0245097
N4bp3	131.19	0.307	-1.702	0.00183559	0.0245374
None	44.64	0.061	-4.035	0.00183351	0.0245374
C2cd2l	1160.83	0.669	-0.579	0.00188155	0.0250767
Hspb6	117.03	0.369	-1.44	0.00190429	0.0253206
Tspan33	21.59	0.37	-1.436	0.00191175	0.0253453
Fer1l6	26.88	0.156	-2.684	0.00191324	0.0253453
Zfp365	32.27	0.375	-1.417	0.00195381	0.0258091
Rgs10	1339.01	0.445	-1.167	0.00196445	0.0259193
Gm24119	93.35	0.384	-1.383	0.00198558	0.0260748
Zdhhc12	335.64	0.578	-0.791	0.00199027	0.0260853
Osbp	2117.65	0.696	-0.522	0.00198968	0.0260853
Yipf5	830.16	0.645	-0.633	0.00199883	0.0261641
Sypl1	2432.23	0.681	-0.553	0.00201085	0.0261935
Dennd5b	34.64	0.281	-1.833	0.00201403	0.0261935
None	154.36	0.394	-1.345	0.00200865	0.0261935
Edem2	973.52	0.673	-0.572	0.00202061	0.0262268
Rdm1	187.08	0.352	-1.506	0.00202955	0.0262517
Ercc5	308.74	0.543	-0.88	0.0020276	0.0262517
Gabpb1	596.57	0.538	-0.894	0.00203035	0.0262517
Rgs2	5604.03	0.669	-0.579	0.00204789	0.0264291
Hsf2	429.4	0.585	-0.772	0.00205844	0.0265383
Kctd6	418.93	0.281	-1.834	0.00207847	0.0267707
None	221.96	0.539	-0.892	0.0020855	0.0268333
Mras	42.47	0.417	-1.262	0.00209972	0.0269411
None	610.3	0.454	-1.141	0.0021182	0.0271262
Osm	2254.79	0.611	-0.71	0.00214585	0.0274291
Mcts2	65.57	0.424	-1.236	0.00215382	0.0275038
Copb1	2897.97	0.648	-0.626	0.00216147	0.0275399
Irs2	4268.1	0.522	-0.938	0.00216185	0.0275399
Scarna6	180.42	0.397	-1.333	0.00216784	0.0275778
Eva1b	106.47	0.494	-1.018	0.00217082	0.0275896
Arfgap3	693.82	0.643	-0.638	0.00219105	0.0277678
Eif2d	579.8	0.618	-0.694	0.00219573	0.0277746
Cbarp	92.87	0.539	-0.892	0.00219432	0.0277746
Slc66a3	896.62	0.678	-0.561	0.00220588	0.0278767
Hlx	1309.05	0.684	-0.549	0.00221262	0.0279356
Golga4	4564.7	0.537	-0.897	0.00223186	0.0280993
Nrbf2	286.17	0.545	-0.877	0.00226004	0.0283742
Sec14l1	4608.81	0.567	-0.819	0.00226305	0.0283823
Pdcd4	364.92	0.538	-0.894	0.0022694	0.028412
Cln8	4363.06	0.597	-0.745	0.00227879	0.0284941
Ppp1r15a	2535.69	0.41	-1.286	0.00229152	0.0285292
Mink1	1339.4	0.663	-0.593	0.00230843	0.0287131
Rps27l	1076.42	0.629	-0.67	0.00233414	0.0289257
F730043M19Rik	57.26	0.365	-1.453	0.00236549	0.0292063
None	43.36	0.447	-1.161	0.0023767	0.0293099
Hsd11b1	21.48	0.31	-1.689	0.00241357	0.0297179
Gm18959	24.34	0.359	-1.476	0.00241952	0.0297639
None	24.94	0.385	-1.376	0.00242435	0.0297687
Cnnm2	699.58	0.684	-0.548	0.00243593	0.029829
None	240.06	0.318	-1.655	0.00243511	0.029829
Lrp8	698.18	0.408	-1.292	0.00245365	0.0300186
F10	162.59	0.406	-1.299	0.00246667	0.030128
Tpra1	1725.97	0.501	-0.997	0.00249436	0.0303496
Sv2a	37.94	0.269	-1.896	0.00250947	0.0304242
Fhip1b	953.58	0.399	-1.324	0.00256729	0.0310131
Csnk1e	1386.24	0.334	-1.583	0.00257483	0.0310763
Ttc32	46.46	0.483	-1.049	0.00260022	0.0312982
Yaf2	488.32	0.651	-0.62	0.00261749	0.0314779
Dgat1	474.83	0.618	-0.694	0.00263328	0.0316395
Arap2	840.05	0.374	-1.419	0.00264987	0.0318103
Arhgap32	111.55	0.493	-1.02	0.00265948	0.0318971
Tmem71	434.86	0.511	-0.969	0.00267716	0.0320011
Snord17	319.26	0.448	-1.159	0.00268254	0.0320021
Mex3b	413.95	0.447	-1.162	0.00269344	0.0320751
Srp54a	62.51	0.503	-0.991	0.00269914	0.032078
None	15.62	0.29	-1.787	0.00272017	0.0322089
9230114K14Rik	49.4	0.461	-1.116	0.00272147	0.0322089
Ak1	522.47	0.582	-0.781	0.002724	0.0322104
Myo5a	12955.9	0.577	-0.794	0.00273218	0.0322787
Cpped1	585	0.641	-0.642	0.00274003	0.032343
Itgam	2647.37	0.673	-0.572	0.00274656	0.0323915
Abcc5	2359.38	0.693	-0.529	0.00277003	0.032611
Ahcyl1	2948.87	0.626	-0.675	0.0027823	0.0327083
None	44.41	0.479	-1.06	0.00279238	0.0327592
Dusp11	2371.36	0.683	-0.549	0.00280973	0.0328679
Tbc1d15	1827.91	0.48	-1.06	0.00282291	0.0329177
Pcif1	970.62	0.589	-0.765	0.00282514	0.0329177
Fbxo30	811.53	0.565	-0.824	0.00282249	0.0329177
Mdm4	1943.9	0.599	-0.739	0.00282551	0.0329177
Hdac7	541.25	0.598	-0.742	0.00288315	0.0334829
Oxld1	47.85	0.435	-1.202	0.002884	0.0334829
Lif	86.78	0.372	-1.428	0.0028945	0.0335308
Ccno	47.88	0.423	-1.241	0.00290255	0.033582
Tbc1d2b	1869.33	0.662	-0.594	0.00290551	0.0335873
Ppp3r1	1457.64	0.694	-0.528	0.00291997	0.0336808
Cept1	799.28	0.661	-0.596	0.00291878	0.0336808
Ifrd1	4188.17	0.458	-1.127	0.00292901	0.0337082
Foxred2	536.34	0.634	-0.658	0.00293701	0.0337082
Fos	22455.7	0.517	-0.951	0.00293857	0.0337082
1110046J04Rik	98.19	0.503	-0.991	0.00293194	0.0337082
Ube2r2	1470.21	0.585	-0.772	0.00294902	0.0337703
Vapa	2865.18	0.632	-0.661	0.00296364	0.0338799
None	59.04	0.487	-1.038	0.00297528	0.0339552
Lzic	427.01	0.631	-0.664	0.00299872	0.0340824
None	97.89	0.485	-1.045	0.00299913	0.0340824
None	238.65	0.412	-1.28	0.0030179	0.0342377
None	75.5	0.487	-1.039	0.00305788	0.0346035
Atf3	8071.12	0.61	-0.712	0.00306743	0.0346824
Atxn2l	4740.95	0.571	-0.808	0.0030736	0.0347229
Ostc	870.5	0.67	-0.578	0.00308251	0.0347651
Fnip1	4717.3	0.441	-1.181	0.00308582	0.0347731
Slc4a7	1166.29	0.68	-0.557	0.00310557	0.034937
Gm17415	33.73	0.332	-1.59	0.00310859	0.0349417
Gm22748	105.17	0.442	-1.178	0.00312121	0.0350311
Stab2	29.41	0.315	-1.667	0.0031446	0.0352204
Med13l	4319.38	0.543	-0.88	0.0031925	0.0355869
Cpne3	2286.21	0.645	-0.633	0.00319941	0.0356342
Insig1	2329.24	0.232	-2.11	0.00320772	0.0356972
Atosa	420.74	0.343	-1.543	0.00321385	0.0357357
Ybx3	1794.65	0.636	-0.654	0.00322742	0.035857
Grk3	378.52	0.565	-0.822	0.00324802	0.0360261
Jmy	1112.67	0.652	-0.617	0.00328824	0.0363821
5031425E22Rik	500.53	0.652	-0.618	0.00330614	0.03652
Mapk8ip3	1502.86	0.591	-0.76	0.0033249	0.036583
None	174.35	0.432	-1.212	0.00332548	0.036583
Vrk3	594.57	0.67	-0.577	0.00334669	0.036696
Tiam2	54	0.426	-1.229	0.00334107	0.036696
Ulk1	1641.01	0.416	-1.266	0.00334528	0.036696
Rassf1	387.89	0.548	-0.868	0.00337753	0.0368841
Per1	1938	0.49	-1.03	0.00337495	0.0368841
None	180.32	0.444	-1.172	0.00338685	0.0369552
Maff	342.95	0.388	-1.366	0.00340219	0.0370183
Rab30	24.23	0.271	-1.885	0.00341274	0.0370569
Pop5	180.38	0.617	-0.697	0.00341238	0.0370569
Snhg15	291.44	0.395	-1.341	0.0034186	0.0370749
Arl4d	45.2	0.204	-2.291	0.00345292	0.0372053
Siah2	483.9	0.506	-0.983	0.00344836	0.0372053
Ttc17	1453.24	0.676	-0.564	0.00345935	0.0372097
None	29.18	0.446	-1.165	0.00348871	0.0373956
Pdia6	3317.11	0.545	-0.876	0.0035248	0.0377243
Clip2	1545.75	0.679	-0.559	0.0035405	0.0378622
Wwp1	8256.99	0.459	-1.124	0.00354904	0.0379233
Prune1	736.83	0.611	-0.71	0.00358382	0.0381733
Ldlr	1330.9	0.37	-1.435	0.00359942	0.0383091
Pnrc1	1897.54	0.574	-0.802	0.00360973	0.038358
Acbd3	1626.58	0.59	-0.762	0.00361458	0.0383792
Mybl1	123.23	0.54	-0.888	0.00364049	0.0385932
Ccl3	1279.02	0.444	-1.172	0.00364347	0.0385943
Smagp	224.87	0.434	-1.205	0.00364861	0.0386183
Aplp1	76.68	0.448	-1.159	0.00365439	0.038649
Rnf167	381.93	0.588	-0.767	0.00368066	0.0388961
Odf2l	448.66	0.648	-0.627	0.00368952	0.0389273
None	137.09	0.468	-1.095	0.00368766	0.0389273
Ier5l	275.79	0.255	-1.971	0.00369231	0.0389273
None	40.19	0.474	-1.077	0.00371333	0.0390569
Sh2b1	906.93	0.668	-0.581	0.00374072	0.0393142
Ten1	253.89	0.637	-0.651	0.0037664	0.0393954
Cib2	50.12	0.401	-1.317	0.00377193	0.0393954
Sec61g	200.33	0.505	-0.987	0.0037612	0.0393954
Rel	1455.43	0.503	-0.992	0.0037901	0.0394652
Cdk11b	825.26	0.643	-0.638	0.00379038	0.0394652
Glipr1	1080.4	0.59	-0.762	0.0038092	0.0396304
None	18.07	0.277	-1.854	0.00381893	0.0397009
Anxa3	3302.63	0.714	-0.486	0.00382307	0.0397132
Trmt10a	88.29	0.532	-0.91	0.00383702	0.0397965
Dcun1d3	818.58	0.688	-0.54	0.00384258	0.0398234
Sp1	3166.29	0.58	-0.787	0.00386075	0.0399679
Spdyaos	158.81	0.479	-1.061	0.00390296	0.0402008
Echdc3	34.11	0.435	-1.202	0.00391624	0.0403067
Dcaf10	626.46	0.673	-0.572	0.00392547	0.0403707
Fabp5	4329.78	0.396	-1.338	0.00393604	0.0404174
Sptssa	884.46	0.667	-0.584	0.00396834	0.0406248
Pcyt1a	3643.57	0.387	-1.369	0.00399676	0.0406984
Anp32b	1587.12	0.585	-0.773	0.00399084	0.0406984
None	21.63	0.355	-1.496	0.00399009	0.0406984
Map4k4	3759.64	0.703	-0.509	0.00402268	0.0408813
Gm13986	33.23	0.357	-1.485	0.0040208	0.0408813
None	36.14	0.431	-1.214	0.00404703	0.0410545
Cdc25b	1480.41	0.461	-1.118	0.00409113	0.0413146
Nfkbia	1409.14	0.506	-0.982	0.00410983	0.0414511
None	48.32	0.41	-1.287	0.00414142	0.0416969
Cimip2b	25.27	0.281	-1.833	0.00415858	0.0418055
Zc3h11a	243.79	0.556	-0.846	0.00416154	0.0418055
Lamtor1	1328.31	0.683	-0.549	0.00417262	0.0418689
Togaram1	1252.73	0.593	-0.753	0.00418549	0.0418892
Peli3	64.51	0.54	-0.89	0.00420633	0.0420101
Thra	489.79	0.453	-1.142	0.00421296	0.0420101
None	42.13	0.312	-1.678	0.00420922	0.0420101
St6gal1	1181.37	0.558	-0.842	0.00424327	0.0421844
Dnajb6	1063.76	0.465	-1.103	0.00424042	0.0421844
Gm25835	112.86	0.378	-1.403	0.0042405	0.0421844
Cacfd1	511.51	0.646	-0.63	0.00425546	0.0422633
Txndc5	1562.91	0.7	-0.514	0.0042575	0.0422633
Myrf	30.1	0.384	-1.381	0.00427514	0.042407
Ier3	3425.12	0.666	-0.587	0.00430023	0.0425929
Tgfbr3	30.72	0.358	-1.482	0.00433716	0.042927
Isy1	452.13	0.621	-0.687	0.00434682	0.0429412
Cyb561a3	323.76	0.553	-0.855	0.00434569	0.0429412
Nadk2	498.74	0.525	-0.93	0.00436441	0.0430064
Mrnip	59.11	0.301	-1.731	0.00438587	0.0431488
Gtpbp2	3264.7	0.615	-0.701	0.00438971	0.0431488
2410006H16Rik	493.51	0.461	-1.119	0.00439172	0.0431488
Gadd45a	1162.69	0.37	-1.436	0.00440723	0.0432695
Nat9	370	0.58	-0.787	0.00443649	0.0434614
Rnf19b	2229.91	0.562	-0.831	0.00443497	0.0434614
Gadd45b	1312.51	0.125	-3.005	0.00445409	0.0435817
Acss1	172.25	0.456	-1.134	0.00445526	0.0435817
Or9a7	14.29	0.146	-2.774	0.00447131	0.043675
Zranb1	968.98	0.651	-0.619	0.00452119	0.044034
Klhl15	298.96	0.576	-0.795	0.00453947	0.044116
Atp10d	305.39	0.654	-0.614	0.00455677	0.0441882
Nup62	2662.82	0.488	-1.035	0.00455357	0.0441882
None	86.86	0.179	-2.48	0.00459377	0.0444827
Plau	6717.14	0.279	-1.843	0.00463744	0.0447754
Tbc1d23	1499.19	0.604	-0.728	0.00464735	0.0447754
Abcb4	534.66	0.538	-0.893	0.00464519	0.0447754
Zfp958	208.03	0.506	-0.983	0.00463685	0.0447754
None	18.01	0.266	-1.911	0.0046276	0.0447754
Xbp1	2579.46	0.647	-0.628	0.00465639	0.0448019
Hsd17b10	572.57	0.503	-0.991	0.00467983	0.0449592
Cd83	1092.82	0.434	-1.203	0.00471796	0.0451961
Rere	3877.95	0.531	-0.914	0.00472891	0.0452364
Rpl36a	940.99	0.529	-0.918	0.00472772	0.0452364
Zfr	1847.22	0.706	-0.502	0.00479644	0.0457845
Smndc1	756.14	0.63	-0.666	0.00483352	0.0461057
Jag1	3799.43	0.643	-0.637	0.00484082	0.0461425
Coq8a	104.98	0.376	-1.413	0.00491766	0.0467228
Kpna4	4931.43	0.602	-0.731	0.00491231	0.0467228
Pkp2	32.87	0.367	-1.448	0.00492259	0.0467228
Opn1sw	21.39	0.228	-2.136	0.00495164	0.0469322
Clk4	1195.5	0.499	-1.003	0.00496256	0.0470025
Slc29a1	1083.95	0.508	-0.977	0.00500169	0.0471733
Dusp4	3841.02	0.57	-0.81	0.00500006	0.0471733
Sh3glb1	5124.5	0.573	-0.802	0.00499718	0.0471733
Ubxn4	1763.4	0.618	-0.694	0.00501043	0.0472226
Mxd1	913.32	0.314	-1.673	0.00502767	0.0473519
Fbxo32	323.2	0.517	-0.952	0.00505801	0.0476041
Atad2	2302.89	0.565	-0.825	0.00507355	0.0476502
Tfeb	975.32	0.505	-0.986	0.0050731	0.0476502
None	246.08	0.19	-2.399	0.00507746	0.0476535
Taf7	290.88	0.58	-0.785	0.00508544	0.0476951
Zfyve21	130.36	0.591	-0.758	0.00511599	0.0478397
Sdf2l1	617.57	0.46	-1.121	0.00511868	0.0478397
Syvn1	926.3	0.667	-0.584	0.00510791	0.0478397
Deaf1	460.41	0.677	-0.563	0.00515651	0.0481269
None	61.39	0.505	-0.986	0.00515658	0.0481269
Slc36a4	1945.14	0.703	-0.508	0.00519008	0.0483387
Snhg12	145.89	0.499	-1.004	0.00518827	0.0483387
Eml5	137.14	0.582	-0.78	0.00523201	0.0485271
Nid2	247.53	0.564	-0.826	0.00525196	0.048641
Hpgd	70.13	0.324	-1.626	0.00525598	0.048641
Ppp1cb	3237.82	0.712	-0.491	0.00527644	0.0487036
Zbtb38	1516.89	0.615	-0.701	0.00528817	0.0487783
None	68.18	0.532	-0.91	0.0053091	0.048874
Zfp948	125.56	0.549	-0.865	0.00532566	0.0489895
Kdm3a	1499.58	0.69	-0.535	0.00533707	0.0490609
Kcmf1	2033.44	0.641	-0.642	0.00535134	0.0491583
Cask	907.72	0.668	-0.582	0.00540944	0.0494551
Rnf181	804.04	0.614	-0.703	0.00541886	0.0495075
None	13.8	0.096	-3.381	0.00543461	0.0495839
Sort1	2725.14	0.696	-0.524	0.00545425	0.0497293
Exoc4	2814.58	0.653	-0.615	0.00545844	0.0497337
Hbs1l	688.78	0.682	-0.552	0.00547038	0.0497611
Rab33b	297.57	0.615	-0.7	0.00547257	0.0497611
Ankrd33b	1667.2	0.641	-0.642	0.00547649	0.0497622
Gm9961	29.64	0.372	-1.426	0.00548291	0.0497622
Zfp9	26.5	0.239	-2.067	0.00548381	0.0497622
Ncoa4	645.4	0.441	-1.181	0.00550472	0.0499181
Myom1	33	0.44	-1.183	0.0055107	0.0499386

## Sheet: KOCtrlabvsWTCtrlab.up
Gene Symbol (KOCtrlabvsWTCtrlab.up)	baseMean (KOCtrlabvsWTCtrlab.up)	FC (KOCtrlabvsWTCtrlab.up)	log2FoldChange (KOCtrlabvsWTCtrlab.up)	pvalue (KOCtrlabvsWTCtrlab.up)	padj (KOCtrlabvsWTCtrlab.up)
Atp1b3	17320.6	7.551	2.917	2.49205e-44	1.67229e-40
Hgsnat	10212.2	8.584	3.102	3.66502e-37	1.63961e-33
Oasl1	177.78	55.278	5.789	1.37555e-30	4.61531e-27
None	295.86	68.154	6.091	2.56218e-26	6.87739e-23
None	275.44	15.8	3.982	3.25822e-26	7.28809e-23
Flnb	2215.84	8.426	3.075	2.67835e-24	5.13517e-21
Selenbp2	81.08	41.028	5.359	1.2693e-21	2.12941e-18
Epas1	1359.73	5.059	2.339	2.35397e-21	3.5103e-18
Rsad2	832.05	9.976	3.318	7.46005e-21	1.00121e-17
Slc15a3	3007.9	3.123	1.643	5.82041e-20	7.10142e-17
Cd209g	51.68	1113.47	10.121	2.84381e-19	3.18056e-16
Kdr	628.69	5.146	2.364	4.36163e-19	4.18125e-16
Plbd1	424.8	13.445	3.749	8.38118e-19	7.49892e-16
Ifi44	165.07	97.162	6.602	1.29408e-18	1.08549e-15
Cd209f	71.74	221.355	7.79	4.73409e-18	3.73743e-15
Mcoln3	430.87	10.074	3.333	2.55337e-17	1.90382e-14
Rab15	29.73	31.306	4.968	3.9642e-17	2.80018e-14
Qpct	386.29	4.319	2.111	7.13276e-17	4.78644e-14
Oasl2	850.45	19.89	4.314	1.01038e-16	6.4573e-14
Ramp3	31.45	27.054	4.758	5.5389e-16	3.37898e-13
Oas3	1857.82	14.12	3.82	7.82233e-16	4.5645e-13
Pomk	933.97	5.105	2.352	1.59166e-15	8.90068e-13
None	190.84	4.166	2.059	1.84236e-15	9.89053e-13
Rtp4	330.36	26.262	4.715	4.80929e-15	2.48252e-12
Irf7	713.78	20.924	4.387	2.20501e-14	1.09605e-11
Stac2	192.39	5.096	2.349	2.55115e-14	1.22282e-11
Ifit3	199.75	17.241	4.108	4.78427e-14	2.21413e-11
Ccnf	762.35	5.555	2.474	1.02168e-13	4.57064e-11
Ifit1	122.27	11.437	3.516	1.29605e-13	5.61108e-11
Gbp3	88.13	8.615	3.107	4.63915e-13	1.88673e-10
Sbk2	60.1	7.069	2.822	1.04872e-12	4.13258e-10
Itgb7	1387.66	3.339	1.74	1.31717e-12	4.77775e-10
Nova1	50.64	109.266	6.772	1.52824e-12	5.39751e-10
Axl	2632.36	5.949	2.573	1.62133e-12	5.57947e-10
Gbp2	121.83	8.226	3.04	1.85622e-12	6.2281e-10
Ly6c2	29.63	15.991	3.999	2.00573e-12	6.56557e-10
Abcg1	2825.27	2.912	1.542	2.25599e-12	7.04132e-10
Gbp9	171.62	11.594	3.535	2.23245e-12	7.04132e-10
Treml2	208.08	7.455	2.898	3.26376e-12	9.95521e-10
Oas2	480.99	8.535	3.093	5.21338e-12	1.52106e-09
Ifit2	468.02	8.693	3.12	9.74902e-12	2.78387e-09
Acoxl	100.94	17.453	4.125	1.13391e-11	3.14755e-09
Ifi203	401.12	8.816	3.14	1.14917e-11	3.14755e-09
Cpe	94.51	6.841	2.774	1.25529e-11	3.36946e-09
Mx1	247.14	7.066	2.821	1.41352e-11	3.71977e-09
Csf1	661.18	6.924	2.792	1.89831e-11	4.80702e-09
Gm1848	54.86	6.703	2.745	1.97565e-11	4.91021e-09
Ifi204	796.1	3.946	1.98	2.01869e-11	4.92598e-09
Casp1	764.22	2.444	1.289	3.34935e-11	8.02709e-09
Stat2	975.49	3.014	1.591	4.96956e-11	1.17011e-08
Zfp462	99.75	4.955	2.309	5.63301e-11	1.30346e-08
Ifit3b	45.7	26.029	4.702	5.93692e-11	1.3505e-08
Ptpn14	112.91	7.962	2.993	7.08067e-11	1.55786e-08
Oas1a	402.44	3.763	1.912	7.05467e-11	1.55786e-08
Gpx3	443.49	5.693	2.509	7.23148e-11	1.56538e-08
None	33.95	7.047	2.817	9.5771e-11	2.04023e-08
Arhgap12	3288.91	2.781	1.475	1.67199e-10	3.50622e-08
Rhoh	225.51	4.626	2.21	2.18856e-10	4.51886e-08
Tmem114	23.03	14.526	3.861	3.62728e-10	7.26593e-08
Tnfrsf23	820.32	3.06	1.614	3.96518e-10	7.82598e-08
Acap1	253.56	3.362	1.749	5.21461e-10	1.01428e-07
Ifi209	329.61	5.663	2.501	5.50256e-10	1.055e-07
Eeig1	654.42	2.968	1.57	6.47193e-10	1.22338e-07
Cblb	3388.79	2.336	1.224	7.32781e-10	1.36592e-07
Pla2g5	53.18	6.412	2.681	7.79458e-10	1.43303e-07
Usp18	190.31	5.735	2.52	9.09775e-10	1.65001e-07
Ifi213	64.61	33.329	5.059	1.06933e-09	1.88836e-07
LOC118568368	63.85	7.164	2.841	1.39459e-09	2.39959e-07
Osbp2	62.56	5.612	2.489	1.89791e-09	3.18398e-07
Tnfrsf22	195.94	3.342	1.741	1.99324e-09	3.30262e-07
Akap6	66.32	9.393	3.232	2.1773e-09	3.56361e-07
Cnn3	26.23	10.468	3.388	2.49849e-09	4.04002e-07
Apol9b	14.38	56.754	5.827	2.71455e-09	4.27633e-07
Pacrg	87.13	4.622	2.209	2.79194e-09	4.30697e-07
Flrt3	340.09	13.906	3.798	3.25181e-09	4.94615e-07
Senp7	615	2.518	1.332	3.27999e-09	4.94615e-07
Serpinb1c	51.39	16.432	4.038	3.36511e-09	5.01812e-07
Slfn5	1267.45	3.197	1.677	3.56883e-09	5.26343e-07
Gstp1	375.63	3.983	1.994	3.84393e-09	5.60754e-07
Isg15	125.22	6.16	2.623	4.23329e-09	6.10914e-07
Serpinb6b	289.58	5.422	2.439	6.22448e-09	8.60517e-07
None	55	7.805	2.964	6.28349e-09	8.60517e-07
Hmga1b	175.43	8.775	3.133	8.06801e-09	1.09374e-06
None	15.64	509.769	8.994	8.17205e-09	1.09677e-06
Arfgef3	1289.97	4.361	2.125	8.359e-09	1.11075e-06
Il1rn	363.17	2.918	1.545	8.48527e-09	1.11648e-06
Iigp1c	25.75	37.763	5.239	9.6464e-09	1.25694e-06
Tspan7	33.45	7.273	2.863	1.12451e-08	1.45115e-06
None	174.19	2.929	1.551	1.17553e-08	1.50255e-06
Cd33	2531.34	2.384	1.254	1.3198e-08	1.64659e-06
Cd28	2211.65	3.135	1.648	1.32044e-08	1.64659e-06
Ddx60	452.52	3.796	1.925	1.32503e-08	1.64659e-06
Slfn4	118.43	11.341	3.504	1.39583e-08	1.71866e-06
Cadm1	3681.25	2.118	1.083	1.4416e-08	1.75889e-06
Amotl2	66.8	6.696	2.743	1.45478e-08	1.75898e-06
Tmem132a	635.33	2.19	1.131	1.46854e-08	1.75976e-06
Gbp7	49.07	6.649	2.733	1.50104e-08	1.78278e-06
Pkp3	24.54	8.978	3.166	1.73738e-08	2.0276e-06
Tmem154	1694.23	3.896	1.962	2.01033e-08	2.32592e-06
Pde7b	491.84	2.762	1.466	2.21437e-08	2.51856e-06
Card11	179.62	6.749	2.755	2.88378e-08	3.25237e-06
Unc5b	113.03	5.723	2.517	2.98498e-08	3.33846e-06
Cmpk2	340.83	8.281	3.05	3.16922e-08	3.51521e-06
Mamdc2	83.37	4.729	2.242	4.49858e-08	4.9488e-06
Sfmbt2	81.3	3.519	1.815	4.8144e-08	5.25317e-06
Mak	184.84	3.413	1.771	5.28146e-08	5.71633e-06
Tgfb3	56.04	5.567	2.477	5.53536e-08	5.9432e-06
Pla2g2e	39.76	4.26	2.091	5.99738e-08	6.33787e-06
Dio2	257.76	3.93	1.974	6.13501e-08	6.43266e-06
Cdca7	166.82	4.687	2.229	6.31832e-08	6.57351e-06
Herc6	209.42	2.968	1.569	7.85338e-08	8.00841e-06
4833407H14Rik	18.28	15.139	3.92	8.12921e-08	8.20317e-06
F830016B08Rik	35.84	22.106	4.466	8.91052e-08	8.92448e-06
Lgals3bp	3623.87	3.056	1.612	9.82887e-08	9.69951e-06
Ms4a4c	37.12	17.108	4.097	1.04316e-07	1.02191e-05
Plcb2	1007.26	2.189	1.13	1.08474e-07	1.05495e-05
None	14.01	12.898	3.689	1.38798e-07	1.34015e-05
Abca3	1763.57	2.005	1.004	1.42209e-07	1.36328e-05
None	27.88	8.004	3.001	1.535e-07	1.46108e-05
Crybg3	1652.22	1.972	0.98	1.67033e-07	1.55677e-05
Map1b	53.98	3.69	1.884	1.98811e-07	1.84017e-05
Phf11a	33.51	9.786	3.291	2.0978e-07	1.92839e-05
H2-T23	1258.46	3.312	1.728	2.18621e-07	1.99599e-05
Tgtp2	20.89	16.468	4.042	2.23907e-07	2.03045e-05
Ifi207	1953.88	2.55	1.351	2.26074e-07	2.03633e-05
Rasal3	805.41	2.055	1.039	2.33159e-07	2.08615e-05
Flt1	224.59	6.706	2.745	3.44316e-07	3.02031e-05
Dhfr	209.68	3.245	1.698	3.82871e-07	3.29392e-05
A230009B12Rik	21.55	8.14	3.025	3.81324e-07	3.29392e-05
Rps6ka2	1054.91	2.227	1.155	3.85449e-07	3.29497e-05
Ccny	3003.69	1.924	0.944	3.9875e-07	3.3871e-05
Icam2	85.22	3.486	1.801	4.02421e-07	3.39679e-05
Ash2l	1372.21	3.243	1.697	4.11968e-07	3.45564e-05
Lsr	105.37	3.808	1.929	4.54914e-07	3.74564e-05
Irgm1	495.24	3.334	1.737	4.54037e-07	3.74564e-05
Igfbp5	15.57	10.359	3.373	4.59372e-07	3.75929e-05
Gm32591	16.39	8.311	3.055	5.13177e-07	4.17415e-05
Plxdc1	903.14	2.126	1.088	5.17075e-07	4.18052e-05
Ifi211	126.37	4.559	2.189	5.37945e-07	4.32321e-05
None	43.45	10.22	3.353	6.17323e-07	4.87358e-05
Mmp8	1574.14	2.423	1.277	6.61836e-07	5.1661e-05
Prtn3	12.18	9.122	3.189	6.62074e-07	5.1661e-05
Acacb	52.3	4.248	2.087	6.92012e-07	5.36849e-05
Cd24a	447.7	2.337	1.224	7.29193e-07	5.62443e-05
C1qtnf6	255.58	2.408	1.268	7.91714e-07	5.93609e-05
Trmt10c	479.63	2.392	1.258	7.90395e-07	5.93609e-05
Fcgr4	847.1	2.923	1.547	7.87343e-07	5.93609e-05
Coxfa4l3	119.42	4.034	2.012	8.43442e-07	6.2888e-05
Syngap1	356.78	4.828	2.271	8.49787e-07	6.29029e-05
Phf11b	83.91	4.84	2.275	8.53016e-07	6.29029e-05
4930447F24Rik	19.45	13.328	3.736	8.84138e-07	6.48416e-05
Chst3	202.13	3.279	1.713	9.32776e-07	6.80369e-05
Ncam1	30.27	6.41	2.68	9.83529e-07	7.1351e-05
Zbp1	130.67	5.328	2.414	1.12689e-06	8.08772e-05
Fnta	1713.82	4.308	2.107	1.13421e-06	8.09691e-05
Mx2	76.82	5.775	2.53	1.18559e-06	8.24448e-05
Fam110c	23.29	6.535	2.708	1.19761e-06	8.28513e-05
Gm17230	27	4.794	2.261	1.50046e-06	0.000102222
Npy	560.76	2.155	1.108	1.5525e-06	0.000105233
Klk1b11	36.13	8.731	3.126	1.61843e-06	0.000108605
Ly6a	418.05	14.196	3.827	1.93899e-06	0.000128828
Gm26797	18.35	11.183	3.483	2.27583e-06	0.000149725
Ifi206	80.1	7.166	2.841	2.33239e-06	0.000152697
Palld	423.39	2.271	1.183	2.63668e-06	0.000171781
Rasgrf2	20.16	6.021	2.59	2.83984e-06	0.000184123
Gm7497	90.95	5.528	2.467	2.93348e-06	0.000188344
Xaf1	165.45	4.07	2.025	2.98568e-06	0.000189909
Entpd1	1678.36	1.87	0.903	3.07461e-06	0.000194643
Gm43351	62.43	4.669	2.223	3.35834e-06	0.000210618
Gm30329	236.48	2.293	1.197	3.41173e-06	0.000212971
Ap1s3	88.8	3.742	1.904	3.63839e-06	0.000226069
Tfec	556.22	2.076	1.054	4.21184e-06	0.000256942
Galnt12	205.56	2.677	1.421	4.4107e-06	0.000266649
Gbp5	19.41	16.51	4.045	4.40854e-06	0.000266649
Msh3	520.2	2.217	1.149	4.62337e-06	0.000278252
Zfhx4	15.76	9.821	3.296	4.88378e-06	0.000292613
Zfp941	38.31	3.832	1.938	5.07995e-06	0.000303013
Cadps	37.16	5.458	2.448	5.44875e-06	0.000322148
Il13ra1	195.61	2.227	1.155	5.61243e-06	0.000328928
Bco2	68.15	2.979	1.575	5.59535e-06	0.000328928
F11r	348.53	2.449	1.292	5.78151e-06	0.000337364
Oas1g	126.95	3.886	1.958	5.86487e-06	0.000340746
Loxl3	248.37	2.692	1.429	6.31212e-06	0.000363186
Pdzrn3	10.87	11.433	3.515	6.33228e-06	0.000363186
Dhrs9	663.13	2.768	1.469	6.59847e-06	0.000376843
Phf11d	143.79	3.619	1.855	6.72763e-06	0.000382591
Tnfsf8	132.42	3.304	1.724	6.76777e-06	0.00038325
Cped1	142.12	3.621	1.857	7.09791e-06	0.000400257
Colec12	1713.52	4.766	2.253	7.12896e-06	0.000400325
Atp2a3	2083.13	2.358	1.238	7.54996e-06	0.000420448
Hdac9	682.38	2.901	1.537	7.70177e-06	0.00042713
Cd69	65.69	6.236	2.641	8.26545e-06	0.000456505
Slc18a1	74.8	4.138	2.049	9.29958e-06	0.000509927
None	387.3	5.162	2.368	9.3087e-06	0.000509927
Radil	11.78	8.488	3.085	9.5131e-06	0.000519005
Inpp5j	85.3	3.011	1.59	1.04551e-05	0.000568089
Lgals9	1579.56	1.785	0.836	1.05634e-05	0.00057096
Dhx40	473.43	1.93	0.949	1.10122e-05	0.00059118
Ly6e	4750.93	2.562	1.357	1.11357e-05	0.000595428
Htra3	73.93	2.983	1.577	1.15839e-05	0.000609677
Tgfb1i1	25.6	9.009	3.171	1.15231e-05	0.000609677
Sorl1	1528.56	2.543	1.346	1.15729e-05	0.000609677
Gstm1	2386.01	2.283	1.191	1.15431e-05	0.000609677
Cald1	198.02	5.419	2.438	1.27044e-05	0.000666037
Ifi202b	17.91	12.748	3.672	1.35998e-05	0.000707452
Taf4b	181.82	2.315	1.211	1.3831e-05	0.0007167
Cdk18	2772.62	1.739	0.798	1.46481e-05	0.000753227
Rigi	541.44	3.076	1.621	1.4738e-05	0.000754956
Cd22	149.68	2.327	1.218	1.53309e-05	0.000780065
Cd5l	1504.66	2.093	1.066	1.55545e-05	0.000787761
Serpine1	1056.69	5.174	2.371	1.60649e-05	0.000810552
Tln2	77.61	4.217	2.076	1.63655e-05	0.000822627
Klhl29	28.23	4.802	2.264	1.66565e-05	0.000831032
Parp9	548.05	2.227	1.155	1.69515e-05	0.000839508
Sdk2	27.45	11.891	3.572	1.71235e-05	0.000844905
Tmem156	166.89	2.656	1.409	1.74238e-05	0.000856572
None	165.98	22.003	4.46	1.76673e-05	0.000862226
Gm12708	46.7	3.367	1.751	1.76431e-05	0.000862226
None	63.83	2.92	1.546	1.87873e-05	0.000913565
H2-T24	156.84	4.195	2.069	1.92667e-05	0.000933495
Iigp1	26.08	9.037	3.176	2.08736e-05	0.0010041
Napsa	824.96	1.805	0.852	2.29779e-05	0.00109746
Nlrc3	315.88	2.091	1.064	2.2959e-05	0.00109746
Zranb3	896.84	2.546	1.348	2.30674e-05	0.00109783
Ltbp1	26.68	8.211	3.038	2.33924e-05	0.00110936
Parvg	1621.65	1.778	0.83	2.38464e-05	0.00112296
Parp14	1694.06	2.302	1.203	2.51726e-05	0.00117715
Cxcr3	46.41	3.036	1.602	2.62382e-05	0.00122272
Specc1	2633	1.65	0.723	2.79982e-05	0.00129129
Dpy19l3	44.27	5.358	2.422	2.79239e-05	0.00129129
Rnf213	6346.02	2.221	1.151	2.78575e-05	0.00129129
Slc27a1	4952.91	1.738	0.797	2.83454e-05	0.00129837
Bag4	331.92	2.622	1.39	2.82757e-05	0.00129837
Col8a1	50.12	7.362	2.88	2.9886e-05	0.00136428
AI606473	37.61	4.099	2.035	3.22141e-05	0.00146558
Mmp2	81.56	4.147	2.052	3.26008e-05	0.00147816
Oas1c	38.61	3.386	1.76	3.28752e-05	0.00148558
Synpo	60.97	4.039	2.014	3.34006e-05	0.00150426
Stat1	303.49	2.437	1.285	3.36256e-05	0.00150933
Msrb3	25.25	4.535	2.181	3.42826e-05	0.00153369
Mylk	50.08	5.046	2.335	3.52966e-05	0.00155317
Helz2	1609.51	2.379	1.25	3.48387e-05	0.00155317
Atf7ip	2147.79	1.803	0.85	3.52054e-05	0.00155317
Clec2i	241.85	2.94	1.556	3.51677e-05	0.00155317
Gpr176	59.32	3.403	1.767	3.51146e-05	0.00155317
None	18.69	4.203	2.071	3.58904e-05	0.00157414
Ndrg4	53.54	2.878	1.525	3.66686e-05	0.00160303
Slc30a4	412.84	1.851	0.888	3.83724e-05	0.00167207
Slfn1	27.15	10.013	3.324	3.8501e-05	0.00167224
Chil3	26.5	4.677	2.226	3.87449e-05	0.00167741
Fzd8	53.38	4.16	2.057	3.93594e-05	0.00169309
Minar1	62.17	3.29	1.718	3.99992e-05	0.00170876
Lrrc32	33.58	4.574	2.194	4.01058e-05	0.00170876
Mndal	346.56	3.184	1.671	4.02947e-05	0.00171138
ND5	13015.1	2.284	1.191	4.10024e-05	0.00173594
Psd2	37.57	3.157	1.659	4.16148e-05	0.00175082
Abcb1a	165.27	2.652	1.407	4.23515e-05	0.00177625
Tpm2	44.27	5.043	2.334	4.34028e-05	0.00181467
Lamb1	68.39	4.391	2.134	4.58004e-05	0.00190306
Ctse	38.63	3.277	1.712	4.85684e-05	0.0019995
Slc39a11	911.87	1.69	0.757	5.07677e-05	0.00208365
Man2b2	4283.77	1.665	0.735	5.10253e-05	0.00208784
Ifi47	120.63	3.535	1.822	5.13391e-05	0.00209429
Sirpb1b	148.52	3.25	1.701	5.16486e-05	0.00210053
Ifi27	1093.79	1.706	0.771	5.40876e-05	0.00219308
Neo1	703.43	2.242	1.165	5.44745e-05	0.0021955
Or5v1b	154.72	2.428	1.28	5.44593e-05	0.0021955
Ppm1h	1668.6	1.697	0.763	5.49136e-05	0.00219998
Macroh2a2	40.37	5.234	2.388	5.59428e-05	0.00223455
Ddhd2	1018.58	2.487	1.314	5.62928e-05	0.00224186
Acta2	316.45	5.037	2.333	5.81522e-05	0.00230906
Cd72	657.85	2.326	1.218	5.97211e-05	0.0023574
Smpdl3b	146	2.995	1.582	6.6817e-05	0.002616
Sez6l2	34.32	3.338	1.739	6.6857e-05	0.002616
Zfp469	73.73	2.84	1.506	6.81549e-05	0.00265903
Cemip	15.26	9.299	3.217	7.09271e-05	0.00275119
Kalrn	23.62	4.137	2.049	7.26369e-05	0.00280939
None	20.21	5.939	2.57	7.33257e-05	0.00282789
Myo10	1492.29	1.871	0.904	7.70731e-05	0.00295542
Bcar1	26.63	4.731	2.242	7.70365e-05	0.00295542
Antxr1	23.83	4.765	2.253	7.74432e-05	0.00296116
Mfge8	3393.52	2.243	1.166	7.85593e-05	0.0029953
Sorbs3	374.12	2.175	1.121	7.89027e-05	0.00299987
Fcrl1	110.75	2.751	1.46	8.01567e-05	0.00303894
Slc24a3	113.08	2.301	1.202	8.47712e-05	0.00318688
Syne1	2528.54	1.753	0.81	8.53087e-05	0.00319812
Tmem158	141.01	4.027	2.01	8.69487e-05	0.00325052
Gstm4	202.01	2.038	1.027	8.83896e-05	0.00327701
Trim30a	1158.38	2.12	1.084	8.83671e-05	0.00327701
Lhfpl6	17.9	6.867	2.78	8.8773e-05	0.00328216
Ltbp2	204.32	5.119	2.356	8.91687e-05	0.00328773
Slc6a17	15.67	10.875	3.443	8.95165e-05	0.00329151
None	17.56	4.814	2.267	9.25665e-05	0.00338511
Anpep	8398.81	1.813	0.858	9.40958e-05	0.00343168
Rbms3	25.03	8.475	3.083	9.45183e-05	0.00343775
Anapc15	219.84	2.053	1.038	9.51712e-05	0.00345214
None	39.66	4.013	2.005	9.71531e-05	0.00351453
P2ry14	105.02	2.284	1.192	0.000101105	0.00362157
Trim30d	409.16	2.425	1.278	0.000101191	0.00362157
Nfib	32.4	3.4	1.766	0.000102808	0.00365165
Tmem40	16.19	4.787	2.259	0.000104887	0.0037142
Pkn3	302.11	2.461	1.299	0.000108311	0.00380753
Lrpap1	2825.04	1.712	0.775	0.000108373	0.00380753
Lsm1	333.54	3.505	1.809	0.000110658	0.00387764
COX1	64843.3	2.166	1.115	0.00011293	0.00394695
Milr1	742.88	1.852	0.889	0.000116673	0.00403574
None	16.81	5.443	2.444	0.000117661	0.00405947
Ehhadh	45.81	3.928	1.974	0.00012351	0.00424315
Ccn4	34.11	5.335	2.416	0.000124784	0.00426139
Ctnnd2	45	8.103	3.018	0.000125543	0.00427643
Lilrb4a	2381.7	1.644	0.717	0.000131343	0.00445141
Plac8	15.85	9.874	3.304	0.000133542	0.00451452
Gba1	1591.88	1.587	0.667	0.000142161	0.00478181
Prr5l	100.37	2.97	1.571	0.000153735	0.00514532
Cmah	169.61	6.104	2.61	0.000154571	0.00516043
Epsti1	335.42	2.871	1.521	0.000159191	0.00527531
Hk3	3520.78	1.872	0.905	0.000159939	0.00528705
None	28.88	5.501	2.46	0.000162003	0.00534211
Abcc2	29.67	3.679	1.879	0.000167098	0.00546125
None	34.59	3.837	1.94	0.00016814	0.00547721
Fxyd5	4854.23	1.696	0.762	0.000169933	0.00550886
Mmp27	217.96	2.33	1.22	0.000169601	0.00550886
Nmt2	1099.48	1.941	0.957	0.00017235	0.00557376
Tex9	23.74	3.865	1.95	0.00017599	0.00567778
Slc2a3	373.88	2.4	1.263	0.000180539	0.00579668
Gabbr2	31.34	4.204	2.072	0.000182114	0.0058333
None	153.69	5.573	2.478	0.000183732	0.0058711
Rapgef5	1364.37	2.059	1.042	0.000188383	0.00597705
9930111J21Rik2	250.25	2.592	1.374	0.000188325	0.00597705
Gm5431	173.66	2.882	1.527	0.000191693	0.00606773
Mrc1	13168.9	2.314	1.211	0.000193111	0.00609821
Trim34a	108.81	2.24	1.164	0.000199924	0.00628378
Osgin1	1140.62	2.147	1.102	0.000202128	0.00632345
Fam187b	22	4.401	2.138	0.000202681	0.00632601
Adgrg3	79.68	3.989	1.996	0.000203781	0.00633413
Fermt2	32.88	7.002	2.808	0.000205623	0.00637338
Ifih1	630.17	2.023	1.016	0.000206965	0.00640018
Fuca2	2568.67	1.61	0.687	0.000208341	0.00642792
4933431G14Rik	59.56	2.689	1.427	0.000210361	0.00647534
None	145.52	2.323	1.216	0.000210984	0.00647969
Irs1	25.28	3.734	1.901	0.00021197	0.00649509
Crlf1	28.46	6.167	2.624	0.000217673	0.00665464
Csrp2	73.32	3.303	1.724	0.000222151	0.00677307
Tspan32	426.08	1.762	0.817	0.000225831	0.00684983
Cttn	76.79	2.621	1.39	0.000231094	0.00696969
Hook3	3362.17	3.633	1.861	0.000235745	0.00707816
Fscn1	59.38	6.001	2.585	0.00023652	0.00708556
Ms4a6b	413.89	3.406	1.768	0.000238036	0.00710096
Zan	25.3	7.007	2.809	0.000238092	0.00710096
Psd3	1227.96	1.975	0.982	0.000239864	0.00713795
Or2v1	39.11	4.049	2.018	0.000240845	0.00715129
Pard3	13.09	4.372	2.128	0.000246303	0.00728112
Htr2a	70.07	3.308	1.726	0.000259235	0.00764658
Kirrel1	45.14	5.47	2.452	0.000262426	0.00772374
Sdc4	1310.54	1.67	0.74	0.00027037	0.00793354
None	21.02	4.773	2.255	0.000270737	0.00793354
Frmd4a	893.13	1.86	0.895	0.000272326	0.00796273
Chst11	545.39	2.774	1.472	0.00027544	0.00803625
Raet1d	90.76	2.784	1.477	0.000276122	0.00803868
None	94.82	2.156	1.108	0.00027681	0.00804128
Itpr3	2335.1	1.573	0.653	0.000282403	0.00818603
Ube2l6	378.98	2.219	1.15	0.000289746	0.00838077
Tmem171	157.93	2.248	1.169	0.000291044	0.00840021
Adamts2	27.13	4.323	2.112	0.000294828	0.00849117
Uba7	465.46	1.895	0.922	0.000298372	0.00855651
Noct	387.4	1.813	0.859	0.000310652	0.00885194
Adcy6	20.16	4.492	2.167	0.000315148	0.00894207
Eif2ak2	627.62	2.11	1.077	0.00032253	0.00911299
Gbp6	12.61	7.631	2.932	0.000347261	0.00979116
None	21.6	4.029	2.01	0.00035097	0.00987498
Fads3	60.02	3.592	1.845	0.000352296	0.00989156
Il11	34.77	14.357	3.844	0.000353411	0.00990214
Gk	549.83	1.644	0.717	0.000363658	0.010168
Parp11	395.6	1.808	0.854	0.000371369	0.010362
Ccnd2	1086.04	3.27	1.709	0.000375755	0.0104627
Cyria	546.78	1.954	0.967	0.000379027	0.0105319
Armcx2	106.56	2.578	1.366	0.000401823	0.0110284
Sdc3	4941.4	2.006	1.004	0.000402695	0.0110297
Mdfi	49.36	3.162	1.661	0.000403978	0.0110423
Ctnnb1	6471.45	1.66	0.732	0.000407963	0.0111286
None	86.16	3.256	1.703	0.000410269	0.0111688
Enah	64.12	4.113	2.04	0.000417838	0.0113061
Lilrb4b	6612.66	1.609	0.686	0.000417215	0.0113061
Abca8b	189.66	1.997	0.998	0.000422784	0.0114169
Arhgap26	608.24	1.733	0.793	0.000431988	0.011642
Ccl4	671.73	1.859	0.895	0.000441526	0.0118752
H2-DMb2	18.39	4.274	2.096	0.000449238	0.0120584
Slamf9	156.08	2.834	1.503	0.000453886	0.0121589
Adar	1096.41	1.89	0.918	0.000456205	0.0121967
Rnf7	937.82	1.571	0.652	0.000473655	0.0125383
Abcg2	247.38	2.998	1.584	0.000479637	0.0126717
Klhl6	384.91	2.86	1.516	0.000489523	0.012886
Perm1	379.51	2.231	1.158	0.000490972	0.012895
None	105.08	2.249	1.169	0.000503158	0.0131703
None	399	2.012	1.009	0.000503418	0.0131703
Hlcs	249.62	1.865	0.899	0.000505368	0.0131898
Nes	134.36	3.94	1.978	0.000521565	0.0135395
Nectin4	241.73	2.434	1.283	0.000538744	0.0139316
C1qc	12038.6	1.817	0.862	0.000552666	0.0142641
Gbp8	93.03	2.628	1.394	0.000564764	0.0145205
Tead1	51.02	4.998	2.321	0.000569735	0.0145924
Atp6v0a1	3697.58	1.537	0.62	0.000571206	0.0146022
None	62.05	2.642	1.402	0.000574689	0.0146633
Tmem151a	81.03	3.474	1.797	0.000579536	0.014731
Parva	23.57	5.338	2.416	0.000585198	0.0148468
Bid	770.1	2.033	1.024	0.000596241	0.0150984
Cxcl10	55.6	4.363	2.125	0.000608967	0.0153627
Tnfrsf26	1539.95	1.797	0.846	0.000608209	0.0153627
Lims2	15.61	4.019	2.007	0.000629632	0.0157069
Slit2	12.44	5.201	2.379	0.000627331	0.0157069
Cdcp1	51.15	3.547	1.827	0.000628487	0.0157069
Ank2	83.58	2.267	1.181	0.00064901	0.0161303
Ablim1	29.36	3.872	1.953	0.000656366	0.0162529
Cxcl12	47.47	6.788	2.763	0.000685284	0.0168756
Prkg1	44.76	2.679	1.422	0.000695349	0.0170608
Flnc	44.11	6.305	2.657	0.000707039	0.017316
Gpr137b	3092.99	1.814	0.859	0.000708731	0.0173258
Lox	272.59	5.334	2.415	0.000719622	0.0175282
Shfl	169.3	1.918	0.94	0.000722143	0.0175578
Cdh11	60.28	5.073	2.343	0.000732899	0.0177549
Ripor2	142.54	3.657	1.871	0.000732808	0.0177549
Cavin1	74.53	2.31	1.208	0.000740584	0.0179088
Loxl1	19.94	5.387	2.429	0.000747899	0.0180532
Slc39a12	29.61	3.572	1.837	0.000750556	0.0180848
Ccdc92	25.52	5.57	2.478	0.000756886	0.0181506
Pced1b	168.67	1.927	0.946	0.000761964	0.0181673
Gm36750	108.61	2.916	1.544	0.000762105	0.0181673
Pfkfb3	2330.17	1.655	0.727	0.000775158	0.0184457
Pdk4	21.34	9.776	3.289	0.000808715	0.0190417
Cyb561	17.54	2.966	1.568	0.000808352	0.0190417
Fgf2	32.48	4.38	2.131	0.000815037	0.0191234
Zfp532	69.6	2.409	1.269	0.000814702	0.0191234
Arhgef18	174.29	2.038	1.027	0.000824091	0.0193021
Dtx3l	973.53	1.951	0.964	0.000852264	0.0198926
None	74.77	2.235	1.16	0.000857737	0.0199856
Itgax	175.53	3.97	1.989	0.000859603	0.0199943
Akap12	59.5	2.472	1.305	0.000866629	0.0201229
Amz1	772.66	1.704	0.769	0.000877402	0.0203378
Frmd6	298.6	1.947	0.961	0.00088249	0.0204205
None	13.8	14.042	3.812	0.000907678	0.0208953
Prrx1	34.23	5.856	2.55	0.000921637	0.0211803
Matcap1	26.57	3.04	1.604	0.0009556	0.0218114
Slc37a1	173.01	1.913	0.936	0.000963002	0.021943
Slit3	16.22	7.339	2.876	0.000972897	0.022116
Dpysl3	100.77	6.942	2.795	0.000975864	0.0221234
C030034L19Rik	44.69	2.897	1.534	0.00100439	0.0226935
Arhgef9	29.03	2.842	1.507	0.00100815	0.0227164
Efr3b	114.01	3.468	1.794	0.00101634	0.0228099
Map4k2	717.32	1.586	0.666	0.00102216	0.0229021
Chn2	179.55	2.716	1.442	0.0010269	0.0229318
Fhl2	19.76	7.954	2.992	0.00102586	0.0229318
Rassf8	3117.03	1.882	0.912	0.00106609	0.0237425
Cnrip1	99.22	2.567	1.36	0.00106674	0.0237425
Abcg3	96.5	2.28	1.189	0.00110928	0.0246076
Ehd2	30.83	4.32	2.111	0.00113203	0.025071
Pls3	869.52	1.758	0.814	0.00113608	0.0251193
Ghr	16.1	3.491	1.804	0.00114827	0.0253379
Trim30b	19.33	3.827	1.936	0.001152	0.0253416
B2m	11178.1	2.386	1.255	0.00116835	0.0256217
Igf1r	410.67	1.636	0.71	0.00119816	0.0261084
Pdgfrb	57.4	4.839	2.275	0.00119833	0.0261084
Slc9a9	1450.66	1.626	0.701	0.00119566	0.0261084
Nod1	366.06	1.802	0.85	0.00122647	0.0265921
Gsdme	552.87	1.706	0.771	0.00124068	0.0268567
Tor1aip2	2286.03	1.516	0.6	0.00125235	0.0270221
Phldb2	46.3	4.257	2.09	0.00126795	0.0273148
Sema7a	29.56	7.183	2.845	0.00127279	0.0273753
1600014C10Rik	308.04	1.646	0.719	0.00130539	0.0279865
Tpm1	765.1	1.724	0.786	0.00131605	0.0281703
Tcn2	2083.52	1.533	0.616	0.00134411	0.0286133
Ripk3	348.21	1.822	0.866	0.00134528	0.0286133
Il1rl2	135.13	2.423	1.277	0.00134143	0.0286133
ND1	8591.21	2.068	1.048	0.00135296	0.0287311
Tmem260	732.75	1.561	0.643	0.00139144	0.029455
Plod2	72.67	2.706	1.436	0.00139587	0.0295022
None	39.69	2.799	1.485	0.00141627	0.0297461
Aif1	235.96	2.051	1.037	0.00146915	0.0308085
Tnc	285	4.89	2.29	0.00148868	0.0311515
Ptprf	18.96	5.327	2.413	0.00149015	0.0311515
Mill2	27.39	4.31	2.108	0.0014969	0.031244
Lyz1	332.85	2.343	1.228	0.00151798	0.0316347
Cdh2	18.45	9.341	3.224	0.00153523	0.0319446
Calr	8371.24	1.899	0.926	0.00153914	0.031974
Abhd6	21.05	3.52	1.815	0.00156183	0.0323477
Adamts6	60.06	2.556	1.354	0.00158665	0.0327607
Nxpe1-ps	86.22	2.41	1.269	0.00158587	0.0327607
Hacd4	1806.69	1.624	0.699	0.00159506	0.0328838
Hspg2	163.97	4.721	2.239	0.00161016	0.0330427
Mtss1	5987.35	1.475	0.561	0.00161308	0.0330521
Itga11	72.46	2.503	1.323	0.00163025	0.033353
Parp8	384.61	1.623	0.698	0.00163722	0.0334446
Dhx58	200.55	2.338	1.225	0.00170481	0.0345102
Atp8a1	1212.4	1.473	0.559	0.00170904	0.0345438
Asrgl1	158.87	1.972	0.98	0.00176104	0.0354879
Klhl3	68.78	3.895	1.962	0.00176934	0.0356017
Ece1	1007.84	1.533	0.616	0.00177532	0.0356685
Fcna	187.35	2.244	1.166	0.00180062	0.0361228
Amotl1	274.46	2.048	1.034	0.00180971	0.036251
Cyfip2	3043.81	1.726	0.788	0.00185033	0.0369542
Fam53c	1342.75	1.468	0.554	0.0018756	0.0374032
Mtss2	25.42	2.75	1.459	0.00187964	0.0374282
Serpinh1	133.47	4.972	2.314	0.00193566	0.0384867
Ms4a6c	481.2	2.367	1.243	0.00194187	0.0385531
Maml3	376.13	1.661	0.732	0.00196638	0.038982
Slc25a23	264.41	1.903	0.928	0.00197946	0.0391835
Psmb9	244.78	1.977	0.984	0.00198897	0.0393136
Nedd4	137.78	4.31	2.108	0.00200772	0.039626
Dnase2a	937.45	1.512	0.596	0.00202132	0.0398053
Loxl2	50.48	4.811	2.266	0.00208872	0.0409236
Padi2	566.65	1.893	0.921	0.00214642	0.0419317
Dynlt1b	20.76	2.766	1.468	0.00216596	0.0422521
Gm35413	17.68	4.836	2.274	0.0022229	0.043237
Mmp12	4597.45	2.731	1.45	0.00224799	0.0434731
Mical1	876.92	1.673	0.743	0.00226347	0.0437095
Timp1	86.11	3.791	1.922	0.00230794	0.0443766
None	33.73	3.16	1.66	0.00231321	0.0444143
Whrn	73.44	2.235	1.16	0.00237808	0.0455295
Ccdc180	35.47	2.306	1.205	0.00238735	0.0456106
Trim12a	264.63	1.741	0.8	0.00238911	0.0456106
Ppm1e	49.41	2.25	1.17	0.00243579	0.0463042
Nlrc5	1175.86	1.561	0.642	0.00243467	0.0463042
Nmi	95.35	1.94	0.956	0.00249663	0.0473266
Olfml3	667.52	2.625	1.392	0.00255363	0.0482029
Csf3r	940.4	1.526	0.61	0.0025574	0.0482063
Sh2d3c	765.77	1.597	0.676	0.00258664	0.0486209
Bsn	647.03	1.922	0.943	0.00259894	0.0487157
Ston1	44.38	2.572	1.363	0.00260845	0.0488256
Serpine2	86.21	2.422	1.276	0.00265721	0.0495784
Irgm2	204.14	2.51	1.328	0.00265974	0.0495784
Lama4	17.9	4.514	2.174	0.00268773	0.049917

## Sheet: KOCtrlabvsWTCtrlab.down
Gene Symbol (KOCtrlabvsWTCtrlab.down)	baseMean (KOCtrlabvsWTCtrlab.down)	FC (KOCtrlabvsWTCtrlab.down)	log2FoldChange (KOCtrlabvsWTCtrlab.down)	pvalue (KOCtrlabvsWTCtrlab.down)	padj (KOCtrlabvsWTCtrlab.down)
Lyz2	119875	0.003	-8.508	1.23063e-88	1.65163e-84
H3f3b	3333.08	0.134	-2.898	3.59973e-19	3.7163e-16
Dner	105.87	0.126	-2.988	1.3409e-13	5.62383e-11
Fosb	10087.1	0.293	-1.77	1.07772e-12	4.13258e-10
Wnk2	55.74	0.056	-4.146	1.3104e-12	4.77775e-10
Gt(ROSA)26Sor	183.84	0.224	-2.156	3.91549e-12	1.16777e-09
H3f3a	434.7	0.176	-2.51	1.68059e-11	4.33754e-09
None	21.05	0.069	-3.853	2.25605e-10	4.58765e-08
Dram1	681.1	0.315	-1.668	1.03795e-09	1.85738e-07
Chdh	30.85	0.116	-3.11	1.1888e-09	2.07207e-07
Ighm	145.77	0.079	-3.661	1.58816e-09	2.69805e-07
Notch1	4079.6	0.453	-1.142	2.6275e-09	4.19805e-07
Sgk1	6577.54	0.402	-1.314	2.74022e-09	4.27633e-07
Ldhb	92.97	0.169	-2.562	4.92798e-09	7.036e-07
Itga8	177.23	0.149	-2.745	5.58089e-09	7.88432e-07
Ephx1	854.58	0.354	-1.497	5.92828e-09	8.28787e-07
Fxyd2	80.16	0.187	-2.42	1.59115e-08	1.87323e-06
Depp1	65.43	0.154	-2.701	2.07792e-08	2.38357e-06
Ypel3	965.64	0.407	-1.297	5.783e-08	6.15981e-06
Synj2	1514.49	0.515	-0.959	7.64708e-08	7.89473e-06
Zdhhc14	1505.37	0.498	-1.006	7.87654e-08	8.00841e-06
Klf4	3757.39	0.458	-1.125	8.99672e-08	8.94408e-06
Pttg1	160.01	0.196	-2.353	1.57453e-07	1.48815e-05
Ten1	253.89	0.43	-1.219	1.63964e-07	1.53885e-05
Rbpms	286.42	0.267	-1.906	2.66999e-07	2.37311e-05
None	122.75	0.344	-1.539	3.32535e-07	2.93615e-05
Vldlr	329.58	0.188	-2.408	3.82857e-07	3.29392e-05
Mcrip1	294.33	0.452	-1.144	4.34726e-07	3.62389e-05
Akirin1	1605.01	0.548	-0.868	5.44847e-07	4.35262e-05
Prdx5	3381.34	0.506	-0.984	5.8113e-07	4.615e-05
Acp3	93.94	0.316	-1.663	7.52654e-07	5.77221e-05
Rpl29	1214.31	0.289	-1.791	7.74738e-07	5.90782e-05
Slc15a2	193.41	0.174	-2.519	1.07138e-06	7.73065e-05
Cav2	1666.34	0.514	-0.96	1.15049e-06	8.16972e-05
Bbip1	133.61	0.356	-1.489	1.15685e-06	8.17163e-05
Bach2	85.92	0.349	-1.52	1.16905e-06	8.21454e-05
Gpx1	3224.58	0.511	-0.969	1.18521e-06	8.24448e-05
Cav1	453.9	0.192	-2.383	1.37058e-06	9.43313e-05
Pon2	923.21	0.545	-0.875	1.45347e-06	9.95258e-05
Ugdh	893.38	0.525	-0.929	1.583e-06	0.000106761
Plxnd1	9726.06	0.445	-1.168	1.89795e-06	0.000126728
Gna12	4283.16	0.537	-0.898	2.04988e-06	0.000135525
Scn1b	117.62	0.323	-1.629	2.91357e-06	0.000187996
Mob3b	278.19	0.438	-1.192	2.94705e-06	0.000188344
Zdhhc9	895.22	0.563	-0.828	3.27301e-06	0.00020623
Cpne2	1282.25	0.551	-0.86	3.77345e-06	0.000232704
Prrg1	38.18	0.244	-2.038	3.77986e-06	0.000232704
Kdm7a	3287.24	0.495	-1.013	3.88242e-06	0.000237927
Adora2b	43.41	0.297	-1.751	5.11077e-06	0.000303503
Cebpb	6109.52	0.493	-1.021	6.27573e-06	0.000363046
Tmem87b	1825.45	0.55	-0.861	7.53543e-06	0.000420448
Clec2d	170.4	0.268	-1.899	1.0593e-05	0.00057096
Fam171a1	139.93	0.388	-1.366	1.30629e-05	0.00068217
Narf	711.82	0.529	-0.92	1.44795e-05	0.000747419
Gm22009	914.76	0.348	-1.523	1.53444e-05	0.000780065
Tnfrsf21	2046.53	0.575	-0.799	1.65862e-05	0.000830612
Fam43a	271.34	0.401	-1.318	1.67725e-05	0.000833717
Fzd4	81.44	0.371	-1.432	1.94964e-05	0.00094123
Osm	2254.79	0.504	-0.988	2.36571e-05	0.00111797
Mmp9	64.92	0.259	-1.95	2.40789e-05	0.00112994
Rxra	2352.08	0.6	-0.736	3.9012e-05	0.00168354
Nfil3	1448.8	0.574	-0.8	3.95157e-05	0.00169438
Fam234a	2526.06	0.521	-0.939	4.14365e-05	0.0017488
4930506C21Rik	72.32	0.333	-1.588	4.5431e-05	0.00189357
Dapk1	3011.11	0.548	-0.867	4.65938e-05	0.00193005
Layn	145.21	0.442	-1.176	4.67384e-05	0.00193008
Susd3	535.34	0.532	-0.91	5.48289e-05	0.00219998
Hpgd	70.13	0.174	-2.519	5.96522e-05	0.0023574
Arg1	60.52	0.266	-1.911	6.36275e-05	0.00250424
Phlda3	1822.15	0.324	-1.627	7.048e-05	0.00274177
Samd1	654.88	0.583	-0.779	8.14699e-05	0.00308002
Ddit4	1024.68	0.412	-1.278	8.1733e-05	0.00308129
Gm25395	648.75	0.397	-1.332	8.8172e-05	0.00327701
Nat8l	65.89	0.19	-2.393	9.08029e-05	0.00332969
Atp10d	305.39	0.549	-0.865	9.80501e-05	0.00353745
Cib2	50.12	0.267	-1.907	9.90063e-05	0.00356237
Cbr2	482.09	0.303	-1.722	0.000102848	0.00365165
Per2	569.97	0.463	-1.111	0.000102738	0.00365165
Slc16a9	16.57	0.164	-2.604	0.000106241	0.00375228
Aph1b	249.07	0.462	-1.116	0.000114811	0.00400228
Nr4a3	324.7	0.387	-1.371	0.000115664	0.00402156
Dock3	33.45	0.268	-1.901	0.000116431	0.00403574
Itgam	2647.37	0.6	-0.738	0.000123618	0.00424315
Tob1	684.81	0.484	-1.047	0.000124319	0.00425635
Sash1	8363.67	0.613	-0.706	0.000131117	0.00445141
Tle3	3344.88	0.593	-0.754	0.000139088	0.00469021
Lpgat1	1179.9	0.637	-0.651	0.000145387	0.0048781
Tmem150a	47.47	0.397	-1.331	0.000155431	0.00517627
Hal	33.35	0.181	-2.464	0.000156153	0.00518746
Snx9	1861.44	0.645	-0.633	0.000163905	0.00539159
Arhgap32	111.55	0.401	-1.318	0.000167243	0.00546125
None	44.41	0.382	-1.388	0.000167072	0.00546125
Crip1	474.03	0.397	-1.332	0.000178121	0.00573276
Lrrk2	502.08	0.529	-0.918	0.000186179	0.00593516
Scarna6	180.42	0.309	-1.694	0.000198245	0.00624565
Pcbp4	136.93	0.396	-1.338	0.000200706	0.00629364
Ccno	47.88	0.343	-1.545	0.000203885	0.00633413
Cebpd	609.83	0.521	-0.94	0.000222556	0.00677307
Tfrc	3277.54	0.529	-0.919	0.000226609	0.00684983
C1galt1	1203.2	0.553	-0.856	0.000226144	0.00684983
4833427F10Rik	20.26	0.252	-1.987	0.000233222	0.0070181
Pop7	109.22	0.467	-1.1	0.000245714	0.00727976
Tm6sf1	1728.39	0.568	-0.815	0.000296985	0.00853499
Penk	16.68	0.236	-2.082	0.000301406	0.0086251
Stab1	36413.6	0.51	-0.97	0.000306636	0.00875608
Slc43a2	7301.7	0.638	-0.648	0.000313767	0.00892174
Pdpn	779.1	0.372	-1.428	0.000318904	0.00902956
None	32.49	0.366	-1.451	0.000382166	0.0105972
Smg9	493.81	0.62	-0.689	0.000386327	0.0106785
Rbpj	5709.45	0.644	-0.635	0.000386689	0.0106785
Insr	1587.31	0.655	-0.61	0.000399537	0.0110085
Add3	793.57	0.531	-0.913	0.000400278	0.0110085
Marco	208.32	0.269	-1.895	0.000412058	0.0111948
Ppfia4	238.34	0.479	-1.062	0.000460379	0.0122838
Slc12a5	32.66	0.362	-1.468	0.000462686	0.0123209
Ptgir	1428.33	0.608	-0.719	0.000464954	0.0123567
Ppp2r3d	362.34	0.597	-0.743	0.000467299	0.0123945
Pros1	722.69	0.602	-0.732	0.00048967	0.012886
Sgpp1	1614.34	0.643	-0.636	0.000506128	0.0131898
Zfp503	303.78	0.477	-1.067	0.000511935	0.0133153
Pop5	180.38	0.549	-0.864	0.000538503	0.0139316
Cbarp	92.87	0.485	-1.045	0.00055797	0.0143734
Sptssa	884.46	0.612	-0.709	0.000566651	0.0145412
Mbp	1789.66	0.665	-0.589	0.00057588	0.0146658
Fam53b	1507.71	0.558	-0.841	0.000619909	0.0156094
Nin	1566.73	0.585	-0.774	0.000625451	0.0157069
Gypc	321.38	0.598	-0.741	0.000626497	0.0157069
Arl4a	145.37	0.53	-0.916	0.00064355	0.0160243
Junb	14948.3	0.547	-0.87	0.000654719	0.0162421
Tmem43	3919.42	0.652	-0.616	0.00066101	0.0163378
Ttc32	46.46	0.425	-1.234	0.000662642	0.016348
Zdhhc20	1973.6	0.663	-0.594	0.000688679	0.0169281
Triap1	413.67	0.611	-0.711	0.000719066	0.0175282
Vsir	7016.26	0.612	-0.707	0.000752083	0.0180891
Lonrf1	480.41	0.554	-0.852	0.000757345	0.0181506
Arhgef37	13.86	0.269	-1.893	0.000760202	0.0181673
Megf11	286.8	0.51	-0.972	0.000787774	0.0187128
Mapkapk3	933.83	0.628	-0.672	0.000797614	0.018913
Sik1	3269.31	0.631	-0.664	0.000804907	0.0190417
Shb	174.11	0.506	-0.982	0.000807136	0.0190417
Abhd14a	40.68	0.356	-1.491	0.000833925	0.0194984
Ttc12	298.48	0.605	-0.726	0.000890634	0.0205735
Cd14	8210.27	0.533	-0.908	0.000900063	0.0207556
None	885.07	0.646	-0.631	0.000928309	0.0212972
Fbxw9	111.69	0.494	-1.017	0.000952166	0.0217701
Enc1	1337.41	0.622	-0.685	0.000951927	0.0217701
Ncbp2as2	714.46	0.571	-0.809	0.000973887	0.022116
None	45.07	0.342	-1.549	0.001003	0.0226935
Sort1	2725.14	0.65	-0.621	0.00100879	0.0227164
None	291.08	0.592	-0.756	0.00101132	0.0227351
Ccl6	3831.13	0.581	-0.784	0.00110129	0.0244708
Snta1	166.63	0.493	-1.02	0.00114975	0.0253379
None	20.21	0.337	-1.568	0.00115369	0.0253416
Apoe	59691.4	0.52	-0.945	0.00117239	0.0256682
None	917.62	0.62	-0.689	0.00120119	0.0261284
Ldlrad3	431.53	0.494	-1.019	0.00122393	0.0265799
Mgat5	3451.42	0.477	-1.066	0.00124563	0.0269204
Cast	2375.18	0.695	-0.526	0.00129612	0.0278324
None	134.35	0.468	-1.095	0.00132786	0.0283778
Cmtm7	463.97	0.606	-0.723	0.00135747	0.0287815
Odc1	2852.67	0.575	-0.798	0.00140675	0.0296703
Vamp4	1315.49	0.682	-0.553	0.00140824	0.0296703
Prrg2	186.94	0.576	-0.796	0.00141092	0.0296801
Rims3	87.39	0.357	-1.486	0.0015414	0.031974
Tspan17	332.33	0.616	-0.7	0.00160235	0.0329328
Fosl2	8093.82	0.625	-0.679	0.00160157	0.0329328
Rassf2	2158.74	0.674	-0.57	0.00163998	0.0334501
Ptprm	100.35	0.483	-1.049	0.00165338	0.0336212
Bmp2k	2391.09	0.677	-0.563	0.00165212	0.0336212
Rassf4	3563.98	0.599	-0.739	0.00166195	0.0337445
Setd6	89.87	0.521	-0.941	0.0016792	0.0340431
Pttg1ip	1816.74	0.69	-0.536	0.00173228	0.0349608
None	221.9	0.53	-0.915	0.00182405	0.0364838
Adissp	490.07	0.608	-0.717	0.00202274	0.0398053
Eif1	4190.74	0.62	-0.69	0.00202831	0.0398564
Glipr2	264.97	0.566	-0.821	0.00206458	0.0405099
Impdh1	1028.42	0.642	-0.64	0.0021174	0.0414251
Slc25a37	2938.8	0.665	-0.589	0.00221699	0.0431847
Foxred2	536.34	0.623	-0.683	0.00222693	0.0432494
Flot2	968.5	0.643	-0.637	0.0022332	0.0432494
Kif1b	3229.74	0.696	-0.522	0.00223134	0.0432494
Reep5	2540	0.692	-0.532	0.00228436	0.0439863
Alox5ap	2421.21	0.66	-0.598	0.00228205	0.0439863
Tsga10	114.39	0.505	-0.985	0.00237324	0.0455018
Slc66a3	896.62	0.677	-0.563	0.0024072	0.0458907
Cish	55.52	0.17	-2.557	0.00244198	0.0463562
Cd300c2	1708.88	0.697	-0.521	0.00250577	0.047433
None	43.33	0.18	-2.474	0.00254496	0.048107
Gm26448	143.15	0.353	-1.502	0.00257236	0.0484202
None	77.26	0.524	-0.934	0.00259656	0.0487157
Ndufb10	249.38	0.551	-0.859	0.00262452	0.0490581
Slc6a19	26.88	0.384	-1.379	0.00266728	0.04965
Tm2d2	890.01	0.685	-0.547	0.00268907	0.049917

## Sheet: KOIFNAR1abvsWTIFNAR1ab.up
Gene Symbol (KOIFNAR1abvsWTIFNAR1ab.up)	baseMean (KOIFNAR1abvsWTIFNAR1ab.up)	FC (KOIFNAR1abvsWTIFNAR1ab.up)	log2FoldChange (KOIFNAR1abvsWTIFNAR1ab.up)	pvalue (KOIFNAR1abvsWTIFNAR1ab.up)	padj (KOIFNAR1abvsWTIFNAR1ab.up)
Atp1b3	17320.6	9.255	3.21	4.0789e-52	2.73715e-48
Hgsnat	10212.2	7.499	2.907	1.89164e-33	8.46255e-30
None	275.44	14.843	3.892	1.19064e-26	3.99489e-23
Ifit3	199.75	40.989	5.357	4.74642e-20	1.0617e-16
Pomk	933.97	6.542	2.71	8.00867e-20	1.53549e-16
Rsad2	832.05	8.906	3.155	1.37845e-19	2.31252e-16
Gm1848	54.86	11.708	3.549	7.59178e-19	1.1321e-15
None	295.86	20.352	4.347	1.18778e-17	1.59412e-14
Oasl1	177.78	12.927	3.692	1.2216e-16	1.49047e-13
None	33.95	12.237	3.613	2.23013e-16	2.49422e-13
Ifit3b	45.7	85.163	6.412	9.09296e-16	8.7169e-13
Selenbp2	81.08	13.946	3.802	1.22206e-15	1.09342e-12
Oasl2	850.45	14.748	3.882	9.59211e-14	8.04598e-11
Ifit1	122.27	10.678	3.417	1.08933e-13	8.59996e-11
None	190.84	3.535	1.822	5.93065e-13	4.42196e-10
Iigp1	26.08	112.188	6.81	1.14343e-12	8.07686e-10
Cmpk2	340.83	16.601	4.053	2.10268e-12	1.41101e-09
Qpct	386.29	3.26	1.705	2.93527e-12	1.87592e-09
Mcoln3	430.87	6.64	2.731	3.22488e-12	1.96732e-09
Cd209g	51.68	208.404	7.703	5.52613e-12	3.22462e-09
Rtp4	330.36	20.236	4.339	7.65518e-12	4.28084e-09
Oas2	480.99	8.814	3.14	8.77173e-12	4.70902e-09
Sbk2	60.1	6.525	2.706	9.2443e-12	4.77183e-09
Acoxl	100.94	15.061	3.913	1.24311e-11	6.17916e-09
Cd209f	71.74	87.491	6.451	1.42874e-11	6.84825e-09
Arhgap12	3288.91	2.919	1.545	2.21213e-11	9.89632e-09
None	55	8.252	3.045	1.13384e-10	4.90878e-08
Mx1	247.14	5.851	2.549	1.63288e-10	6.84841e-08
Oas3	1857.82	7.158	2.84	4.95929e-10	2.01693e-07
Gbp2	121.83	5.683	2.507	8.01677e-10	3.07409e-07
Ifit2	468.02	6.453	2.69	9.0463e-10	3.37251e-07
Nova1	50.64	90.96	6.507	1.74891e-09	6.34381e-07
Irf7	713.78	9.211	3.203	4.26569e-09	1.46795e-06
Fnta	1713.82	5.97	2.578	4.7155e-09	1.54421e-06
Ifi44	165.07	18.876	4.238	4.71742e-09	1.54421e-06
Rnf7	937.82	2.098	1.069	8.82315e-09	2.81942e-06
Oas1g	126.95	6.765	2.758	1.14661e-08	3.57875e-06
Ifi213	64.61	29.277	4.872	2.70782e-08	7.90035e-06
Gbp7	49.07	6.573	2.717	4.57999e-08	1.30783e-05
Senp7	615	2.298	1.2	5.1877e-08	1.4505e-05
Minar1	62.17	3.79	1.922	1.77387e-07	4.76143e-05
Epas1	1359.73	2.36	1.239	1.82294e-07	4.7972e-05
Pla2g5	53.18	4.49	2.167	2.2948e-07	5.70343e-05
Oas1a	402.44	2.901	1.537	2.43898e-07	5.95156e-05
Cd22	149.68	2.741	1.455	3.84177e-07	9.2072e-05
Ifit1bl1	11.34	20.117	4.33	4.41251e-07	0.000103895
None	15.64	163.93	7.357	4.94417e-07	0.000114406
Usp18	190.31	4.209	2.074	6.56081e-07	0.000149242
Tgtp2	20.89	11.773	3.557	6.93482e-07	0.00015512
Hmga1b	175.43	5.766	2.527	1.07112e-06	0.000235663
Lyz1	332.85	3.81	1.93	1.17653e-06	0.000254682
AI606473	37.61	5.473	2.452	1.48681e-06	0.000316737
Slfn5	1267.45	2.581	1.368	1.79872e-06	0.000377197
Dhrs9	663.13	2.931	1.551	1.83669e-06	0.000379234
F830016B08Rik	35.84	29.306	4.873	2.15274e-06	0.000437757
None	20.21	7.879	2.978	2.84102e-06	0.000552598
Iigp1c	25.75	20.248	4.34	2.91321e-06	0.000558546
Cxcl10	55.6	5.151	2.365	3.48865e-06	0.000659453
Ifi211	126.37	4.103	2.037	4.10855e-06	0.000761487
Tnfrsf23	820.32	2.252	1.171	4.86275e-06	0.000881933
None	35.11	4.296	2.103	5.13818e-06	0.000919461
Gbp9	171.62	4.683	2.228	5.34867e-06	0.000944533
Isg15	125.22	3.805	1.928	6.37519e-06	0.00105631
Ifi204	796.1	2.493	1.318	6.33351e-06	0.00105631
Lsr	105.37	3.014	1.591	6.79493e-06	0.00109873
Zbp1	130.67	4.528	2.179	9.9911e-06	0.00150664
None	174.19	2.236	1.161	1.3795e-05	0.00205714
Bco2	68.15	2.771	1.471	1.76504e-05	0.00257485
Radil	11.78	8.057	3.01	1.79654e-05	0.00259262
Arhgef18	174.29	2.503	1.324	1.94848e-05	0.00275269
Kdr	628.69	2.108	1.076	1.93582e-05	0.00275269
Fcgr4	847.1	2.502	1.323	2.20761e-05	0.00308628
Ash2l	1372.21	2.648	1.405	2.35504e-05	0.00325846
Neo1	703.43	2.317	1.212	2.45245e-05	0.0033586
Atp23	103.63	3.133	1.648	3.01112e-05	0.00400121
Tnfrsf22	195.94	2.288	1.194	3.04784e-05	0.0040103
Pla2g2e	39.76	2.79	1.48	3.6353e-05	0.00457901
Ms4a4c	37.12	7.378	2.883	3.7362e-05	0.00464291
Slfn4	118.43	5.14	2.362	4.95446e-05	0.00604489
Adprh	826.59	2.19	1.131	5.43528e-05	0.00657179
Gbp5	19.41	7.738	2.952	5.65899e-05	0.00678119
Colec12	1713.52	3.978	1.992	6.28797e-05	0.00733833
Ifi209	329.61	2.99	1.58	7.40469e-05	0.0085671
Myo10	1492.29	1.86	0.895	7.64127e-05	0.00876525
Nlrc5	1175.86	1.782	0.834	7.76503e-05	0.00883174
LOC118568368	63.85	3.552	1.828	8.05983e-05	0.00909
Lgals3bp	3623.87	2.256	1.174	8.84755e-05	0.00981347
Tmem114	23.03	5.214	2.382	9.24641e-05	0.0101718
Xaf1	165.45	3.204	1.68	9.43905e-05	0.0102162
Hook3	3362.17	3.936	1.977	9.93709e-05	0.0105794
Gm7497	90.95	4.033	2.012	0.000118455	0.0120438
Il1rn	363.17	1.96	0.971	0.000132012	0.0132219
None	387.3	4.032	2.012	0.000154164	0.014993
None	447.51	2.076	1.054	0.000161552	0.0155985
Ppm1h	1668.6	1.638	0.712	0.000163245	0.0156493
Ifi206	80.1	4.644	2.215	0.000179999	0.0170124
Pf4	4564.64	1.713	0.777	0.000242478	0.0225598
4930447F24Rik	19.45	6.297	2.655	0.000243735	0.0225598
Angpt2	179.8	2.118	1.083	0.000247055	0.0227105
Sphk2	2156.22	1.814	0.859	0.000257681	0.0233672
Skint3	49.76	7.489	2.905	0.00028222	0.0254206
Slc24a3	113.08	2.037	1.027	0.000307492	0.0271504
Parvg	1621.65	1.613	0.69	0.000384415	0.0326651
Serpinb1a	73.57	3.642	1.865	0.000384554	0.0326651
Ankrd24	202.38	1.884	0.914	0.000423856	0.0348992
Kif5b	6191.21	1.615	0.691	0.000450663	0.0368802
1600014C10Rik	308.04	1.72	0.782	0.000459791	0.0373991
Slfn1	27.15	8.845	3.145	0.000462757	0.0374136
Gpr35	867.39	3.37	1.753	0.000468524	0.0375744
Cadm1	3681.25	1.582	0.662	0.000473015	0.0375744
Sh3pxd2a	1226.76	1.932	0.95	0.000475221	0.0375744
Impg2	54.56	6.551	2.712	0.000505181	0.0391909
Gpx3	443.49	2.387	1.255	0.000519679	0.0394046
Dynlt1b	20.76	2.928	1.55	0.00051835	0.0394046
None	165.98	9.94	3.313	0.000677008	0.0483304
Serpinb1c	51.39	3.939	1.978	0.00067224	0.0483304
Cd33	2531.34	1.665	0.736	0.000690741	0.0488486
Lsm1	333.54	2.98	1.575	0.000691545	0.0488486

## Sheet: KOIFNAR1abvsWTIFNAR1ab.down
Gene Symbol (KOIFNAR1abvsWTIFNAR1ab.down)	baseMean (KOIFNAR1abvsWTIFNAR1ab.down)	FC (KOIFNAR1abvsWTIFNAR1ab.down)	log2FoldChange (KOIFNAR1abvsWTIFNAR1ab.down)	pvalue (KOIFNAR1abvsWTIFNAR1ab.down)	padj (KOIFNAR1abvsWTIFNAR1ab.down)
None	119875	0.001	-9.54	6.73769e-102	9.04265e-98
H3f3b	3333.08	0.115	-3.125	1.1183e-21	3.00173e-18
H3f3a	434.7	0.123	-3.019	7.96536e-16	8.22331e-13
Ephx1	854.58	0.31	-1.69	2.00214e-11	9.26577e-09
Rpl29	1214.31	0.209	-2.255	7.51283e-10	2.96558e-07
Mcrip1	294.33	0.391	-1.356	2.38206e-09	8.41305e-07
Gt(ROSA)26Sor	183.84	0.32	-1.645	2.19538e-08	6.69641e-06
Pcbp4	136.93	0.247	-2.016	2.61601e-08	7.80211e-06
None	21.05	0.142	-2.814	1.56982e-07	4.2997e-05
Fxyd2	80.16	0.253	-1.983	1.90063e-07	4.90546e-05
Nt5dc2	1728.72	0.421	-1.248	2.0133e-07	5.09821e-05
Wnk2	55.74	0.193	-2.377	2.6508e-06	0.000530991
Bbip1	133.61	0.381	-1.393	2.77717e-06	0.000548123
Ptprm	100.35	0.318	-1.654	4.14191e-06	0.000761487
Phip	3378.79	0.556	-0.846	5.54453e-06	0.000966404
Ldhb	92.97	0.27	-1.891	5.75643e-06	0.000977937
Arhgap32	111.55	0.335	-1.577	5.72446e-06	0.000977937
Pxylp1	53.96	0.352	-1.506	6.6796e-06	0.00109325
Clec2d	170.4	0.259	-1.949	7.13484e-06	0.00113996
Cbr2	482.09	0.273	-1.873	8.61633e-06	0.00136047
Phlda3	1822.15	0.283	-1.823	8.77868e-06	0.00136998
Tiam2	54	0.259	-1.948	9.41811e-06	0.00145288
Eda2r	114.09	0.195	-2.358	9.94025e-06	0.00150664
Samd11	91.42	0.305	-1.711	1.62051e-05	0.00238998
Cish	55.52	0.098	-3.345	2.67194e-05	0.00362224
Mfap3l	663.5	0.56	-0.837	2.95317e-05	0.00396345
Gstm2	148.25	0.37	-1.433	3.19012e-05	0.00415676
Sntb1	65.66	0.18	-2.477	3.25094e-05	0.00419527
Nicol1	62.61	0.153	-2.708	3.36759e-05	0.00430442
Pros1	722.69	0.557	-0.843	3.65066e-05	0.00457901
Plxnd1	9726.06	0.504	-0.99	4.91966e-05	0.00604489
Slc45a3	27.69	0.228	-2.13	5.75406e-05	0.00683409
Rbpms	286.42	0.366	-1.449	6.20377e-05	0.00730357
Rnf122	16.97	0.202	-2.306	8.54755e-05	0.00955972
Mgll	58	0.14	-2.84	9.32575e-05	0.0101757
Dram1	681.1	0.492	-1.023	9.75972e-05	0.0104788
Rab11fip4	39.44	0.364	-1.458	0.00010011	0.0105794
Hspb1	79.3	0.085	-3.56	0.000102045	0.0106996
Tmem250	714.23	0.551	-0.861	0.000102976	0.0107135
Slc15a2	193.41	0.273	-1.872	0.000107462	0.0110942
Synj2	1514.49	0.624	-0.681	0.000116072	0.0118916
Layn	145.21	0.473	-1.081	0.000122479	0.0123593
Nat8l	65.89	0.23	-2.121	0.000140709	0.0139886
Adam19	33.89	0.276	-1.859	0.0001418	0.0139934
Rassf1	387.89	0.457	-1.129	0.000147912	0.01449
Slc16a9	16.57	0.149	-2.747	0.000176493	0.0167993
Ugdh	893.38	0.608	-0.717	0.000188468	0.0176883
Hsf2	429.4	0.529	-0.918	0.000250723	0.0228909
Snta1	166.63	0.466	-1.102	0.000286769	0.0256581
Hpgd	70.13	0.225	-2.155	0.000305239	0.0271299
None	43.33	0.155	-2.686	0.000317821	0.0278789
Acp3	93.94	0.435	-1.2	0.0003442	0.0299968
Topbp1	1350.57	0.604	-0.728	0.000349767	0.0302853
Depp1	65.43	0.33	-1.597	0.000382186	0.0326651
Kdm7a	3287.24	0.586	-0.771	0.000397498	0.0333426
Plekha7	21.12	0.298	-1.747	0.000395184	0.0333426
Nanos1	194.56	0.483	-1.049	0.000409452	0.034132
AW011738	45.68	0.239	-2.067	0.000421048	0.034882
Ass1	330.28	0.505	-0.986	0.000475945	0.0375744
Sesn3	389.32	0.514	-0.961	0.000479029	0.0375967
Cbfa2t3	83.47	0.357	-1.485	0.000490055	0.0382386
Cibar1	142.7	0.498	-1.006	0.000518709	0.0394046
4930506C21Rik	72.32	0.414	-1.273	0.000516543	0.0394046
Clec7a	483.94	0.446	-1.164	0.000526257	0.0396792
Mcm4	552.26	0.561	-0.835	0.00053099	0.0398124
Rgs12	194.13	0.51	-0.97	0.000539232	0.0402057
Dnaja1	1423.26	0.284	-1.818	0.000568558	0.0421214
Fam171a1	139.93	0.473	-1.079	0.000571202	0.0421214
Rhbdf1	71.11	0.371	-1.432	0.000594995	0.0436362
Mgat5	3451.42	0.456	-1.132	0.000617756	0.0450593
None	210.43	0.306	-1.706	0.000649158	0.0470938
Mtfr2	169.11	0.471	-1.085	0.000674544	0.0483304
