# Supplementary material for: Histone H3.3 ensures cell proliferation and genomic stability during myeloid cell development
Source: iScience. 2026 Jun 24;29(7):116501. doi: 10.1016/j.isci.2026.116501 (PMC13320441; doi:10.1016/j.isci.2026.116501)
Supplement: Table S8. List of differentially expressed genes in StingTKO, MavsTKO and Irf7TKO BMDMs, related to Figure 5D [file mmc6.xlsx]

## Sheet: cKOvsWT(Sting).up
Gene Symbol (cKOvsWT(Sting).up)	baseMean(cKOvsWT(Sting).up)	FC (cKOvsWT(Sting).up)	log2FoldChange (cKOvsWT(Sting).up)	pvalue (cKOvsWT(Sting).up)	padj (cKOvsWT(Sting).up)
Cd209g	1192.8	1231.58	10.266	3.5e-190	4.35e-186
Plac8	856.39	30.051	4.909	8.5e-161	3.52e-157
Cd209f	1780.77	1376.19	10.426	5.07e-152	1.57e-148
None	277.81	91.758	6.52	8.24e-140	2.05e-136
Ly6c2	1032.7	23.879	4.578	1.04e-139	2.15e-136
Slfn4	1193.28	30.074	4.91	4.79e-99	8.49e-96
Apol9b	233.23	81.58	6.35	1.28e-97	1.77e-94
Ramp3	408.2	69.857	6.126	1.05e-85	1.3e-82
Tnfsf8	327.27	9.875	3.304	1.05e-79	1.08e-76
H2-Q6	1466.32	26.817	4.745	9.7e-77	9.26e-74
Cd300lf	1608.02	3.963	1.986	3.48e-76	3.08e-73
None	1779.34	8.137	3.025	2.98e-74	2.46e-71
Rab15	146.35	83.256	6.379	1.11e-69	8.6e-67
Plekhg4	184	51.903	5.698	8.31e-69	6.07e-66
Hsh2d	142.26	32.872	5.039	6.63e-68	4.57e-65
Acoxl	128.08	135.52	7.082	7.63e-65	4.74e-62
Pou3f1	224.32	39.213	5.293	1.65e-62	9.73e-60
Mpo	549.58	7.845	2.972	3.33e-62	1.88e-59
Mcoln3	602.52	8.273	3.048	6.58e-61	3.4e-58
Ccnd2	3571.18	7.383	2.884	7.07e-56	3.38e-53
Chst3	441.69	4.282	2.098	3.14e-52	1.39e-49
Ctnnd2	1598.87	4.985	2.318	6.35e-51	2.72e-48
Prtn3	362.17	9.904	3.308	1.78e-50	7.35e-48
H2bc27	210.39	8.026	3.005	7.76e-50	3.11e-47
Elane	437.65	7.953	2.991	8.83e-49	3.42e-46
Qpct	1352.06	3.634	1.862	5.09e-48	1.86e-45
Olfml3	678.32	7.077	2.823	2.06e-47	7.3e-45
Kctd19	97.6	171.102	7.419	1.43e-46	4.92e-44
Cdca7	778.4	3.735	1.901	4.13e-46	1.39e-43
Klhl29	136.46	42.233	5.4	7.08e-45	2.25e-42
Oasl1	1291.54	9.835	3.298	1.13e-44	3.5e-42
Osbp2	188.65	11.535	3.528	3.26e-44	9.62e-42
Atp10a	687.75	3.666	1.874	1.44e-42	4.15e-40
Grap2	118.88	7.757	2.955	2.3e-42	6.5e-40
Gpr35	294.11	8.58	3.101	2e-41	5.51e-39
Treml2	971.72	5.373	2.426	2.04e-40	5.49e-38
H2-Q7	1127.65	13.743	3.781	2.71e-40	7.15e-38
Axl	7562.28	5.388	2.43	2.99e-40	7.74e-38
Slamf9	1316.41	3.188	1.673	6.74e-40	1.71e-37
Card11	2314.73	5.642	2.496	2.71e-39	6.73e-37
Notch4	286.32	4.905	2.294	3.63e-39	8.82e-37
Gria3	98.88	10.23	3.355	1.81e-38	4.24e-36
St3gal5	3023.05	2.607	1.382	2.69e-38	6.19e-36
Dhrs9	1241.16	3.361	1.749	3.05e-38	6.88e-36
H2-Q5	309.58	5.849	2.548	3.4e-38	7.53e-36
Cspg4	514.98	6.029	2.592	7.81e-38	1.67e-35
Serpinb1a	255.12	5.896	2.56	8.95e-38	1.88e-35
Usp18	1332.6	4.066	2.024	1.55e-37	3.15e-35
Itgb7	3895.77	3.562	1.833	4.14e-37	8.29e-35
Sema6a	110.46	66.219	6.049	5.58e-37	1.08e-34
Ccnd1	10312.7	3.302	1.723	1.69e-36	3.17e-34
Ly6a	5483.07	22.435	4.488	3.19e-36	5.91e-34
Il1r2	64.95	9.367	3.228	1.98e-35	3.62e-33
Pdlim7	758.17	3.146	1.654	3.06e-35	5.51e-33
Apol9a	65.22	47.136	5.559	1.13e-33	1.9e-31
Cd34	130.03	10.295	3.364	1.31e-33	2.17e-31
Sncg	35.03	139.461	7.124	3.46e-33	5.58e-31
Serpinb6b	570.98	3.939	1.978	6.66e-33	1.05e-30
Tmem158	721.24	5.926	2.567	1.77e-32	2.74e-30
Gbp4	118.01	13.73	3.779	3.15e-32	4.76e-30
Ctsg	183.65	10.572	3.402	3.96e-32	5.92e-30
Gbp6	81.16	14.696	3.877	8.13e-32	1.2e-29
Rai14	936.85	3.081	1.623	3.06e-31	4.31e-29
Oas1g	671.45	2.805	1.488	6.2e-31	8.64e-29
Adgrg3	102.58	8.199	3.035	1.1e-30	1.52e-28
Prag1	709.57	2.63	1.395	1.12e-30	1.53e-28
H2-Q4	1601.86	2.795	1.483	2.26e-30	3.05e-28
Polr1a	1531.65	2.255	1.173	3.06e-30	4.08e-28
Ass1	448.82	3.836	1.94	3.51e-30	4.64e-28
Nolc1	1091.87	2.579	1.367	7.84e-30	1.02e-27
Ifi206	964.1	12.226	3.612	1.35e-29	1.73e-27
Pmepa1	170.53	8.799	3.137	1.34e-29	1.73e-27
Atp2b4	394.85	4.174	2.061	1.68e-29	2.13e-27
Dhfr	1591.31	4.036	2.013	2.49e-29	3.03e-27
Dpy19l3	203.21	7.606	2.927	2.64e-29	3.17e-27
Myb	75.69	7.47	2.901	5.83e-29	6.96e-27
Cpe	117.82	9.673	3.274	7.22e-29	8.46e-27
Ccdc86	757.65	2.496	1.319	1.18e-28	1.37e-26
Nop56	1346.2	2.457	1.297	1.41e-28	1.62e-26
Ifi213	671.78	12.455	3.639	1.53e-28	1.75e-26
AA467197	140.81	8.335	3.059	7.22e-28	8e-26
Noct	359.41	4.095	2.034	1.04e-27	1.13e-25
Sorl1	2296.01	3.02	1.595	1.21e-27	1.31e-25
Fam83f	379.97	3.965	1.987	1.43e-27	1.53e-25
Itgal	1276.66	3.548	1.827	2.29e-27	2.43e-25
Endod1	2309.26	2.143	1.1	2.42e-27	2.55e-25
Scin	74.89	9.861	3.302	8.33e-27	8.56e-25
Gbp9	935.76	3.173	1.666	8.35e-27	8.56e-25
Trp53i11	62.69	8.457	3.08	8.8e-27	8.95e-25
Angptl2	3815.47	2.202	1.139	1.01e-26	1.02e-24
Dot1l	3691.01	2.053	1.038	3.79e-26	3.7e-24
Rrp12	710.64	2.648	1.405	8.07e-26	7.77e-24
F11r	270.17	3.557	1.831	1.07e-25	1.02e-23
Runx3	570.76	2.754	1.461	1.52e-25	1.43e-23
Itga5	5063.66	2.333	1.222	2.51e-25	2.3e-23
2810032G03Rik	22.47	369.852	8.531	2.49e-25	2.3e-23
Ezr	1861.7	2.3	1.202	5.29e-25	4.76e-23
Plaur	1311.48	2.472	1.306	8.81e-25	7.81e-23
Phf11d	901.01	2.733	1.451	9.27e-25	8.16e-23
Cped1	144.73	3.826	1.936	1.14e-24	9.97e-23
Spint1	154.75	3.487	1.802	1.52e-24	1.31e-22
Atp1b3	12644.1	3.094	1.629	1.74e-24	1.49e-22
Fcnb	85.18	5.57	2.478	2.07e-24	1.74e-22
Parp11	1111.21	2.241	1.164	2.18e-24	1.83e-22
None	1067.43	2.277	1.187	4.33e-24	3.56e-22
Eeig1	1584.37	2.542	1.346	4.61e-24	3.77e-22
Tgm2	2317.21	2.95	1.561	5.53e-24	4.49e-22
Oas3	8673.62	3.259	1.704	7e-24	5.61e-22
Grhl2	27.62	49.686	5.635	1.48e-23	1.16e-21
Oasl2	6593.42	3.057	1.612	1.8e-23	1.4e-21
Nlrc5	2458.44	1.991	0.994	1.83e-23	1.41e-21
Cxcr3	326.23	3.334	1.737	6.58e-23	4.92e-21
Pprc1	1598.14	2.369	1.244	1.16e-22	8.59e-21
Phf11b	735.8	2.655	1.409	1.18e-22	8.68e-21
Helz2	5557.37	2.297	1.2	1.45e-22	1.06e-20
None	161.23	6.241	2.642	1.62e-22	1.18e-20
C4b	167.1	10.018	3.325	1.85e-22	1.33e-20
Tmem132a	706.86	2.446	1.29	2.14e-22	1.53e-20
Sez6l2	111.81	4.995	2.32	2.21e-22	1.56e-20
Ppan	518.17	2.205	1.141	2.53e-22	1.77e-20
Tent5c	922.96	2.782	1.476	2.7e-22	1.88e-20
F830016B08Rik	136.62	8.552	3.096	3.57e-22	2.48e-20
Ctps1	393.89	3.106	1.635	5.13e-22	3.5e-20
Cd300e	197.36	4.187	2.066	6.04e-22	4.09e-20
Irf7	8322.51	5.34	2.417	6.48e-22	4.37e-20
Mdn1	2052.27	2.08	1.056	7.12e-22	4.78e-20
Flrt3	1381.52	152.165	7.249	1.07e-21	7.13e-20
Kcnn4	6802.14	2.271	1.183	1.09e-21	7.16e-20
Lipg	51.87	13.567	3.762	1.12e-21	7.36e-20
Slfn1	512.78	11.817	3.563	1.42e-21	9.21e-20
Gpr171	46.66	7.092	2.826	1.45e-21	9.37e-20
Srm	802.58	2.441	1.288	1.61e-21	1.02e-19
Cbfa2t3	195.27	3.917	1.97	2.5e-21	1.58e-19
Mybbp1a	4157.93	1.937	0.954	2.72e-21	1.72e-19
Sell	184.24	6.417	2.682	2.77e-21	1.74e-19
Trem1	142.55	9.015	3.172	3.58e-21	2.23e-19
Nop58	953.57	2.469	1.304	3.61e-21	2.24e-19
Hrh2	84.28	4.456	2.156	4.16e-21	2.55e-19
Trmt61a	309.58	2.987	1.579	4.17e-21	2.55e-19
Slc25a25	746	2.069	1.049	4.37e-21	2.66e-19
Itpr1	1574.58	2.026	1.019	5.42e-21	3.27e-19
Ddx21	2779.5	2.297	1.199	5.87e-21	3.52e-19
Ms4a4c	1009.48	7.413	2.89	5.9e-21	3.52e-19
Efcab6	45.23	27.226	4.767	8.6e-21	5.09e-19
Ccl12	288.1	5.949	2.573	1.28e-20	7.41e-19
Tmem114	33.03	50.668	5.663	1.45e-20	8.35e-19
Tppp3	110.95	6.482	2.696	1.77e-20	1.01e-18
Nup210	1245.67	2.75	1.46	2.05e-20	1.17e-18
Csf1	562.43	3.746	1.905	2.35e-20	1.33e-18
Nes	1612.13	3.22	1.687	2.41e-20	1.35e-18
Itga1	160.11	4.746	2.247	3.21e-20	1.79e-18
Itpr3	4140.29	2.27	1.183	4.12e-20	2.29e-18
Sult6b1	62.33	5.077	2.344	4.62e-20	2.55e-18
Ccne1	569.98	2.663	1.413	4.76e-20	2.59e-18
Cpeb2	2021.55	2.193	1.133	4.75e-20	2.59e-18
Rasgef1b	4145.29	1.959	0.97	5.19e-20	2.81e-18
Ahsa1	4854.11	2.104	1.073	5.97e-20	3.22e-18
Ccl2	4807.11	4.562	2.19	6.81e-20	3.66e-18
Tgtp2	303.37	5.004	2.323	6.99e-20	3.74e-18
Cx3cl1	54.38	5.239	2.389	7.56e-20	4.03e-18
Havcr2	1032.72	2.157	1.109	8.52e-20	4.5e-18
Lmtk2	1132.48	2.163	1.113	8.49e-20	4.5e-18
Ifitm1	186.29	5.875	2.555	9.65e-20	5.07e-18
Tnfrsf23	796.29	4.047	2.017	1.14e-19	5.9e-18
Map2	35.99	32.263	5.012	1.16e-19	6e-18
Napsa	1243.99	2.467	1.303	1.19e-19	6.11e-18
Hmga2	1874.15	3.073	1.62	1.88e-19	9.47e-18
Fkbp5	1110.84	2.405	1.266	2.44e-19	1.22e-17
Rrs1	637.91	2.281	1.19	2.83e-19	1.4e-17
Trim30b	157.43	3.693	1.885	3.6e-19	1.76e-17
Myo10	2264.85	1.943	0.958	4.46e-19	2.15e-17
Slc16a10	4215.39	1.847	0.885	5.28e-19	2.53e-17
Nop2	1212.51	1.985	0.989	5.28e-19	2.53e-17
Pde7b	968.57	2.152	1.105	6.32e-19	3.01e-17
Mak	150.5	4.115	2.041	7.55e-19	3.58e-17
Trpm2	732.11	2.208	1.143	8.38e-19	3.96e-17
Cgas	654.13	2.258	1.175	8.51e-19	4e-17
Kcnk12	101.71	5.048	2.336	8.88e-19	4.16e-17
Luzp1	2275.59	1.951	0.964	9.87e-19	4.61e-17
Phf11a	211.23	3.648	1.867	9.95e-19	4.62e-17
Naa25	1174.27	1.943	0.959	1.12e-18	5.17e-17
Plbd1	1792.27	15.224	3.928	1.24e-18	5.73e-17
Rab44	113.96	4.786	2.259	1.39e-18	6.35e-17
Xaf1	1141.65	2.372	1.246	1.89e-18	8.6e-17
Ms4a3	34.2	6.561	2.714	1.97e-18	8.93e-17
Adpgk	1186.06	1.913	0.936	2.08e-18	9.39e-17
Plau	15720.5	3.124	1.644	2.72e-18	1.21e-16
Enpp4	209.13	4.464	2.158	2.72e-18	1.21e-16
Syt11	909.46	2.075	1.053	2.71e-18	1.21e-16
Ftsj3	1272.47	1.837	0.877	2.84e-18	1.26e-16
None	70.09	4.357	2.123	3.5e-18	1.54e-16
Kdr	865.77	2.487	1.314	3.64e-18	1.6e-16
Col4a2	103.2	5.968	2.577	3.94e-18	1.72e-16
Rnf144a	68	5.42	2.438	4.44e-18	1.92e-16
Tnf	1528.57	2.695	1.43	4.59e-18	1.98e-16
Slfn9	3469.9	2.204	1.14	5.07e-18	2.17e-16
Adgrb1	25.35	303.775	8.247	5.11e-18	2.18e-16
Fhod1	1924.87	2.061	1.044	5.56e-18	2.36e-16
None	421.29	3.057	1.612	5.61e-18	2.37e-16
Gpr137b	2410.38	1.948	0.962	5.66e-18	2.38e-16
Spint2	62.99	4.937	2.304	6.42e-18	2.68e-16
H3f4	50.43	7.127	2.833	6.56e-18	2.73e-16
Ell2	2953.18	2.618	1.389	7.61e-18	3.16e-16
Dnase1l3	31.79	12.794	3.677	8.73e-18	3.61e-16
Sh2d1b1	333.72	2.683	1.424	9.01e-18	3.71e-16
Bcat1	39.83	10.403	3.379	9.62e-18	3.95e-16
Plk3	399.79	2.902	1.537	1.08e-17	4.4e-16
Zbp1	1511.68	3.415	1.772	1.11e-17	4.53e-16
Serpinb1c	140.92	3.488	1.802	1.22e-17	4.97e-16
Vcan	171.15	4.445	2.152	1.31e-17	5.31e-16
Ifi204	2796.09	2.941	1.556	1.85e-17	7.37e-16
Gcnt2	138.65	4.008	2.003	2.21e-17	8.77e-16
Slc39a14	1286.29	2.108	1.076	2.47e-17	9.76e-16
Tcf7l2	638.07	2.184	1.127	2.62e-17	1.03e-15
Dctd	111.41	3.606	1.85	2.91e-17	1.13e-15
Colec12	1245.16	3.267	1.708	3.45e-17	1.33e-15
Iigp1c	345.63	5.538	2.469	3.73e-17	1.43e-15
Kat2a	1358.17	1.965	0.975	3.82e-17	1.46e-15
Il17ra	1648.67	2.04	1.029	3.83e-17	1.46e-15
Aen	498.29	2.131	1.092	4.31e-17	1.64e-15
Grwd1	516.54	2.349	1.232	4.5e-17	1.71e-15
Flt1	163.45	15.65	3.968	4.57e-17	1.73e-15
Pwp2	725.19	1.94	0.956	5.67e-17	2.13e-15
Wdr43	1092.02	2.108	1.076	5.97e-17	2.22e-15
Taf4b	140.07	3.466	1.793	6.5e-17	2.41e-15
Smad6	97.3	4.464	2.158	6.73e-17	2.48e-15
Ifi44	928.67	12.784	3.676	7.05e-17	2.6e-15
Slc25a22	895.87	1.958	0.97	7.13e-17	2.62e-15
Rgl1	1976.47	1.933	0.951	7.2e-17	2.63e-15
Nol9	1122.14	1.744	0.802	7.78e-17	2.83e-15
Adrb1	56.5	6.003	2.586	7.81e-17	2.84e-15
Extl3	3836.1	1.813	0.858	7.95e-17	2.88e-15
Ccl7	2798.25	5.885	2.557	1.02e-16	3.62e-15
Myo19	182.34	2.578	1.366	1.22e-16	4.26e-15
Slc15a3	5538.41	2.464	1.301	1.31e-16	4.57e-15
Xylt1	2422.05	2.095	1.067	1.32e-16	4.59e-15
Nedd4	120.85	4.186	2.066	1.38e-16	4.78e-15
Inf2	2310.8	1.785	0.836	1.55e-16	5.38e-15
Sdk2	44.5	6.419	2.682	1.9e-16	6.56e-15
Adam8	35038.2	2.622	1.391	1.9e-16	6.57e-15
Tcstv4	304.19	3.331	1.736	1.92e-16	6.6e-15
Src	170.8	3.437	1.781	3.04e-16	1.04e-14
Itgav	7362.75	2.044	1.032	4.42e-16	1.47e-14
Cdc6	755.97	2.175	1.121	5.3e-16	1.75e-14
AU020206	1970.49	1.976	0.982	5.84e-16	1.92e-14
Cytip	588.19	2.153	1.106	6.65e-16	2.18e-14
Ccdc88c	83.34	4.212	2.074	7.46e-16	2.44e-14
Dpp4	45.79	4.985	2.318	9.22e-16	2.97e-14
Isg20	230.59	2.78	1.475	1.08e-15	3.46e-14
Acap1	420.94	2.232	1.158	1.22e-15	3.88e-14
Lair1	4299.04	1.834	0.875	1.38e-15	4.35e-14
Itgax	1040.44	2.588	1.372	1.44e-15	4.51e-14
Inpp5j	81.26	3.658	1.871	1.55e-15	4.85e-14
B430306N03Rik	1984.58	2.038	1.027	1.56e-15	4.85e-14
Ddx60	1346.71	2.305	1.205	1.72e-15	5.34e-14
Ung	386.38	2.541	1.345	1.8e-15	5.56e-14
Mcm2	3404.21	2.008	1.006	2.1e-15	6.45e-14
Ddit3	557.53	2.105	1.074	2.26e-15	6.92e-14
Pkp3	106.52	3.499	1.807	2.26e-15	6.92e-14
1700017B05Rik	3694.28	1.855	0.892	2.28e-15	6.96e-14
Arhgap26	620.2	1.95	0.964	2.46e-15	7.49e-14
Rps6ka2	1678.77	1.964	0.974	2.54e-15	7.71e-14
Resf1	3926.32	2.071	1.05	2.58e-15	7.82e-14
Arhgap27	1446.34	1.878	0.909	2.65e-15	8e-14
Ank	2783.67	1.692	0.759	2.66e-15	8.01e-14
Plekha3	1039.33	2.003	1.002	2.79e-15	8.37e-14
Cd69	135.49	5.167	2.369	3.33e-15	9.92e-14
Pecam1	92.67	4.268	2.094	4.15e-15	1.22e-13
Icosl	950.97	1.85	0.887	4.39e-15	1.29e-13
Ywhah	6719.16	1.866	0.9	4.56e-15	1.34e-13
Cd244a	252.85	3.368	1.752	4.97e-15	1.45e-13
Gm26797	46.44	5.923	2.566	5.1e-15	1.49e-13
Msh3	560.83	2.018	1.013	5.73e-15	1.66e-13
Flnb	1949.2	2.085	1.06	6.12e-15	1.76e-13
Pfas	1962.43	1.735	0.795	7.73e-15	2.21e-13
Nlrc3	566.68	1.965	0.974	9.52e-15	2.7e-13
Dmpk	762.41	7.465	2.9	9.92e-15	2.81e-13
Sfxn5	1016.22	1.808	0.854	1.07e-14	3.02e-13
Nt5e	53.11	3.847	1.944	1.09e-14	3.06e-13
Rrp1b	577.21	1.881	0.911	1.13e-14	3.16e-13
Atic	2063.37	1.72	0.782	1.18e-14	3.3e-13
Cycs	619.32	1.998	0.999	1.29e-14	3.59e-13
Ldlrap1	4190.42	1.806	0.853	1.64e-14	4.54e-13
Srsf7	1701.05	1.798	0.847	1.87e-14	5.14e-13
Galnt3	136.53	3.44	1.782	2.28e-14	6.26e-13
Herc6	673.38	2.019	1.014	2.42e-14	6.59e-13
Spsb4	154.24	3.736	1.901	2.49e-14	6.78e-13
Kctd17	270.93	2.661	1.412	2.53e-14	6.86e-13
Lactb	694.31	1.879	0.91	2.54e-14	6.89e-13
Irgm1	3068.24	1.894	0.921	2.6e-14	7.04e-13
Klrk1	20.5	7.634	2.932	2.77e-14	7.44e-13
Cdc25a	859.94	1.815	0.86	2.77e-14	7.44e-13
Pus7	377.28	2.144	1.1	2.76e-14	7.44e-13
Pinx1	152.54	2.744	1.456	2.81e-14	7.53e-13
Cstf2	1313.89	1.778	0.831	3.06e-14	8.13e-13
Spred2	1664.74	2.114	1.08	3.17e-14	8.4e-13
Rgs1	3959.46	2.892	1.532	3.29e-14	8.7e-13
Ptpn22	1308.22	1.863	0.897	3.51e-14	9.23e-13
Myc	1087.71	2.622	1.39	3.58e-14	9.38e-13
Stat1	1271.21	1.916	0.938	4.2e-14	1.1e-12
Specc1	4822.13	1.681	0.749	4.34e-14	1.13e-12
Id1	169.61	7.813	2.966	4.54e-14	1.18e-12
Mmp10	21.48	16.582	4.052	4.58e-14	1.19e-12
Sirpb1b	150.15	3.248	1.699	4.67e-14	1.21e-12
Ifi211	666.78	3.057	1.612	4.81e-14	1.24e-12
Ppp1r13b	986.57	1.757	0.813	4.91e-14	1.27e-12
Rtp4	2881.87	2.409	1.268	5.17e-14	1.33e-12
Cd5	49.93	3.787	1.921	5.5e-14	1.41e-12
Slc18a1	120.67	3.437	1.781	5.52e-14	1.42e-12
Tmem171	560.57	2.083	1.059	5.63e-14	1.44e-12
Smad7	388.56	2.497	1.32	5.65e-14	1.44e-12
Trem3	37.3	5.306	2.408	5.83e-14	1.49e-12
Txnrd1	7741.91	1.883	0.913	6.06e-14	1.54e-12
Gart	1497.57	1.712	0.776	6.7e-14	1.7e-12
Tcerg1	1834.13	1.825	0.868	7.12e-14	1.8e-12
Btla	32.16	5.278	2.4	7.36e-14	1.85e-12
Adgrg7	25.61	15.21	3.927	7.63e-14	1.92e-12
Odc1	1484.83	2.062	1.044	7.93e-14	1.98e-12
Gnl3	803.89	2.06	1.043	8.87e-14	2.21e-12
Tnfrsf11a	5011.42	1.684	0.752	9.26e-14	2.3e-12
Eif2ak2	2216.47	1.805	0.852	9.88e-14	2.44e-12
Abtb2	98.95	4.741	2.245	1.1e-13	2.7e-12
Mtap	827.02	1.814	0.859	1.13e-13	2.77e-12
Slfn3	466.82	2.037	1.027	1.38e-13	3.38e-12
Gdpd5	1058.8	1.715	0.778	1.61e-13	3.9e-12
Slc16a6	928.74	1.702	0.767	1.65e-13	3.98e-12
Crybg1	2854.34	1.675	0.744	1.96e-13	4.72e-12
Ppa1	429.39	2.057	1.041	2.91e-13	6.91e-12
Tnfsf14	186.17	2.504	1.324	2.96e-13	7.04e-12
Ifi209	1752.29	3.276	1.712	3.95e-13	9.28e-12
Ogfrl1	1659.89	1.733	0.793	4.09e-13	9.58e-12
Icam2	346.51	2.063	1.045	4.22e-13	9.87e-12
Cdk18	7355.72	1.779	0.831	4.69e-13	1.09e-11
Id3	272.27	9.953	3.315	4.74e-13	1.1e-11
Hsph1	1004.64	1.794	0.843	5.08e-13	1.17e-11
B4galnt1	2020.9	1.805	0.852	6.28e-13	1.43e-11
E2f3	859.76	1.845	0.884	6.55e-13	1.49e-11
Erap1	2514.39	1.788	0.838	7.05e-13	1.6e-11
Pmaip1	408.36	2.885	1.529	7.25e-13	1.64e-11
Tsr1	436.05	2.196	1.135	8.25e-13	1.86e-11
Heatr1	1902.47	1.778	0.83	9.11e-13	2.05e-11
Ifih1	2211.53	1.81	0.856	9.35e-13	2.1e-11
Azin1	3556.54	2.141	1.098	9.7e-13	2.17e-11
Thbs2	110.77	4.694	2.231	1.06e-12	2.36e-11
Il7r	3876.94	2.15	1.105	1.08e-12	2.4e-11
B3gnt5	33.36	5.462	2.449	1.09e-12	2.42e-11
Hnrnpab	3493.63	1.839	0.879	1.09e-12	2.42e-11
Cd44	15414.5	1.978	0.984	1.1e-12	2.42e-11
Tmem40	35.67	5.108	2.353	1.16e-12	2.57e-11
Lyar	251.63	2.149	1.104	1.18e-12	2.6e-11
Polr1g	377.67	2	1	1.42e-12	3.12e-11
Gsr	2807	2.998	1.584	1.51e-12	3.31e-11
None	1385.53	1.65	0.722	1.57e-12	3.42e-11
Ccl4	1225.39	2.103	1.072	1.61e-12	3.5e-11
Alox15	21.69	9.832	3.297	1.78e-12	3.87e-11
Il2rg	1130.57	1.841	0.881	1.86e-12	4.03e-11
Rin1	67.32	3.415	1.772	1.88e-12	4.05e-11
Gbp8	96.6	4.006	2.002	1.88e-12	4.05e-11
Rhou	106.77	3.43	1.778	1.9e-12	4.09e-11
Ctse	198.97	2.837	1.504	1.96e-12	4.21e-11
Plek	12410.1	1.956	0.968	2e-12	4.3e-11
Hsp90aa1	4322.12	2.138	1.096	2.04e-12	4.37e-11
Plcb2	2320.01	1.604	0.682	2.15e-12	4.58e-11
Fscn1	95.53	4.942	2.305	2.15e-12	4.59e-11
Kitl	1055.52	2.437	1.285	2.2e-12	4.69e-11
Mcm4	2626.59	1.852	0.889	2.25e-12	4.78e-11
None	71	3.364	1.75	2.39e-12	5.07e-11
Skil	2260.11	2.194	1.134	2.46e-12	5.2e-11
Arhgap24	874.13	1.842	0.881	2.47e-12	5.22e-11
Cd72	3604.85	2.52	1.333	2.76e-12	5.79e-11
Exosc1	451.55	1.821	0.864	3.05e-12	6.4e-11
Arhgef18	304.96	2.427	1.279	3.06e-12	6.41e-11
Tap1	4822.29	1.989	0.992	3.12e-12	6.51e-11
Sh2b2	388.01	2.106	1.074	3.15e-12	6.56e-11
Trim30d	1326.39	2.088	1.062	3.4e-12	7.04e-11
Clec5a	1066.4	2.235	1.16	3.42e-12	7.08e-11
Nat10	879.9	1.758	0.814	3.46e-12	7.13e-11
Hnrnpd	2019.86	1.777	0.829	3.61e-12	7.41e-11
Ltv1	575.05	1.827	0.869	3.63e-12	7.42e-11
Ap1s3	327.59	2.798	1.484	3.74e-12	7.63e-11
Neo1	470.17	2.282	1.19	3.96e-12	8.04e-11
Asb2	101.84	3.943	1.979	4.02e-12	8.15e-11
Msh6	1675.22	1.692	0.759	4.31e-12	8.69e-11
Mcm6	6035.34	1.83	0.872	4.48e-12	9.01e-11
Chil3	1319.61	3.041	1.605	4.83e-12	9.69e-11
Fus	3214.11	1.774	0.827	5.38e-12	1.07e-10
Lrrc39	36.93	4.3	2.104	5.62e-12	1.12e-10
Slc9b2	148.09	2.842	1.507	5.77e-12	1.15e-10
None	33.33	4.964	2.311	6.07e-12	1.21e-10
H2-T10	254.71	2.505	1.325	6.24e-12	1.24e-10
Ifrd2	512.55	1.894	0.922	6.33e-12	1.25e-10
Rigi	3319.97	1.828	0.871	6.34e-12	1.25e-10
Midn	3215.95	1.743	0.802	6.63e-12	1.31e-10
Ash2l	1671.52	1.57	0.651	6.86e-12	1.35e-10
Sirpb1c	265.66	2.732	1.45	6.97e-12	1.37e-10
Bop1	1204.02	1.678	0.747	7.24e-12	1.42e-10
Nhlrc2	1596.69	1.652	0.724	7.42e-12	1.45e-10
Kbtbd8	74.29	3.237	1.695	7.48e-12	1.46e-10
Dclre1a	731.56	1.906	0.931	7.64e-12	1.48e-10
Adar	3612.66	1.646	0.719	8.95e-12	1.72e-10
Usp10	1005.57	1.663	0.733	1e-11	1.91e-10
Klra2	122.58	4.042	2.015	1.01e-11	1.92e-10
Flt3	48.58	4.543	2.184	1.1e-11	2.09e-10
1600014C10Rik	922.38	1.874	0.906	1.14e-11	2.16e-10
Rflnb	52.57	3.259	1.705	1.21e-11	2.28e-10
Akap6	55.99	6.167	2.625	1.28e-11	2.41e-10
Utp4	552.23	1.828	0.87	1.32e-11	2.48e-10
None	38.7	4.754	2.249	1.33e-11	2.5e-10
Bysl	578.14	1.884	0.914	1.34e-11	2.51e-10
Rinl	1480.14	1.631	0.706	1.45e-11	2.7e-10
Ubxn8	468.98	2.081	1.057	1.51e-11	2.82e-10
Spry2	633.25	1.829	0.871	1.52e-11	2.82e-10
Mogs	1697.93	1.614	0.69	1.57e-11	2.91e-10
Tlr5	171.31	2.431	1.282	1.58e-11	2.91e-10
Uhrf1	4021.62	1.853	0.89	1.76e-11	3.24e-10
Dck	3937.72	1.778	0.83	1.8e-11	3.3e-10
Zfp469	68.11	3.842	1.942	1.82e-11	3.33e-10
Efr3b	602.74	2.813	1.492	1.82e-11	3.33e-10
Tigar	430.39	1.936	0.953	1.94e-11	3.54e-10
Larp1	6264.98	1.652	0.724	1.96e-11	3.58e-10
Nol10	441.27	2.086	1.061	2.02e-11	3.67e-10
Nptx1	366.94	3.314	1.729	2.03e-11	3.68e-10
Slc2a3	756.58	1.754	0.811	2.37e-11	4.28e-10
Ifi205	49.26	6.651	2.734	2.48e-11	4.48e-10
Casp7	912.07	1.671	0.74	2.63e-11	4.74e-10
Zfand2a	3415.27	1.586	0.666	2.79e-11	4.99e-10
Clic4	12789.2	1.767	0.821	2.81e-11	5.02e-10
Sp100	4448.21	1.656	0.728	3.02e-11	5.38e-10
Epha2	72.67	5.259	2.395	3.07e-11	5.44e-10
Pitpnm2	76.6	2.862	1.517	3.08e-11	5.46e-10
Tiam1	1865.26	1.617	0.694	3.22e-11	5.68e-10
Cxcl14	423.15	1.904	0.929	3.29e-11	5.81e-10
Met	134.95	7.669	2.939	3.44e-11	6.03e-10
Slc6a17	35.86	6.236	2.641	3.87e-11	6.77e-10
Tcof1	3242.72	1.624	0.699	3.92e-11	6.84e-10
Psme3	2557.35	1.573	0.654	3.97e-11	6.92e-10
Hspd1	2313.95	1.853	0.89	3.99e-11	6.94e-10
Gpatch4	259.58	2.192	1.132	4.04e-11	7.02e-10
Sbk2	69.09	3.511	1.812	4.14e-11	7.17e-10
Ifi207	6704.19	1.963	0.973	4.29e-11	7.42e-10
Zmynd19	621.56	1.737	0.797	4.41e-11	7.62e-10
Bend3	276.25	2.009	1.007	4.52e-11	7.79e-10
Slc23a2	6413.59	1.685	0.753	4.56e-11	7.86e-10
Psd3	2850.67	1.683	0.751	4.63e-11	7.98e-10
L3mbtl3	365.73	1.927	0.946	4.86e-11	8.35e-10
Dusp4	1385.31	2.199	1.137	5.09e-11	8.72e-10
Ngp	1242.36	2.886	1.529	5.55e-11	9.47e-10
Ceacam16	75.28	3.311	1.727	5.61e-11	9.57e-10
Cad	1805.13	1.839	0.879	5.72e-11	9.74e-10
Ripor2	262.43	2.585	1.37	5.88e-11	9.99e-10
Wdr75	632.57	1.915	0.937	6.05e-11	1.03e-09
Ppp1r3e	398.73	1.85	0.887	6.08e-11	1.03e-09
Btbd19	295.89	2.065	1.046	6.09e-11	1.03e-09
Snrpa1	549.05	1.707	0.771	6.17e-11	1.04e-09
Slc7a8	5786.36	1.92	0.941	6.21e-11	1.05e-09
Isg15	974.24	2.447	1.291	6.43e-11	1.08e-09
Ablim1	53.27	3.998	1.999	6.56e-11	1.1e-09
Ranbp1	958.74	1.871	0.904	6.8e-11	1.14e-09
Oas1a	2270.45	1.924	0.944	6.83e-11	1.14e-09
Mrm3	123.16	2.49	1.316	6.88e-11	1.15e-09
Hp	123.41	3.617	1.855	8.66e-11	1.43e-09
Dkc1	565.93	1.961	0.972	9e-11	1.49e-09
Serpine1	288.95	4.21	2.074	9.48e-11	1.56e-09
Pgbd5	34.53	5.345	2.418	9.54e-11	1.57e-09
Cdyl	744.09	1.606	0.684	9.63e-11	1.58e-09
Lrrfip1	4251.98	1.59	0.669	9.67e-11	1.59e-09
Stat2	4631.09	1.736	0.796	9.67e-11	1.59e-09
Timeless	973.23	1.751	0.808	1.04e-10	1.7e-09
Syne1	5367.4	1.619	0.695	1.1e-10	1.79e-09
Ptk2b	9366.41	1.653	0.725	1.16e-10	1.89e-09
Rars1	1753.44	1.601	0.679	1.18e-10	1.91e-09
Ncor2	6613.13	1.612	0.689	1.23e-10	1.99e-09
Set	4685.17	1.653	0.725	1.23e-10	2e-09
Gclc	1257.07	1.705	0.769	1.24e-10	2.01e-09
Gar1	133.14	2.429	1.28	1.35e-10	2.17e-09
Zeb1	128.91	2.675	1.42	1.4e-10	2.26e-09
Dmwd	577.45	2.517	1.332	1.43e-10	2.29e-09
Hip1r	58.4	3.159	1.659	1.45e-10	2.33e-09
Urb2	720.47	1.744	0.802	1.47e-10	2.36e-09
Rrm2	3080.51	1.807	0.853	1.5e-10	2.4e-09
Golim4	589.96	1.81	0.856	1.56e-10	2.48e-09
Zcchc2	2177.52	1.582	0.662	1.58e-10	2.51e-09
Pbxip1	2590.82	1.769	0.823	1.61e-10	2.56e-09
Fmnl3	2980.02	1.623	0.699	1.63e-10	2.59e-09
Rhbdd2	583.44	1.697	0.763	1.71e-10	2.7e-09
Txlnb	80.43	3.163	1.661	1.71e-10	2.7e-09
Agap2	428.13	1.82	0.864	1.74e-10	2.74e-09
None	89.42	4.211	2.074	1.78e-10	2.8e-09
Mov10	2416.7	1.79	0.84	1.8e-10	2.83e-09
Pik3ap1	20802	1.871	0.904	1.82e-10	2.85e-09
Lyn	6486.58	1.633	0.707	2.02e-10	3.14e-09
Sf3b3	3603.22	1.579	0.659	2.12e-10	3.29e-09
Pla2g5	74.77	4.276	2.096	2.15e-10	3.34e-09
Slc6a8	4384.83	1.746	0.804	2.17e-10	3.36e-09
Ppp3cc	243.08	2.027	1.019	2.21e-10	3.41e-09
Zranb3	1893.84	1.887	0.916	2.27e-10	3.49e-09
Fam111a	4374.92	1.852	0.889	2.39e-10	3.67e-09
Ide	2376.59	1.759	0.815	2.43e-10	3.72e-09
Fbl	708.66	1.753	0.81	2.51e-10	3.83e-09
Ly6e	24224.6	2.176	1.122	2.57e-10	3.92e-09
Rasgrf2	30.02	6.658	2.735	2.59e-10	3.94e-09
Prmt5	1216.57	1.57	0.65	2.62e-10	3.97e-09
Pdgfb	2130.05	2.377	1.249	2.79e-10	4.22e-09
Coro2a	5057.52	1.633	0.707	2.82e-10	4.26e-09
H2-K1	40181.6	2.23	1.157	2.82e-10	4.26e-09
Letm1	1455.67	1.606	0.683	2.83e-10	4.27e-09
A430088P11Rik	28.79	3.437	1.781	2.87e-10	4.32e-09
Fubp1	2073.59	1.793	0.842	2.95e-10	4.43e-09
Bcl2	775.45	2.067	1.047	3.02e-10	4.52e-09
Filip1l	445.84	2.498	1.321	3.07e-10	4.6e-09
None	21.16	10.215	3.353	3.12e-10	4.65e-09
Slc22a18	90.44	2.73	1.449	3.63e-10	5.39e-09
Ermp1	1530.68	1.572	0.653	3.92e-10	5.8e-09
Igtp	715.54	1.816	0.861	4e-10	5.92e-09
Traf3	1260.46	1.55	0.632	4.33e-10	6.37e-09
Slc16a1	554.84	1.989	0.992	4.32e-10	6.37e-09
Nol11	823.16	1.729	0.79	4.96e-10	7.26e-09
Gk	1367.38	2.009	1.007	4.96e-10	7.26e-09
Ddx27	973.53	1.579	0.659	5.1e-10	7.45e-09
Trim30a	4631.09	1.851	0.888	5.11e-10	7.46e-09
Idh3a	1116.24	1.635	0.709	5.21e-10	7.58e-09
Mical3	626.78	1.664	0.734	5.37e-10	7.8e-09
Usp36	752.79	1.646	0.719	5.42e-10	7.86e-09
Apbb2	2669.85	1.538	0.621	5.57e-10	8.07e-09
Slfn8	2110.79	2.003	1.002	5.72e-10	8.28e-09
Spib	41.3	4.167	2.059	6.04e-10	8.71e-09
Polr1b	586.51	1.725	0.787	6.18e-10	8.91e-09
Tes	1784.28	1.547	0.63	6.32e-10	9.09e-09
Nxpe3	79.09	2.651	1.407	6.57e-10	9.43e-09
None	45.53	4.64	2.214	6.62e-10	9.48e-09
Lgals3bp	20052.5	2.219	1.15	6.64e-10	9.5e-09
Gfod1	116.69	2.516	1.331	6.71e-10	9.59e-09
None	77.97	3.159	1.659	6.75e-10	9.64e-09
Gnptab	4681.1	1.54	0.623	6.9e-10	9.8e-09
Baz1a	1841.92	1.651	0.724	7.03e-10	9.96e-09
Galnt7	2237.11	1.727	0.788	7.17e-10	1.01e-08
Eef1e1	489.09	1.892	0.92	7.46e-10	1.05e-08
Tent4a	1487.49	1.507	0.592	7.53e-10	1.06e-08
Raet1d	248.87	2.119	1.083	7.67e-10	1.08e-08
Tatdn2	2749.19	1.523	0.607	7.8e-10	1.09e-08
St8sia1	27.89	5.8	2.536	8.5e-10	1.18e-08
Ccny	4326.25	1.581	0.661	9.07e-10	1.26e-08
Ckb	12707.4	1.893	0.92	9.2e-10	1.27e-08
Abcb1a	157.94	2.419	1.275	9.34e-10	1.29e-08
Xpo5	1612.45	1.566	0.647	9.58e-10	1.32e-08
Cltb	1040.27	1.585	0.665	9.67e-10	1.33e-08
Map4k3	1847.84	1.715	0.778	1.04e-09	1.43e-08
Epb41l2	4335.48	1.53	0.614	1.06e-09	1.46e-08
Sp110	968.19	1.668	0.739	1.07e-09	1.47e-08
Slc35d1	437.97	1.757	0.813	1.08e-09	1.48e-08
Utp18	656.58	1.712	0.775	1.13e-09	1.54e-08
None	131.87	2.452	1.294	1.17e-09	1.6e-08
Znfx1	11435.6	1.755	0.812	1.18e-09	1.6e-08
Manf	1726.78	1.501	0.586	1.18e-09	1.6e-08
Il18bp	431.82	2.179	1.123	1.2e-09	1.62e-08
Tomm34	1163.52	1.494	0.579	1.28e-09	1.73e-08
Dut	683.32	1.726	0.787	1.29e-09	1.75e-08
Alg3	367.76	1.942	0.958	1.31e-09	1.77e-08
Ascc3	2917.48	1.656	0.728	1.31e-09	1.78e-08
Abce1	2368.12	1.881	0.912	1.34e-09	1.81e-08
Sf3a2	1514.36	1.572	0.653	1.35e-09	1.82e-08
Id2	2110.18	2.255	1.173	1.55e-09	2.08e-08
Gemin5	1020.6	1.568	0.649	1.57e-09	2.11e-08
Brix1	538.98	1.784	0.835	1.6e-09	2.14e-08
Dennd1b	2628.32	1.551	0.633	1.6e-09	2.14e-08
Sorbs1	62.58	2.83	1.501	1.63e-09	2.18e-08
Uck2	1196.55	1.841	0.881	1.69e-09	2.26e-08
Igsf9	169.4	2.246	1.167	1.71e-09	2.28e-08
Nmi	299.45	1.832	0.873	1.72e-09	2.28e-08
Tfdp1	2316.43	1.585	0.664	1.74e-09	2.31e-08
Supt16	2408.99	1.563	0.644	1.75e-09	2.33e-08
Gfi1	25.53	4.26	2.091	1.83e-09	2.43e-08
Nop14	648.76	1.688	0.755	1.85e-09	2.44e-08
Tor3a	2943.5	1.588	0.667	1.92e-09	2.54e-08
Utp20	1739.62	1.822	0.866	1.96e-09	2.58e-08
Mtrr	595.25	1.653	0.725	2.07e-09	2.72e-08
Gm6545	79.11	7.263	2.861	2.12e-09	2.77e-08
Gtpbp4	923.96	1.778	0.83	2.13e-09	2.79e-08
H2-DMb2	61.61	2.953	1.562	2.38e-09	3.1e-08
Oas2	2266.46	1.742	0.801	2.41e-09	3.14e-08
Ralgapa2	3621.24	1.827	0.869	2.48e-09	3.22e-08
Slc7a6	528.01	1.847	0.885	2.55e-09	3.31e-08
Lgals9	4555.04	1.65	0.722	2.61e-09	3.37e-08
Pttg1	603.1	1.729	0.79	2.63e-09	3.39e-08
Nr4a2	39.2	3.207	1.681	2.68e-09	3.45e-08
Ifi203	2585.37	1.835	0.876	2.8e-09	3.6e-08
Bsn	1137.44	1.869	0.902	2.97e-09	3.81e-08
Cyfip2	3150.06	1.619	0.695	3.13e-09	4e-08
Serpinb8	967.12	1.693	0.76	3.2e-09	4.08e-08
Pik3cb	2290.27	1.641	0.715	3.35e-09	4.26e-08
Calcrl	2068.07	1.86	0.895	3.37e-09	4.28e-08
Smg5	1641.47	1.505	0.59	3.5e-09	4.44e-08
Kri1	407.71	1.788	0.838	3.59e-09	4.53e-08
Tmem201	396.12	1.839	0.879	3.69e-09	4.65e-08
U2af1	817.58	1.561	0.642	3.89e-09	4.89e-08
Iigp1	358.44	5.251	2.393	3.9e-09	4.9e-08
Dusp8	40.57	3.624	1.858	3.92e-09	4.92e-08
Morc2a	1484.09	1.625	0.701	4.36e-09	5.45e-08
Tnc	152.46	3.588	1.843	4.44e-09	5.54e-08
Dis3	634.48	1.825	0.868	4.59e-09	5.71e-08
Bcl2l11	3516.15	1.711	0.775	4.61e-09	5.73e-08
Apbb1ip	5777.74	1.546	0.629	4.77e-09	5.91e-08
Inpp4b	955.69	2.138	1.096	4.79e-09	5.93e-08
Mthfd1	1025.96	1.622	0.698	4.8e-09	5.94e-08
Hlcs	528.98	1.648	0.721	4.85e-09	6e-08
Prdm16	46.41	4.374	2.129	4.89e-09	6.03e-08
Ifi35	912.26	1.755	0.811	4.93e-09	6.08e-08
Bank1	287.19	1.936	0.953	5.19e-09	6.38e-08
Pum3	935.23	1.571	0.652	5.4e-09	6.63e-08
Slbp	1004.48	1.701	0.767	5.72e-09	7e-08
None	128.34	2.331	1.221	5.74e-09	7.02e-08
Mrto4	616.17	1.764	0.819	5.81e-09	7.09e-08
Rassf8	1614.9	1.861	0.896	5.82e-09	7.09e-08
Aatf	429.88	1.72	0.782	5.87e-09	7.14e-08
Plcg2	6645.43	1.545	0.628	5.99e-09	7.28e-08
Noc2l	2100.86	1.503	0.588	6.07e-09	7.37e-08
Tmx4	3155.8	1.675	0.744	6.11e-09	7.41e-08
Ly6m	27.46	5.283	2.401	6.24e-09	7.56e-08
5430437J10Rik	27.22	3.754	1.908	6.24e-09	7.56e-08
Afg2a	375.38	1.951	0.965	6.3e-09	7.63e-08
Stk10	2730.89	1.522	0.606	6.33e-09	7.65e-08
Prr5	52.29	2.942	1.557	6.33e-09	7.65e-08
Ncdn	1301.03	1.525	0.608	6.38e-09	7.68e-08
Pa2g4	2478.17	1.545	0.627	6.59e-09	7.93e-08
Ccl22	49.56	3.488	1.803	6.78e-09	8.14e-08
Morrbid	102.06	2.407	1.267	6.95e-09	8.34e-08
Hells	879.61	2.336	1.224	7e-09	8.38e-08
Dars1	1961.08	1.576	0.656	7.1e-09	8.49e-08
Ddx18	810.94	1.543	0.625	7.33e-09	8.75e-08
Pom121	1946.53	1.578	0.659	7.48e-09	8.91e-08
Eif2b3	290.05	1.893	0.921	7.56e-09	9e-08
Eif1ad	728.77	1.551	0.633	7.94e-09	9.42e-08
Slc39a6	1819.62	1.617	0.693	7.98e-09	9.45e-08
Slc24a3	330.25	1.955	0.967	8.09e-09	9.57e-08
Piezo1	9135.31	1.615	0.691	8.18e-09	9.64e-08
Lcn2	413.55	2.835	1.503	8.22e-09	9.66e-08
Mndal	1988.14	1.644	0.718	8.21e-09	9.66e-08
Chn2	647.94	1.592	0.671	8.29e-09	9.72e-08
Srgap3	591.43	1.592	0.671	8.64e-09	1.01e-07
Prr5l	400.91	2.078	1.055	9.02e-09	1.05e-07
Fignl1	1285.71	1.835	0.876	9.45e-09	1.1e-07
Cdca7l	946.51	1.671	0.741	9.66e-09	1.12e-07
Ywhag	11440.2	1.618	0.695	9.66e-09	1.12e-07
Cx3cr1	2742.09	1.711	0.775	9.65e-09	1.12e-07
Hexb	6132.56	1.578	0.658	9.87e-09	1.14e-07
Ergic1	2610.83	1.511	0.596	1.07e-08	1.23e-07
B2m	47038.1	2.064	1.045	1.09e-08	1.25e-07
Trp53	2339.51	1.499	0.584	1.1e-08	1.26e-07
Cdk14	5489.59	1.572	0.652	1.14e-08	1.31e-07
Ears2	186.26	2.093	1.065	1.18e-08	1.35e-07
Cox18	205.26	1.933	0.951	1.2e-08	1.36e-07
Bdh2	48.36	3.976	1.991	1.21e-08	1.38e-07
D16Ertd472e	157.52	2.175	1.121	1.23e-08	1.41e-07
Map2k3	2474.89	1.5	0.585	1.28e-08	1.46e-07
Cct6a	2822.65	1.497	0.582	1.29e-08	1.47e-07
None	222.72	1.903	0.929	1.3e-08	1.47e-07
Cttnbp2nl	5435.04	1.558	0.639	1.41e-08	1.59e-07
Dipk2a	1527.48	1.509	0.594	1.41e-08	1.6e-07
Fam98b	630.98	1.689	0.756	1.45e-08	1.63e-07
Jag1	884.69	2.417	1.273	1.49e-08	1.67e-07
Sirpb1a	133.35	3.177	1.668	1.51e-08	1.69e-07
Necap1	2058.56	1.577	0.657	1.51e-08	1.7e-07
Sntb2	2971.14	1.647	0.72	1.52e-08	1.7e-07
Tmem184b	2909.52	1.541	0.624	1.54e-08	1.73e-07
None	32.24	3.685	1.882	1.61e-08	1.79e-07
Dpysl3	30.16	5.018	2.327	1.71e-08	1.9e-07
Mafb	7511.09	1.653	0.725	1.87e-08	2.07e-07
Ing5	807.48	1.576	0.656	1.88e-08	2.09e-07
Tlr13	12291.6	1.659	0.73	1.96e-08	2.17e-07
Trim35	5054.92	1.52	0.604	2.03e-08	2.24e-07
Cdk6	9678.52	1.743	0.802	2.04e-08	2.25e-07
Smchd1	3734.36	1.594	0.673	2.07e-08	2.28e-07
Amd1	583.55	1.824	0.867	2.1e-08	2.3e-07
Tlr3	599.3	2.042	1.03	2.13e-08	2.34e-07
Mrtfb	3032.79	1.58	0.66	2.18e-08	2.39e-07
Nup153	3635.9	1.584	0.664	2.23e-08	2.44e-07
Dtl	1122.33	1.896	0.923	2.27e-08	2.48e-07
Dnajc2	788.37	1.64	0.714	2.32e-08	2.53e-07
Adsl	1055	1.537	0.621	2.35e-08	2.56e-07
Sema7a	30.02	4.878	2.286	2.36e-08	2.57e-07
Tbrg4	1162.66	1.552	0.634	2.38e-08	2.59e-07
Sh2d5	21.37	3.475	1.797	2.38e-08	2.59e-07
Mettl1	248.45	1.898	0.924	2.38e-08	2.59e-07
Rgs2	4640.22	1.591	0.67	2.42e-08	2.62e-07
Por	9242.38	1.73	0.791	2.45e-08	2.65e-07
Pole4	826.7	1.604	0.682	2.48e-08	2.68e-07
Abi3	131.55	2.475	1.307	2.49e-08	2.69e-07
Col11a2	92.1	2.957	1.564	2.49e-08	2.69e-07
Ece1	1650.7	1.513	0.598	2.57e-08	2.77e-07
Htr2a	95.08	2.822	1.497	2.58e-08	2.77e-07
Camk2d	3496.99	1.604	0.682	2.64e-08	2.84e-07
Acsbg1	26.01	3.666	1.874	2.7e-08	2.89e-07
Ccdc134	335.09	1.824	0.867	2.73e-08	2.92e-07
Mcm3	3995.27	1.677	0.746	2.81e-08	3e-07
Nol6	1782.89	1.506	0.591	2.94e-08	3.13e-07
Nek6	2389.09	1.555	0.637	3e-08	3.19e-07
Srsf2	2822.16	1.496	0.581	3.02e-08	3.2e-07
Nsun2	1769.78	1.455	0.541	3.04e-08	3.22e-07
Dhx29	763.37	1.624	0.7	3.18e-08	3.36e-07
Irgm2	1330.72	1.689	0.756	3.22e-08	3.4e-07
Pcdh7	1598.93	1.724	0.786	3.25e-08	3.43e-07
Ccne2	882.26	2.235	1.16	3.3e-08	3.48e-07
Rnf213	31978.1	1.776	0.829	3.32e-08	3.49e-07
Ahi1	218.37	2.097	1.068	3.52e-08	3.69e-07
6030458C11Rik	723.82	1.537	0.62	3.6e-08	3.77e-07
Jade2	3396.83	1.632	0.707	3.61e-08	3.78e-07
Rap1gap2	141.15	2.268	1.181	3.63e-08	3.8e-07
Atp6v0a2	1486.72	1.461	0.547	3.64e-08	3.8e-07
Kynu	24.2	3.185	1.671	3.75e-08	3.91e-07
Ncl	7685.93	1.598	0.676	3.84e-08	4e-07
Tamalin	26.6	3.283	1.715	3.94e-08	4.1e-07
Msr1	6668.24	1.815	0.86	4.04e-08	4.2e-07
Mctp1	1572.69	1.508	0.593	4.08e-08	4.23e-07
Ebna1bp2	714.06	1.508	0.592	4.08e-08	4.23e-07
Bid	2057.26	1.576	0.656	4.14e-08	4.28e-07
Dock10	5939.66	1.551	0.633	4.21e-08	4.34e-07
Slc9a5	328.58	2.074	1.052	4.28e-08	4.4e-07
Ppat	659.02	1.72	0.782	4.33e-08	4.45e-07
Bmi1	693.99	1.708	0.772	4.37e-08	4.49e-07
Mcu	875.46	1.539	0.622	4.37e-08	4.49e-07
Tmem238	137.57	2.462	1.3	4.44e-08	4.54e-07
Dgcr8	812.3	1.493	0.579	4.49e-08	4.59e-07
Gngt2	447.84	1.707	0.772	4.52e-08	4.62e-07
Rnase6	700.32	1.583	0.663	4.56e-08	4.65e-07
Mlkl	744.77	1.55	0.633	4.62e-08	4.71e-07
BC035044	75.3	2.332	1.221	4.76e-08	4.84e-07
Ifit3b	304.77	3.567	1.835	4.83e-08	4.91e-07
Fmn1	2408.63	1.472	0.558	4.85e-08	4.92e-07
Ptges3	2346.23	1.489	0.575	4.85e-08	4.92e-07
Umps	1005.72	1.489	0.574	4.86e-08	4.93e-07
F730311O21Rik	203.26	1.88	0.911	5.21e-08	5.28e-07
Pparg	914.58	1.582	0.662	5.46e-08	5.53e-07
Fanca	740.18	1.637	0.711	5.5e-08	5.57e-07
Rmi1	441.9	1.673	0.742	5.52e-08	5.58e-07
Gtf3c5	528.89	1.572	0.653	5.63e-08	5.69e-07
Timm17a	852.22	1.489	0.575	5.7e-08	5.75e-07
Prelid3b	994.54	1.567	0.648	5.75e-08	5.8e-07
Lilrb4b	8805.53	1.772	0.826	6.2e-08	6.24e-07
Coq2	922.09	1.531	0.614	6.24e-08	6.28e-07
Osgin1	869.84	1.554	0.636	6.25e-08	6.28e-07
Hook1	62.37	2.621	1.39	6.63e-08	6.65e-07
Mmp8	1285.94	1.585	0.664	6.66e-08	6.68e-07
Cct3	3028.89	1.468	0.554	6.68e-08	6.69e-07
Cdc7	378.12	2.045	1.032	6.87e-08	6.86e-07
Rmi2	81.77	3.744	1.905	6.91e-08	6.9e-07
None	43.97	2.69	1.428	6.94e-08	6.92e-07
Mical2	919.51	1.615	0.692	7.11e-08	7.07e-07
Tdrd7	2110.17	1.51	0.595	7.19e-08	7.14e-07
G3bp1	4405.42	1.469	0.555	7.23e-08	7.17e-07
Rasgrp2	122.34	2.194	1.134	7.41e-08	7.34e-07
Chdh	29.03	3.987	1.995	7.46e-08	7.38e-07
Mgat4a	1775.31	1.589	0.668	7.48e-08	7.39e-07
Tpst1	694.89	1.549	0.631	7.59e-08	7.5e-07
Etv5	3054.45	1.606	0.684	7.68e-08	7.58e-07
Ccdc180	67.97	2.456	1.296	7.83e-08	7.72e-07
Igf2bp2	907.32	1.997	0.998	8.28e-08	8.14e-07
Tmem119	107.34	3.09	1.628	8.39e-08	8.22e-07
Srrm1	3885.64	1.489	0.575	8.43e-08	8.26e-07
Eif4e	1585.43	1.535	0.618	8.9e-08	8.69e-07
Snhg4	95.22	2.403	1.265	9.15e-08	8.92e-07
Nudc	1516.77	1.495	0.58	9.2e-08	8.96e-07
None	533.31	1.88	0.91	9.22e-08	8.97e-07
Rif1	1555.08	1.775	0.828	9.32e-08	9.06e-07
Nkrf	178.02	2.034	1.025	9.52e-08	9.24e-07
Lrrc8d	1718.31	1.469	0.555	9.68e-08	9.38e-07
Prkar2a	2235.02	1.491	0.576	9.92e-08	9.6e-07
Hdac9	1653.63	1.515	0.599	1.01e-07	9.73e-07
Pcgf5	722.25	1.569	0.65	1.01e-07	9.78e-07
Fmnl2	362.72	1.949	0.963	1.01e-07	9.78e-07
None	71.79	3.491	1.804	1.03e-07	9.97e-07
Cluh	2784.85	1.497	0.582	1.04e-07	1e-06
Kics2	315.95	1.681	0.749	1.04e-07	1e-06
Lcp2	2548.28	1.54	0.623	1.04e-07	1e-06
Ctsc	9039.47	1.666	0.737	1.06e-07	1.02e-06
Stap1	1370.08	2.016	1.011	1.06e-07	1.02e-06
Srsf6	3546.34	1.455	0.541	1.08e-07	1.03e-06
Ephb2	31.94	3.241	1.697	1.09e-07	1.04e-06
Nup188	2143.91	1.47	0.556	1.14e-07	1.09e-06
Casp1	1807.53	1.513	0.597	1.16e-07	1.1e-06
Bard1	951.55	1.7	0.765	1.17e-07	1.12e-06
Slpi	69.23	2.66	1.412	1.19e-07	1.13e-06
Ddx24	3187.57	1.463	0.549	1.2e-07	1.15e-06
Fcgr4	1554.57	2.15	1.105	1.22e-07	1.16e-06
Dtx4	3221.63	1.612	0.689	1.25e-07	1.18e-06
Ccdc92	34.71	4.538	2.182	1.28e-07	1.21e-06
Bcl2l1	6528.91	1.522	0.606	1.28e-07	1.22e-06
Zdhhc15	36.2	4.386	2.133	1.28e-07	1.22e-06
Clspn	1393.84	1.713	0.777	1.29e-07	1.23e-06
Exosc10	1992.41	1.423	0.509	1.31e-07	1.24e-06
B4galt5	7083.08	1.539	0.622	1.33e-07	1.26e-06
Gnl2	856.11	1.495	0.58	1.34e-07	1.27e-06
Camsap3	81.29	2.291	1.196	1.42e-07	1.34e-06
Pole	1978.29	1.64	0.713	1.42e-07	1.34e-06
Eif2s1	1900.98	1.589	0.668	1.45e-07	1.36e-06
Get1	520.25	1.586	0.665	1.47e-07	1.38e-06
Atad3a	718.47	1.631	0.705	1.66e-07	1.55e-06
Snx18	2662.64	1.426	0.512	1.69e-07	1.58e-06
Elmo1	4777.1	1.474	0.56	1.79e-07	1.67e-06
Acacb	119.38	2.592	1.374	1.8e-07	1.67e-06
H2-T22	2414.07	1.615	0.692	1.81e-07	1.69e-06
Lonrf3	2127.22	1.474	0.559	1.83e-07	1.7e-06
Sfpq	4611.1	1.502	0.587	1.83e-07	1.7e-06
Fxyd5	12663.6	1.643	0.716	1.83e-07	1.7e-06
Mak16	248.38	1.804	0.851	1.84e-07	1.7e-06
None	58.1	2.873	1.523	1.87e-07	1.73e-06
Mettl16	589.42	1.577	0.657	1.89e-07	1.75e-06
Abca13	115.69	2.293	1.197	1.91e-07	1.76e-06
None	97.22	2.204	1.14	1.94e-07	1.79e-06
Kpna4	3561.56	1.722	0.784	1.94e-07	1.79e-06
Abca8b	120.62	2.185	1.127	1.96e-07	1.81e-06
Hap1	78.75	2.252	1.171	1.99e-07	1.83e-06
Ccr7	66.2	4.745	2.246	2.04e-07	1.87e-06
Gm5150	72.91	3.166	1.663	2.06e-07	1.88e-06
Ubash3b	2828.42	1.422	0.508	2.06e-07	1.88e-06
Zgrf1	509.52	1.793	0.842	2.07e-07	1.89e-06
C1qbp	1455.87	1.474	0.56	2.08e-07	1.9e-06
Gas5	576.33	1.758	0.814	2.16e-07	1.97e-06
None	83.99	2.578	1.366	2.17e-07	1.97e-06
Cysltr2	57.42	3.016	1.593	2.19e-07	2e-06
Enpp5	21.46	6.162	2.623	2.24e-07	2.03e-06
Angpt2	238.92	1.757	0.813	2.26e-07	2.05e-06
Smyd5	809.52	1.509	0.594	2.36e-07	2.14e-06
Ppid	467.18	1.682	0.75	2.39e-07	2.16e-06
Bccip	650.2	1.511	0.595	2.42e-07	2.18e-06
Zdhhc18	1753.23	1.505	0.589	2.5e-07	2.25e-06
Gcnt1	3925.43	1.573	0.653	2.58e-07	2.32e-06
Ifi47	1196.27	1.827	0.87	2.68e-07	2.4e-06
Dock5	1645.52	1.451	0.538	2.7e-07	2.42e-06
Dph2	342.66	1.638	0.712	2.78e-07	2.48e-06
Phlda1	53.26	3.341	1.74	2.81e-07	2.5e-06
Prmt3	504.63	1.744	0.803	2.84e-07	2.53e-06
Tmem230	567.29	1.636	0.711	2.91e-07	2.58e-06
Gse1	1354.74	1.481	0.566	2.96e-07	2.62e-06
Slc7a1	2132.24	1.837	0.877	2.96e-07	2.62e-06
Ikzf1	3586.74	1.415	0.5	2.99e-07	2.65e-06
Slain2	1921.42	1.575	0.655	3.01e-07	2.66e-06
Fam234b	473.77	1.617	0.693	3.02e-07	2.67e-06
Mphosph10	551.55	1.655	0.727	3.02e-07	2.67e-06
Tor1aip1	4264.36	1.464	0.55	3.04e-07	2.68e-06
Sipa1l2	1979.59	1.484	0.57	3.04e-07	2.68e-06
Rybp	589.31	1.722	0.784	3.27e-07	2.88e-06
Abhd17c	1222.22	1.483	0.568	3.32e-07	2.91e-06
Utp6	1478.19	1.475	0.56	3.36e-07	2.94e-06
Foxn2	1853.82	1.521	0.605	3.37e-07	2.95e-06
Sdad1	617.73	1.52	0.604	3.4e-07	2.97e-06
Meaf6	561.45	1.539	0.622	3.48e-07	3.04e-06
Polr3e	661.5	1.499	0.584	3.65e-07	3.19e-06
Samsn1	598.88	1.709	0.773	3.68e-07	3.21e-06
Usp31	1543.06	1.572	0.653	3.73e-07	3.25e-06
Hivep2	639.8	1.756	0.812	3.84e-07	3.33e-06
Usp39	943.94	1.442	0.528	3.93e-07	3.41e-06
Dennd1c	1523.91	1.487	0.572	3.97e-07	3.44e-06
Pls3	1326.44	1.556	0.638	4.01e-07	3.47e-06
Siglech	34.88	3.51	1.811	4.04e-07	3.49e-06
Ugcg	1089.65	1.629	0.704	4.14e-07	3.57e-06
Serbp1	4128.31	1.511	0.595	4.22e-07	3.64e-06
Cmbl	72.72	2.375	1.248	4.22e-07	3.64e-06
Hcar2	82.29	2.665	1.414	4.32e-07	3.72e-06
Eif3b	6051.17	1.484	0.569	4.44e-07	3.82e-06
Nfe2	80.72	2.233	1.159	4.56e-07	3.91e-06
Slc29a2	77.9	2.107	1.075	4.59e-07	3.93e-06
Rasa2	691.18	1.824	0.867	4.71e-07	4.03e-06
D430020J02Rik	185.72	1.879	0.91	4.78e-07	4.09e-06
Dhrs13	125.6	1.968	0.976	4.9e-07	4.18e-06
Wdhd1	1145.91	1.595	0.673	5.03e-07	4.29e-06
Cebpz	809.88	1.487	0.573	5.24e-07	4.46e-06
Parp12	2981.75	1.48	0.565	5.32e-07	4.52e-06
Aqr	2432.92	1.438	0.524	5.41e-07	4.59e-06
Chek1	306.99	2.094	1.067	5.46e-07	4.63e-06
Atr	655.89	1.705	0.77	5.49e-07	4.65e-06
Mx1	1010.37	2.591	1.373	5.65e-07	4.76e-06
Tjp2	920.81	1.48	0.566	5.66e-07	4.77e-06
Bex6	31.25	2.779	1.474	5.81e-07	4.88e-06
Srpk3	78.25	2.132	1.092	5.87e-07	4.93e-06
Gvin2	176.97	2.113	1.079	5.88e-07	4.94e-06
Irf2bpl	2877.91	1.542	0.625	5.98e-07	5.02e-06
Pde12	896.12	1.47	0.556	5.99e-07	5.02e-06
Cnbp	5003.85	1.443	0.53	6.02e-07	5.05e-06
Fam98a	643.12	1.626	0.701	6.07e-07	5.08e-06
Mmd	1219.93	1.634	0.708	6.22e-07	5.21e-06
Bcl11a	55.85	3.676	1.878	6.49e-07	5.41e-06
Cct8	2949.31	1.408	0.493	6.62e-07	5.52e-06
Riox2	470.97	1.563	0.644	6.87e-07	5.72e-06
Ifit1	1007.54	2.223	1.153	6.88e-07	5.73e-06
Usp25	4066.31	1.432	0.518	7.01e-07	5.83e-06
Rgcc	48.24	2.538	1.344	7.22e-07	5.99e-06
Rab27a	309.35	1.679	0.748	7.32e-07	6.07e-06
Pcsk1	30.53	2.955	1.563	7.52e-07	6.22e-06
Xpo4	1044.41	1.743	0.802	7.64e-07	6.32e-06
Maml3	430.89	1.604	0.682	7.67e-07	6.34e-06
Mrps18b	211.73	1.821	0.865	7.85e-07	6.48e-06
Fam107b	1534.15	1.536	0.619	8.08e-07	6.67e-06
Dna2	773.07	1.483	0.569	8.12e-07	6.69e-06
Slfn5	4959.24	1.899	0.925	8.17e-07	6.73e-06
Mgst2	76.23	2.157	1.109	8.19e-07	6.74e-06
Noc3l	502.47	1.702	0.767	8.46e-07	6.95e-06
Pianp	157.1	2.683	1.424	8.48e-07	6.97e-06
Gnl1	1412.5	1.529	0.613	8.62e-07	7.08e-06
Tnfsf9	272.16	1.818	0.862	8.85e-07	7.25e-06
Rbm19	754.92	1.547	0.629	9.11e-07	7.45e-06
Hspa4	5626.05	1.459	0.545	9.32e-07	7.61e-06
Creld2	1040.93	1.472	0.558	9.4e-07	7.67e-06
Aga	686.65	1.573	0.654	9.44e-07	7.69e-06
Ffar2	25.45	3.657	1.871	9.44e-07	7.69e-06
Rsl1d1	1434.09	1.514	0.599	9.51e-07	7.74e-06
Orc2	586.55	1.599	0.677	9.58e-07	7.8e-06
Wdr76	872.33	1.682	0.75	9.73e-07	7.9e-06
N4bp1	1922.33	1.519	0.603	9.88e-07	8.02e-06
Mcm7	3001.52	1.52	0.604	1.01e-06	8.21e-06
Lpcat4	470.43	1.825	0.868	1.02e-06	8.24e-06
Zbtb21	1172.7	1.421	0.507	1.02e-06	8.24e-06
Gda	1359.26	1.606	0.683	1.03e-06	8.35e-06
Trmt5	292.87	1.603	0.681	1.03e-06	8.36e-06
Otud4	2616.07	1.534	0.617	1.04e-06	8.37e-06
Klk1b11	101.99	2.138	1.097	1.05e-06	8.52e-06
B3galt6	256.13	1.802	0.85	1.06e-06	8.58e-06
Dph6	351.02	1.66	0.731	1.07e-06	8.6e-06
Mcm5	4678.44	1.6	0.678	1.08e-06	8.72e-06
Selenbp2	29.53	5.554	2.474	1.09e-06	8.74e-06
Nomo1	2394.07	1.47	0.556	1.09e-06	8.79e-06
Mmp25	37.64	2.841	1.506	1.11e-06	8.93e-06
Thada	994.63	1.482	0.567	1.12e-06	8.96e-06
Wdr74	541.87	1.523	0.607	1.12e-06	8.96e-06
Donson	474.8	1.601	0.679	1.13e-06	9.03e-06
Mrps2	865.15	1.462	0.548	1.15e-06	9.15e-06
None	49.97	3.837	1.94	1.15e-06	9.18e-06
Ets2	3076.25	1.91	0.934	1.19e-06	9.43e-06
Psmc5	1468.65	1.463	0.549	1.2e-06	9.52e-06
Atp7a	2354.63	1.455	0.541	1.22e-06	9.67e-06
Igkc	27.14	6.094	2.607	1.22e-06	9.67e-06
Ubtf	3121.21	1.425	0.511	1.23e-06	9.78e-06
Neto2	44.6	2.72	1.444	1.24e-06	9.8e-06
Heg1	78.81	2.309	1.207	1.25e-06	9.89e-06
Prim1	609.39	1.596	0.674	1.26e-06	9.94e-06
Dagla	530.86	1.659	0.731	1.29e-06	1.02e-05
Heatr3	703.95	1.63	0.705	1.3e-06	1.02e-05
Glrx	1582.22	1.452	0.538	1.3e-06	1.02e-05
Tnfrsf12a	187.81	2.009	1.007	1.3e-06	1.03e-05
Kit	120.52	2.737	1.453	1.31e-06	1.03e-05
Irs2	852.96	1.576	0.657	1.33e-06	1.05e-05
Ccnd3	2175.57	1.42	0.506	1.34e-06	1.05e-05
Ercc6	848.46	1.502	0.587	1.34e-06	1.05e-05
Rnf149	2760.69	1.482	0.568	1.4e-06	1.1e-05
Nvl	1232.77	1.427	0.513	1.42e-06	1.11e-05
Nlrp1b	1405.19	1.525	0.608	1.42e-06	1.11e-05
Nup107	1194.63	1.454	0.54	1.47e-06	1.15e-05
Polr3d	331.45	1.624	0.7	1.47e-06	1.15e-05
Ubap2	2701.37	1.425	0.511	1.49e-06	1.16e-05
Rpp40	110.13	2.161	1.112	1.5e-06	1.16e-05
Tmem209	1071.16	1.529	0.613	1.52e-06	1.18e-05
E2f4	1466.42	1.415	0.501	1.53e-06	1.19e-05
Lrp11	228.31	2	1	1.54e-06	1.2e-05
A530064D06Rik	315.64	2.373	1.247	1.56e-06	1.21e-05
Spryd7	683.19	1.691	0.758	1.6e-06	1.24e-05
Ap1ar	624.84	1.543	0.625	1.64e-06	1.27e-05
Tsr2	304.21	1.676	0.745	1.69e-06	1.3e-05
Sh3bp2	5531.17	1.432	0.518	1.69e-06	1.3e-05
Urb1	576.29	1.518	0.603	1.7e-06	1.31e-05
Tipin	568.16	1.686	0.754	1.72e-06	1.32e-05
Chi3l1	61.26	3.034	1.601	1.74e-06	1.34e-05
Rpusd2	224.88	1.683	0.751	1.78e-06	1.37e-05
Rrp15	271.94	1.715	0.778	1.78e-06	1.37e-05
Col4a1	77.23	3.957	1.984	1.79e-06	1.37e-05
Flrt2	1148.54	1.983	0.988	1.79e-06	1.37e-05
Hck	3497.09	1.443	0.529	1.8e-06	1.38e-05
Zfp689	85.6	2.135	1.094	1.81e-06	1.38e-05
Plin2	20243.6	1.695	0.761	1.82e-06	1.39e-05
Lrp12	4667.54	1.426	0.512	1.84e-06	1.4e-05
Tgfbi	15101.1	1.629	0.704	1.87e-06	1.42e-05
Tgfb3	63.72	2.235	1.16	1.89e-06	1.43e-05
Slc9a8	1198.26	1.372	0.456	1.91e-06	1.45e-05
Cd22	275.92	2.346	1.23	1.94e-06	1.47e-05
Lrig1	81.15	2.061	1.043	1.95e-06	1.47e-05
Smg7	2007.84	1.415	0.501	1.95e-06	1.47e-05
Tshz1	1204.85	1.511	0.596	1.98e-06	1.49e-05
Pira12	316.7	1.765	0.82	2e-06	1.51e-05
Mrpl42	726.96	1.505	0.59	2.02e-06	1.53e-05
Oas1b	234.02	1.75	0.807	2.04e-06	1.54e-05
Pola1	1716.04	1.604	0.682	2.07e-06	1.56e-05
Bcar3	1130.91	1.423	0.509	2.08e-06	1.57e-05
Ndufaf4	273.85	1.818	0.862	2.1e-06	1.58e-05
Gm32591	27.63	3.461	1.791	2.13e-06	1.6e-05
Pcna	9418.14	1.566	0.647	2.18e-06	1.64e-05
Postn	149.02	2.986	1.578	2.18e-06	1.64e-05
Rcl1	283.93	1.653	0.725	2.22e-06	1.66e-05
Ptbp1	5268.58	1.4	0.486	2.29e-06	1.71e-05
2410002F23Rik	311.51	1.732	0.793	2.29e-06	1.71e-05
Fastkd3	735.54	1.545	0.628	2.3e-06	1.72e-05
Ch25h	108.5	2.679	1.422	2.35e-06	1.75e-05
Rrp9	530.72	1.624	0.699	2.38e-06	1.77e-05
Chst11	1131.48	1.61	0.687	2.42e-06	1.79e-05
Cdt1	2632.69	1.535	0.619	2.49e-06	1.84e-05
Tdrd3	387.5	1.579	0.659	2.52e-06	1.86e-05
Myo1d	91.23	2.2	1.137	2.51e-06	1.86e-05
Fut7	146.22	2.186	1.128	2.53e-06	1.87e-05
Mybl2	770.57	1.788	0.839	2.57e-06	1.89e-05
Usp46	341.79	1.65	0.722	2.6e-06	1.92e-05
Aff1	4670.59	1.428	0.514	2.63e-06	1.93e-05
Adra1a	274.04	2.141	1.098	2.63e-06	1.93e-05
Aebp1	97.85	2.696	1.431	2.7e-06	1.98e-05
Nfix	769.24	1.427	0.513	2.73e-06	2e-05
Lbh	1777.61	1.438	0.524	2.84e-06	2.07e-05
Dnajc18	992.92	1.405	0.491	2.84e-06	2.07e-05
Mtus1	331.36	1.889	0.917	2.84e-06	2.08e-05
Ppm1g	2618	1.41	0.496	2.89e-06	2.11e-05
Sema4d	14471.3	1.502	0.587	2.9e-06	2.12e-05
Micall2	1095.96	1.502	0.587	2.91e-06	2.12e-05
Ubr5	6119.74	1.459	0.545	2.94e-06	2.13e-05
Zdhhc21	1335.33	1.642	0.715	2.95e-06	2.14e-05
Etv6	1871.16	1.48	0.565	2.95e-06	2.14e-05
Eftud2	2711.01	1.393	0.479	2.99e-06	2.17e-05
None	320.65	2.113	1.079	3.03e-06	2.2e-05
Ankrd52	4194.67	1.415	0.501	3.05e-06	2.2e-05
Sf3a3	1084.77	1.366	0.45	3.08e-06	2.22e-05
Gm11425	75.78	2.131	1.092	3.1e-06	2.24e-05
Ifit3	1348.39	2.656	1.409	3.13e-06	2.26e-05
Pald1	710.83	1.72	0.782	3.15e-06	2.27e-05
S100a9	834.9	2.186	1.128	3.15e-06	2.27e-05
None	63.89	2.268	1.181	3.17e-06	2.29e-05
Mex3c	1264.38	1.39	0.475	3.23e-06	2.32e-05
Siglec1	21538.9	2.074	1.053	3.28e-06	2.36e-05
Abcf2	1721.62	1.384	0.468	3.31e-06	2.37e-05
Dnaja3	1243.21	1.352	0.435	3.36e-06	2.41e-05
Srpk1	2204.39	1.389	0.474	3.39e-06	2.43e-05
Ythdf2	2217.6	1.393	0.478	3.41e-06	2.44e-05
Herc3	842.63	1.482	0.568	3.42e-06	2.44e-05
Exosc8	706.08	1.458	0.544	3.47e-06	2.48e-05
Parp9	2544.96	1.464	0.55	3.5e-06	2.5e-05
Spsb1	59.85	2.264	1.179	3.52e-06	2.51e-05
Bcl6	2206.32	1.5	0.585	3.54e-06	2.52e-05
Npy	1139.8	1.835	0.876	3.56e-06	2.53e-05
Snhg5	217.65	1.739	0.799	3.59e-06	2.55e-05
Hyou1	6462.57	1.467	0.552	3.63e-06	2.57e-05
Tbc1d5	2440.42	1.385	0.469	3.65e-06	2.59e-05
Stip1	2821.85	1.361	0.445	3.67e-06	2.6e-05
E2f7	779.05	1.587	0.667	3.68e-06	2.6e-05
Fam53c	2287.91	1.368	0.452	3.76e-06	2.66e-05
Nkain1	343.85	1.712	0.776	3.78e-06	2.67e-05
Qrsl1	241.28	1.771	0.825	3.79e-06	2.67e-05
Chd7	855.33	1.559	0.641	3.81e-06	2.68e-05
Ppp2r1b	1279.03	1.371	0.455	3.82e-06	2.69e-05
Emc1	3445.96	1.411	0.497	3.86e-06	2.71e-05
Syne3	2776.89	1.367	0.451	3.88e-06	2.72e-05
Rnf34	1093.9	1.391	0.476	3.88e-06	2.72e-05
Phlpp1	975.46	1.429	0.515	3.95e-06	2.77e-05
Rwdd4a	571.62	1.427	0.513	3.98e-06	2.79e-05
Ptpn3	66.69	2.261	1.177	3.99e-06	2.79e-05
Tnfsf13b	126	1.9	0.926	4.01e-06	2.8e-05
Antxr2	3197.8	1.403	0.488	4.14e-06	2.88e-05
Slc43a3	923.32	1.563	0.644	4.16e-06	2.89e-05
Daxx	1783.4	1.465	0.551	4.26e-06	2.96e-05
Jag2	317.78	1.729	0.79	4.36e-06	3.02e-05
Arpc5l	818.89	1.435	0.521	4.37e-06	3.03e-05
E2f8	1438.82	1.659	0.73	4.52e-06	3.13e-05
Ctsh	4323.29	1.683	0.751	4.59e-06	3.17e-05
Wnk1	21702.8	1.557	0.639	4.6e-06	3.18e-05
Rbm15	2310.58	1.413	0.499	4.69e-06	3.23e-05
Galnt11	830.27	1.419	0.505	4.76e-06	3.27e-05
Pkp4	1731.02	1.382	0.467	4.8e-06	3.3e-05
Pigg	488.23	1.502	0.587	4.8e-06	3.3e-05
Runx2	295.74	1.678	0.747	4.89e-06	3.34e-05
None	40.88	2.346	1.23	4.94e-06	3.37e-05
Mcemp1	46.03	2.286	1.193	4.98e-06	3.4e-05
Cep41	266.22	1.748	0.806	5.06e-06	3.45e-05
Fam3c	1461.99	1.422	0.508	5.26e-06	3.57e-05
Or2v1	87.03	2.121	1.085	5.29e-06	3.58e-05
Zc3hav1l	223.78	1.797	0.845	5.35e-06	3.62e-05
Rad51	795.07	1.488	0.573	5.51e-06	3.72e-05
Me2	1238.08	1.432	0.518	5.58e-06	3.77e-05
Rbms1	4856.3	1.414	0.5	5.61e-06	3.78e-05
Zc3h7b	1935.15	1.381	0.466	5.7e-06	3.84e-05
Arap3	3434.63	1.384	0.469	5.71e-06	3.84e-05
Qsox2	532.34	1.569	0.65	5.73e-06	3.85e-05
Rtn4ip1	378.48	1.538	0.621	5.75e-06	3.86e-05
Phlpp2	541.26	1.508	0.593	5.81e-06	3.9e-05
Psmc2	2461.61	1.344	0.427	5.82e-06	3.91e-05
Mier3	470.49	1.55	0.632	5.97e-06	4e-05
Gm6377	235.11	2.486	1.314	6.2e-06	4.15e-05
Metap1	1382.58	1.388	0.474	6.35e-06	4.24e-05
Exosc2	419.51	1.494	0.579	6.35e-06	4.24e-05
Tnfsf10	147.28	2.538	1.344	6.54e-06	4.35e-05
Dcaf1	518.91	1.57	0.651	6.55e-06	4.35e-05
Pxylp1	202.41	1.818	0.862	6.55e-06	4.35e-05
Nifk	725.56	1.48	0.566	6.61e-06	4.39e-05
Top1	2052.32	1.526	0.61	6.84e-06	4.54e-05
Leo1	432.93	1.493	0.578	6.88e-06	4.56e-05
Loxl2	37.93	2.916	1.544	7.03e-06	4.65e-05
Pus7l	113.89	1.938	0.955	7.31e-06	4.82e-05
Prps1	323.82	1.738	0.797	7.37e-06	4.86e-05
Smarca5	1826.39	1.431	0.517	7.5e-06	4.94e-05
Pno1	793.42	1.639	0.713	7.55e-06	4.97e-05
Ddx42	1820.01	1.413	0.499	7.66e-06	5.03e-05
Naa15	2593.94	1.608	0.686	7.69e-06	5.05e-05
Kcnh4	43.43	2.691	1.428	7.87e-06	5.16e-05
Smarcc1	2973.01	1.412	0.498	7.9e-06	5.18e-05
Ciapin1	631.05	1.542	0.625	8.05e-06	5.27e-05
Tnfrsf22	345.03	1.982	0.987	8.28e-06	5.41e-05
Dph5	246.72	1.676	0.745	8.29e-06	5.41e-05
Trib1	543.83	2.623	1.391	8.8e-06	5.73e-05
Dhx33	849.36	1.486	0.572	8.8e-06	5.73e-05
Nol8	548.24	1.695	0.761	8.93e-06	5.8e-05
Atp8b4	5440.79	1.422	0.508	8.94e-06	5.8e-05
Gatad2a	4343.75	1.371	0.455	9.05e-06	5.87e-05
Slco3a1	300.29	1.841	0.88	9.1e-06	5.9e-05
Ndnf	105.59	1.997	0.998	9.15e-06	5.92e-05
Smim40	30.93	3.05	1.609	9.36e-06	6.05e-05
L1cam	1180.1	1.425	0.511	9.63e-06	6.21e-05
Pwp1	831.39	1.432	0.518	9.77e-06	6.29e-05
Nbn	594.64	1.478	0.563	9.91e-06	6.38e-05
Tubgcp2	1382.55	1.403	0.488	1.01e-05	6.51e-05
Slf1	344.63	1.684	0.752	1.02e-05	6.53e-05
Mogat2	24.64	2.906	1.539	1.02e-05	6.53e-05
Mn1	41.87	2.417	1.273	1.04e-05	6.66e-05
Hus1	500.01	1.469	0.555	1.1e-05	7.01e-05
Tnip3	1760.2	1.511	0.596	1.15e-05	7.34e-05
Celf2	6032.21	1.423	0.509	1.15e-05	7.34e-05
Ewsr1	4241.85	1.342	0.424	1.15e-05	7.34e-05
Mcm10	1349.37	1.524	0.608	1.16e-05	7.39e-05
Lrg1	28.42	3.271	1.71	1.16e-05	7.41e-05
Nbeal2	4122.82	1.37	0.454	1.16e-05	7.41e-05
Atp2a2	7674.07	1.46	0.546	1.17e-05	7.45e-05
Fam217b	376.44	1.536	0.619	1.18e-05	7.49e-05
Trmt6	730.03	1.451	0.537	1.18e-05	7.5e-05
Psma8	42.89	2.215	1.147	1.19e-05	7.53e-05
Dhx37	809.28	1.385	0.47	1.19e-05	7.55e-05
Il1rl2	73.26	2.047	1.034	1.22e-05	7.73e-05
Rpf2	284.14	1.676	0.745	1.25e-05	7.93e-05
Obi1	367.77	1.568	0.649	1.26e-05	7.98e-05
Rev3l	1155.05	1.476	0.562	1.3e-05	8.19e-05
Nhsl1	93.65	2.156	1.108	1.3e-05	8.23e-05
Ifrd1	883.27	2.192	1.132	1.31e-05	8.26e-05
Gca	152.99	1.793	0.842	1.33e-05	8.38e-05
Prpf38a	726.26	1.368	0.452	1.34e-05	8.41e-05
AW112010	127.14	2.074	1.052	1.34e-05	8.45e-05
Hgh1	213.21	1.787	0.837	1.36e-05	8.52e-05
Gstp1	248.16	1.743	0.802	1.36e-05	8.54e-05
Dennd4b	3817.15	1.368	0.453	1.37e-05	8.58e-05
Eif4a3	2078.22	1.388	0.473	1.37e-05	8.59e-05
Arhgap12	2145.03	1.464	0.55	1.37e-05	8.6e-05
Golt1b	1431.45	1.367	0.451	1.4e-05	8.76e-05
St3gal6	160.06	2.232	1.159	1.44e-05	8.96e-05
Trim34a	491.79	1.5	0.585	1.46e-05	9.11e-05
Secisbp2	693.1	1.38	0.464	1.47e-05	9.13e-05
Gspt1	2514.41	1.36	0.443	1.47e-05	9.15e-05
Exo1	525.68	1.579	0.659	1.49e-05	9.26e-05
Tars1	1225.46	1.392	0.477	1.5e-05	9.34e-05
Noa1	521.34	1.465	0.551	1.51e-05	9.34e-05
Pnn	894.55	1.484	0.569	1.51e-05	9.36e-05
Aimp2	302.1	1.659	0.73	1.56e-05	9.69e-05
Utp15	989.05	1.395	0.481	1.57e-05	9.7e-05
Cmpk2	1805.49	1.699	0.765	1.57e-05	9.73e-05
Dgkg	195.97	1.674	0.743	1.59e-05	9.83e-05
Ipo5	7349.03	1.418	0.504	1.61e-05	9.92e-05
Siglecf	49.03	3.021	1.595	1.63e-05	0.000100368
Tbc1d1	2954.3	1.337	0.419	1.65e-05	0.000101725
Scaf4	1666.07	1.351	0.434	1.66e-05	0.000102064
Ppfia1	1645.17	1.331	0.412	1.66e-05	0.000102064
Nup160	1731.31	1.504	0.588	1.66e-05	0.000102208
Ecm1	2088.63	1.79	0.84	1.68e-05	0.000103288
Il12rb1	61.45	2.304	1.204	1.69e-05	0.000103738
Cd109	570.77	1.539	0.622	1.75e-05	0.000107105
Wdr77	259.37	1.667	0.737	1.76e-05	0.000107581
Thumpd1	972.24	1.369	0.453	1.77e-05	0.000107914
Trerf1	2654.15	1.331	0.412	1.77e-05	0.000107914
None	36.59	3.464	1.792	1.78e-05	0.000108575
None	44.88	2.241	1.164	1.79e-05	0.000108797
Chac1	97.26	2.221	1.151	1.81e-05	0.00010985
Faap24	361.57	1.476	0.561	1.85e-05	0.000112103
Gadd45g	167.41	2.719	1.443	1.88e-05	0.000113977
Ppm1j	46.59	2.293	1.198	1.9e-05	0.000114667
Gtf2h2	402.41	1.562	0.643	1.99e-05	0.000120216
Hipk2	3637.51	1.525	0.609	2e-05	0.000120591
Klhl2	678.28	1.424	0.51	2.03e-05	0.000122134
Castor2	1974.86	1.408	0.494	2.03e-05	0.000122378
H2-T24	1211.56	1.584	0.663	2.04e-05	0.000122438
Naf1	301.29	1.545	0.628	2.08e-05	0.000124766
Ccp110	426.09	1.6	0.678	2.13e-05	0.000127471
Ccdc25	411.67	1.66	0.731	2.14e-05	0.000128578
Dnmt1	8767.71	1.46	0.546	2.16e-05	0.000129383
Rtl6	142.6	1.833	0.875	2.17e-05	0.000129615
Phf5a	819.56	1.411	0.497	2.17e-05	0.000129713
Rcan1	705.27	1.446	0.532	2.18e-05	0.00013011
Helq	263.66	1.544	0.627	2.19e-05	0.000130426
Itprip	647.96	1.472	0.558	2.19e-05	0.000130719
Wipf1	6809.33	1.373	0.457	2.21e-05	0.000131839
Pilrb1	74.23	2.233	1.159	2.23e-05	0.000132626
Zdhhc24	272.73	1.54	0.623	2.24e-05	0.000133119
Dnajb11	2246.16	1.329	0.411	2.28e-05	0.000135242
Cpd	13593	1.522	0.606	2.32e-05	0.000137686
Spns3	27.22	2.688	1.427	2.36e-05	0.000139823
Selenow	793.41	1.605	0.682	2.39e-05	0.00014149
Cd177	90.07	1.974	0.981	2.44e-05	0.000144016
Pogk	1479.69	1.407	0.492	2.45e-05	0.00014459
Pvt1	147.29	1.799	0.847	2.46e-05	0.000145094
Il12rb2	294.03	1.673	0.743	2.48e-05	0.000145549
None	87.57	1.957	0.969	2.48e-05	0.000145549
Cd86	321.57	2.226	1.154	2.57e-05	0.000150604
Mtss1	7825.42	1.386	0.471	2.59e-05	0.000151698
Osgin2	429.06	1.606	0.684	2.59e-05	0.000151698
Def8	1749.76	1.392	0.477	2.6e-05	0.000152334
Dnajc11	1325.9	1.354	0.437	2.6e-05	0.000152429
Serpinh1	91.5	3.068	1.617	2.66e-05	0.000155862
Psmd12	1657.83	1.316	0.396	2.71e-05	0.000158308
A530040E14Rik	72.88	2.094	1.066	2.73e-05	0.000159241
Akap1	553.68	1.478	0.564	2.73e-05	0.000159481
Hirip3	543.88	1.513	0.598	2.75e-05	0.000160158
Slc37a2	9265.73	1.555	0.637	2.75e-05	0.000160192
Napg	1643.54	1.43	0.516	2.8e-05	0.00016294
Ipcef1	30.35	3.411	1.77	2.83e-05	0.000164306
Alcam	8485.64	1.436	0.522	2.84e-05	0.000164952
Zfp777	562.13	1.465	0.55	2.92e-05	0.000169234
Fcgr1	6085.15	1.814	0.859	3.01e-05	0.00017439
Twsg1	1122.57	1.397	0.482	3.03e-05	0.000175363
Kctd13	415.31	1.536	0.619	3.05e-05	0.000176197
Dhx30	1597.54	1.325	0.407	3.06e-05	0.000176884
Uros	228.85	1.575	0.656	3.09e-05	0.00017793
Usp2	273.43	1.547	0.63	3.1e-05	0.000178361
Nfatc2ip	450.43	1.466	0.552	3.17e-05	0.000182453
Shtn1	2767.52	1.357	0.441	3.17e-05	0.000182453
Polq	629.6	1.513	0.598	3.21e-05	0.00018425
Kras	1524.02	1.564	0.645	3.22e-05	0.000184802
Pcgf6	184.36	1.884	0.914	3.28e-05	0.000187799
Hnrnpa3	3630.94	1.456	0.542	3.28e-05	0.000187999
Elmo2	2788.61	1.315	0.395	3.34e-05	0.000190961
Pcp4l1	2070.52	1.564	0.645	3.34e-05	0.000190961
Myh9	33030.4	1.53	0.613	3.37e-05	0.000192365
Plk2	4089.19	1.698	0.764	3.38e-05	0.000192564
Srxn1	3546.67	1.375	0.459	3.38e-05	0.000192564
Csf3r	1613.39	1.687	0.755	3.39e-05	0.000193052
Cep170	3631.19	1.422	0.508	3.41e-05	0.000194032
Top1mt	139.34	1.698	0.764	3.47e-05	0.000196875
L3mbtl2	803.17	1.462	0.548	3.49e-05	0.000198204
Eif3j1	347.33	1.685	0.753	3.52e-05	0.000199606
5033406O09Rik	86.92	1.808	0.855	3.55e-05	0.00020106
Afg3l2	1656.07	1.341	0.423	3.59e-05	0.000203125
Gpd2	979.83	1.402	0.487	3.67e-05	0.000207183
Parl	871.41	1.388	0.473	3.67e-05	0.000207584
Xk	136.52	1.757	0.813	3.7e-05	0.000208545
Yipf6	1212.77	1.447	0.533	3.72e-05	0.000209708
Mrpl35	593.37	1.411	0.497	3.72e-05	0.000209708
Mitd1	304.01	1.609	0.686	3.73e-05	0.000210149
None	197.21	1.863	0.898	3.75e-05	0.000211301
Cd180	9458.76	1.438	0.524	3.76e-05	0.000211375
Prmt1	1442.23	1.443	0.529	3.79e-05	0.00021341
Cep170b	1449.48	1.399	0.485	3.9e-05	0.000218827
Tgfbr1	4270.83	1.427	0.513	3.93e-05	0.000220361
Serpinb9	497.62	1.665	0.735	3.97e-05	0.000222254
Tma16	234.25	1.681	0.749	4.03e-05	0.000224867
Tarbp1	397.03	1.492	0.577	4.09e-05	0.000227737
Vrk2	649.47	1.422	0.508	4.12e-05	0.000228969
Htra3	65.72	2.065	1.046	4.19e-05	0.000232004
Thap12	822.11	1.389	0.474	4.19e-05	0.000232004
Pced1b	307.22	1.607	0.685	4.2e-05	0.000232425
Cdkn1a	6525.6	1.439	0.525	4.22e-05	0.000233736
Ifit2	2785.99	2.158	1.11	4.23e-05	0.000233789
Bola3	355.52	1.467	0.553	4.23e-05	0.000233931
Matn2	121.13	1.936	0.953	4.23e-05	0.000233935
Rad50	1474.72	1.338	0.42	4.24e-05	0.000233939
Zfp326	409.34	1.547	0.63	4.31e-05	0.000237716
Thg1l	266.94	1.502	0.587	4.32e-05	0.000238183
Myo1e	5935.3	1.466	0.552	4.32e-05	0.000238183
Rdh13	529.24	1.447	0.533	4.36e-05	0.000240275
Dhx15	3425.66	1.387	0.472	4.41e-05	0.000242561
H2bc26	320	1.812	0.858	4.46e-05	0.000245311
Rnft2	58.09	2.022	1.016	4.46e-05	0.000245346
Tbc1d9	2536.43	1.374	0.458	4.49e-05	0.000246917
None	147.16	1.711	0.774	4.63e-05	0.000253814
1810055G02Rik	237.33	1.584	0.664	4.66e-05	0.000255151
Cyfip1	11988	1.387	0.472	4.67e-05	0.000255434
Ptp4a3	681.3	1.493	0.579	4.67e-05	0.000255506
Nt5c3	612.43	1.422	0.508	4.68e-05	0.000255591
Tomm40	1355.75	1.403	0.489	4.69e-05	0.000256102
Rrbp1	7342.39	1.437	0.523	4.78e-05	0.000259957
Ercc8	153.14	1.707	0.771	4.84e-05	0.000263379
Chpf	32.44	2.734	1.451	4.94e-05	0.000268588
Tor1aip2	5382.02	1.346	0.428	5e-05	0.000271434
Nedd9	530.59	1.48	0.566	5.01e-05	0.000271928
Prpf4	782.68	1.385	0.47	5.01e-05	0.000271939
Agps	3759.62	1.407	0.493	5.09e-05	0.000276104
Rbm38	494	1.455	0.541	5.11e-05	0.000276703
Dnajc21	354.64	1.593	0.672	5.11e-05	0.000276729
Tmem42	53.34	2.019	1.014	5.17e-05	0.000279619
Srsf10	1650.31	1.454	0.54	5.19e-05	0.000280728
Nup214	2554.57	1.298	0.376	5.25e-05	0.000283269
Gvin1	113.84	2.02	1.015	5.28e-05	0.000284873
Sp2	813.7	1.406	0.491	5.36e-05	0.000288692
Tardbp	2555.01	1.402	0.487	5.37e-05	0.000289338
Zfp275	777.91	1.379	0.463	5.43e-05	0.000292223
Stard13	28.62	2.571	1.362	5.48e-05	0.000294307
Skic3	1119.09	1.35	0.433	5.49e-05	0.00029463
Hnrnpu	10850.4	1.455	0.541	5.5e-05	0.000295332
Ubqln4	1531.97	1.323	0.404	5.51e-05	0.000295468
Fcho1	1055.36	1.407	0.493	5.59e-05	0.000299377
Rbm34	409.29	1.513	0.598	5.62e-05	0.000301026
Pelp1	1831.77	1.365	0.449	5.63e-05	0.00030155
Cttn	80.52	2.476	1.308	5.69e-05	0.000304468
Pola2	1230.12	1.361	0.445	5.77e-05	0.000308356
Nsd2	5079.97	1.399	0.484	5.82e-05	0.000310403
St14	360.81	1.682	0.75	5.93e-05	0.000316208
S100a8	570.73	2.026	1.019	6.05e-05	0.000322551
Rptor	3501.19	1.319	0.399	6.1e-05	0.000324458
Dnajc1	1147.84	1.336	0.418	6.15e-05	0.000326768
Slc7a5	1163.19	1.847	0.885	6.16e-05	0.000327536
Gtf2a1	2494.04	1.35	0.433	6.22e-05	0.000329966
Tasor2	873.74	1.528	0.612	6.23e-05	0.000330469
Lig1	3133.69	1.4	0.485	6.26e-05	0.000331904
Etf1	3878.8	1.347	0.429	6.28e-05	0.000332499
Pla2r1	85.84	2.141	1.098	6.33e-05	0.000334613
Exosc9	381.83	1.533	0.617	6.37e-05	0.000336327
Tra2b	1633.12	1.513	0.598	6.39e-05	0.000337078
Smad3	756.45	1.511	0.595	6.39e-05	0.000337078
Diaph1	8095.8	1.368	0.452	6.41e-05	0.000338086
Fndc3b	4965.65	1.41	0.496	6.43e-05	0.000338941
Ttc28	634.25	1.583	0.662	6.53e-05	0.000343991
Zfp146	643.98	1.362	0.446	6.65e-05	0.000349193
Rhoh	443.75	1.451	0.537	6.72e-05	0.000352384
Afp	97.17	1.912	0.935	6.74e-05	0.000353424
Socs1	81.28	2.144	1.101	6.76e-05	0.00035389
Slc52a3	36.26	2.319	1.214	6.83e-05	0.000357206
Calml4	59.91	2.957	1.564	6.83e-05	0.000357206
Rab23	195.18	1.534	0.617	7.04e-05	0.00036746
Baz1b	5885.15	1.331	0.413	7.05e-05	0.000367931
Rpa2	1094.4	1.384	0.469	7.14e-05	0.00037206
Nup43	343.39	1.604	0.681	7.17e-05	0.000372828
Cul1	2317.18	1.345	0.428	7.24e-05	0.000376573
Tars2	960.89	1.372	0.456	7.27e-05	0.000377523
Nsrp1	278.9	1.576	0.656	7.44e-05	0.000385909
Dennd5b	49.76	2.64	1.4	7.46e-05	0.000386712
Noc4l	574.33	1.382	0.467	7.49e-05	0.000388468
Amotl1	206.43	1.906	0.931	7.59e-05	0.000392969
Wdr82	2448.9	1.302	0.38	7.62e-05	0.000394115
Gabbr2	33.6	2.339	1.226	7.71e-05	0.000398189
Prdm4	934.84	1.317	0.397	7.86e-05	0.000405272
Ccdc137	242.43	1.602	0.68	7.95e-05	0.000409766
Brca1	1406.39	1.46	0.546	7.99e-05	0.000411349
Dscc1	166.82	1.761	0.817	8.01e-05	0.000412302
Uba2	2645.33	1.307	0.386	8.06e-05	0.000414778
Nmd3	833.01	1.466	0.552	8.15e-05	0.000419038
Cct2	4359.41	1.316	0.396	8.26e-05	0.000423259
Ptcd3	655.31	1.433	0.519	8.29e-05	0.000424428
Smpdl3b	557.13	1.499	0.584	8.34e-05	0.000426694
Fbn1	116.49	3.528	1.819	8.35e-05	0.000426919
Sec23b	1813.68	1.322	0.402	8.37e-05	0.000427113
Cisd1	423.94	1.516	0.6	8.37e-05	0.000427113
Rcn1	201.71	1.766	0.82	8.4e-05	0.000428579
Ube2l6	2484.37	1.503	0.588	8.48e-05	0.00043183
Nfyb	436.99	1.556	0.638	8.51e-05	0.000433156
Plaat3	421.33	1.462	0.547	8.51e-05	0.000433156
Pus1	395.97	1.481	0.566	8.53e-05	0.000433721
Tbl2	852.21	1.345	0.427	8.54e-05	0.000434045
Pitpnm1	2183.91	1.333	0.415	8.65e-05	0.000438816
Usp14	2210.37	1.442	0.528	8.7e-05	0.000441463
Kif5b	4908.26	1.513	0.598	8.71e-05	0.000441559
Rhbdf2	2158.98	1.32	0.4	8.74e-05	0.00044278
Zfp976	86.66	2.003	1.002	8.92e-05	0.000450825
Senp6	1002.17	1.348	0.431	8.94e-05	0.000451669
Leng1	204.71	1.556	0.638	8.95e-05	0.000452185
Pspc1	625.22	1.356	0.439	8.99e-05	0.000454009
Senp5	1698.31	1.362	0.445	9.04e-05	0.000455814
Pla2g2e	71.5	2.702	1.434	9.05e-05	0.000456326
Mboat1	424.16	1.639	0.713	9.14e-05	0.000460519
Srf	1427.03	1.331	0.413	9.29e-05	0.00046725
Ltbp2	74.87	2.398	1.262	9.5e-05	0.000476705
Mx2	285.67	1.73	0.791	9.51e-05	0.000476917
Chaf1b	1054.31	1.457	0.543	9.65e-05	0.00048359
Lats1	1975.36	1.316	0.396	9.66e-05	0.00048395
Ccn1	29.01	2.944	1.558	9.74e-05	0.000487526
Chsy1	690.23	1.404	0.489	9.79e-05	0.000489746
Ccn2	66.75	2.448	1.292	9.8e-05	0.000490256
Bcap29	815.68	1.534	0.617	9.82e-05	0.000490823
Rad18	766.81	1.436	0.522	9.87e-05	0.00049337
Pphln1	1382.65	1.412	0.498	9.88e-05	0.000493373
Zfp296	36.51	2.161	1.112	9.93e-05	0.000495444
Apol7c	44.35	3.08	1.623	9.97e-05	0.000497388
Vars1	4726.72	1.401	0.487	0.000103839	0.000516904
Pgs1	1599.02	1.309	0.389	0.000104297	0.000518559
Chchd4	469.93	1.42	0.506	0.000104273	0.000518559
Plcd3	94.67	1.702	0.768	0.000104728	0.000520077
Hmgn3	140.93	1.921	0.942	0.000106094	0.000526442
Snrpd3	554.6	1.397	0.482	0.000106637	0.000528711
Slc10a7	1097.78	1.312	0.392	0.000106966	0.000530132
Stra6l	361.96	1.704	0.769	0.00010804	0.000534814
Pcyox1l	434.11	1.523	0.607	0.000108142	0.000535106
Nup93	1429.83	1.317	0.397	0.000108761	0.000537311
None	96.82	2.041	1.03	0.000109848	0.000542463
Pdrg1	814.6	1.409	0.495	0.000111953	0.000551982
Tomm70a	2338.85	1.345	0.427	0.000112317	0.000553338
Ppp2cb	1202.46	1.4	0.485	0.000113678	0.000559373
Usp37	1165.42	1.405	0.49	0.000113952	0.000560278
Rap2b	3175.6	1.402	0.488	0.000113916	0.000560278
Pla2g4a	1279.1	1.55	0.632	0.000115603	0.000567723
Prpf40a	2934.25	1.416	0.502	0.000116124	0.000570055
Atad2	4295.44	1.53	0.613	0.000117597	0.000576603
H2-D1	70872.7	1.781	0.833	0.000118102	0.000578622
Hspa9	5876.4	1.394	0.479	0.000118707	0.000581127
E2f1	1928.97	1.326	0.407	0.000118785	0.000581277
Psmg2	250.84	1.588	0.667	0.000118956	0.000581885
Iffo2	951.91	1.34	0.422	0.000120205	0.00058753
Zcchc10	175.88	1.691	0.757	0.000125395	0.000610973
Tuba4a	1641.05	1.409	0.495	0.000126211	0.000614469
Psmd1	3067.71	1.317	0.398	0.000126555	0.000615899
Ttc13	1331.07	1.318	0.398	0.000127366	0.00061936
AI504432	181.39	1.704	0.769	0.00012792	0.000621326
Emilin2	7559.08	1.393	0.478	0.000128616	0.00062422
Soat2	82.39	2.325	1.217	0.000129573	0.000628614
Ctbs	595.98	1.526	0.609	0.00012966	0.000628792
Rrn3	1420.17	1.342	0.425	0.000130354	0.000631911
Nup205	3437.52	1.334	0.415	0.000130935	0.00063448
Fbln2	51.42	2.447	1.291	0.000131054	0.000634811
Riok2	449.54	1.555	0.637	0.000131475	0.0006366
Fam53a	654.68	1.384	0.469	0.000132644	0.000641258
Hdc	33.18	2.515	1.331	0.000133456	0.000644931
Lpl	61191.6	1.604	0.682	0.000135114	0.00065193
Sf3b4	1431.38	1.308	0.387	0.000135696	0.000654228
Hacd3	1208.82	1.294	0.372	0.0001369	0.000659009
Syncrip	1830.17	1.604	0.681	0.000138812	0.000666948
Psmb8	2119.12	1.461	0.547	0.000139206	0.000668297
Scnn1a	43.16	2.564	1.359	0.000139714	0.000670476
Ywhaz	6330.65	1.337	0.419	0.00014018	0.000671962
Blm	748.39	1.477	0.563	0.00014024	0.000671962
Ccbe1	29.32	3.625	1.858	0.000140425	0.000672589
Nasp	1307.76	1.431	0.517	0.000142337	0.000680171
Dhx58	1787.06	1.496	0.581	0.000144427	0.000689894
Mdc1	2068.43	1.341	0.423	0.000144978	0.000692258
Nr1h3	296.56	1.782	0.833	0.000145483	0.000694402
Rbl1	2345.98	1.409	0.494	0.00014638	0.000698416
Brpf3	734.09	1.346	0.428	0.000148172	0.000706423
Dnaja1	1147.41	1.363	0.447	0.00014898	0.000710002
Oas1h	27.7	2.798	1.485	0.000149096	0.000710281
Las1l	543.34	1.384	0.469	0.000151373	0.000720573
Elavl1	2548.97	1.355	0.438	0.000152453	0.00072544
Senp1	1300.51	1.313	0.393	0.000152981	0.000727673
Ggct	54.46	2.027	1.02	0.000154562	0.000733785
Ube2o	741.9	1.349	0.432	0.000154899	0.000734822
Zbtb16	246.3	1.498	0.583	0.000155061	0.000735028
Xkr8	261.89	1.475	0.561	0.000155794	0.000738223
Eif4g1	12870.4	1.375	0.46	0.000155903	0.000738457
Eif3g	1738.46	1.348	0.431	0.000156117	0.00073919
Bag5	437.46	1.392	0.477	0.00015701	0.000743133
Itgb2l	52.29	2.225	1.154	0.00016312	0.000769409
Tyms	851.44	1.551	0.633	0.000163996	0.000772953
None	37.79	2.139	1.097	0.000164721	0.000775668
Rab37	32.79	2.32	1.214	0.000167767	0.000788933
D030028A08Rik	149.98	1.58	0.66	0.000168403	0.000791022
Rhobtb2	690.98	1.408	0.494	0.000170723	0.000800406
Cers6	2780.4	1.404	0.49	0.000170952	0.000800873
Dock4	2036.04	1.349	0.432	0.000171909	0.000805051
Pnpt1	888.41	1.433	0.519	0.00017226	0.000806123
Fkrp	1416.96	1.306	0.385	0.000172267	0.000806123
Gne	537.77	1.36	0.444	0.000172556	0.000806863
Unk	1089.83	1.299	0.378	0.000174376	0.000815068
Atf6	4880.02	1.322	0.403	0.000174628	0.00081594
Erdr1x	76.47	2.125	1.087	0.000175043	0.00081726
Ints2	887.04	1.369	0.454	0.000175336	0.000818325
Csf2ra	4949.57	1.446	0.532	0.000175613	0.000819308
Dnajc7	1506.98	1.294	0.371	0.000176656	0.000823488
BC031181	1340.93	1.288	0.366	0.000177291	0.000825583
Macroh2a1	3000.86	1.299	0.378	0.000177948	0.000828332
Nav2	6433.68	1.387	0.472	0.000179355	0.000834074
Cbfb	3753.38	1.346	0.429	0.000179763	0.000835283
Rbm8a	770.41	1.358	0.442	0.000181594	0.000842461
Ezh2	1205.4	1.367	0.451	0.000182804	0.000847757
Nup58	810.86	1.468	0.554	0.000182925	0.000848003
None	239.69	1.676	0.745	0.000183524	0.000850458
Scap	1347.43	1.36	0.443	0.000183891	0.000851524
Ints10	739.58	1.375	0.46	0.000184563	0.000854317
Sparc	218.53	2.327	1.218	0.000185641	0.000858988
Pfkp	3685.06	1.295	0.373	0.000186077	0.000860363
Dcaf13	739.06	1.367	0.451	0.000187403	0.000866081
Cep250	2795.24	1.318	0.399	0.000187805	0.000867385
Vasp	3322.78	1.313	0.393	0.000188178	0.000868753
Acot7	1315.56	1.387	0.472	0.000189394	0.000873424
Bzw2	586.36	1.378	0.463	0.000190827	0.000879704
Pdss1	240.97	1.596	0.675	0.000191088	0.000880582
Rccd1	123.14	1.703	0.768	0.0001912	0.000880768
Ddx56	1010.42	1.372	0.456	0.000192695	0.000886339
Dynll2	2141.02	1.286	0.363	0.000194549	0.000894537
Mef2a	7342.31	1.396	0.482	0.00019614	0.000901184
Peak1	7644.6	1.38	0.465	0.000198184	0.000909228
Slc25a33	73.43	1.959	0.97	0.00019865	0.000910694
B3gnt7	89.98	1.742	0.8	0.000198883	0.000911423
Pglyrp1	67.22	2.023	1.016	0.000199185	0.000912471
Dhx9	4259.84	1.393	0.479	0.000200959	0.000919918
Ppcdc	452.9	1.403	0.488	0.00020224	0.000924762
Mcm9	716.05	1.372	0.457	0.000204219	0.000933122
Pin4	64.72	1.936	0.953	0.000204571	0.00093404
Gen1	605.53	1.54	0.623	0.000204956	0.000935458
Eif3a	6808.29	1.399	0.484	0.000205101	0.000935771
Nhp2	1251.9	1.378	0.463	0.00020559	0.00093766
Cdc45	709.86	1.498	0.583	0.000210184	0.000957557
Upf1	3456.17	1.316	0.396	0.000210685	0.000959164
Hnrnpdl	2065.82	1.333	0.415	0.000213648	0.000971554
Elac2	744.05	1.334	0.416	0.000215664	0.000980365
Ddx46	2199.31	1.3	0.379	0.000216533	0.000983128
Dnaja2	2277.42	1.335	0.417	0.00021845	0.000989765
Sinhcaf	124.65	1.692	0.758	0.000218568	0.000989936
Tle1	933.81	1.399	0.484	0.000220143	0.000995677
Trim45	137.23	1.601	0.679	0.000219935	0.000995677
Strip2	30.17	2.449	1.292	0.00022008	0.000995677
Pdzd11	488.25	1.403	0.488	0.000221741	0.00100211
Cherp	2243.83	1.316	0.396	0.000223748	0.00101082
Zc3h18	2153.52	1.312	0.391	0.000224636	0.00101392
Mill2	157.74	2.039	1.028	0.000224681	0.00101392
Hdac2	1062.99	1.346	0.429	0.000226081	0.00101913
Sde2	826.86	1.301	0.38	0.000229741	0.00103525
Crtc1	539.62	1.405	0.49	0.000231592	0.00104321
Ddx51	660.38	1.338	0.421	0.000232251	0.0010458
Zfp608	463.5	1.416	0.502	0.00023252	0.00104663
2900026A02Rik	2608.95	1.276	0.351	0.0002336	0.00105112
Carmil1	215.63	1.594	0.673	0.000240066	0.00107904
Lilra6	221.07	1.5	0.585	0.000242193	0.00108741
Adgrl2	1311.67	1.438	0.524	0.000245893	0.00110323
Phf2	1877.57	1.277	0.352	0.000250401	0.00112224
Wdr46	723.04	1.371	0.455	0.000252777	0.00113166
Shmt1	267.29	1.553	0.635	0.000252891	0.00113176
Ext1	607.3	1.354	0.438	0.000253281	0.0011331
Icam1	1964.42	1.332	0.413	0.000253827	0.00113513
Prpf3	806.29	1.304	0.383	0.000255916	0.00114365
Luc7l	1129.44	1.329	0.41	0.000255897	0.00114365
Tlcd3a	156.53	1.584	0.664	0.000257661	0.00114979
Dtx3l	4088.79	1.428	0.514	0.000259092	0.00115535
Hnrnph1	2516.07	1.392	0.478	0.000259628	0.00115713
Thoc2l	85.09	1.795	0.844	0.000260573	0.00115987
Uso1	2969.18	1.296	0.374	0.000262584	0.00116756
Mmp13	331.41	2.74	1.454	0.000262834	0.00116825
Arfgef2	4094.07	1.299	0.378	0.000266529	0.00118341
Slx4	1118.38	1.293	0.371	0.000267021	0.00118517
P2rx7	3594.13	1.434	0.52	0.000269639	0.0011938
Tmtc2	151.48	1.644	0.717	0.000269583	0.0011938
Nup54	622.19	1.384	0.469	0.000275919	0.00121986
Exosc7	417.1	1.394	0.48	0.000278102	0.0012282
Hk2	1969.89	1.544	0.627	0.000279389	0.00123301
Inip	843.08	1.325	0.406	0.000281786	0.00124182
Dcun1d2	716.37	1.326	0.407	0.000283454	0.00124873
Ppp2r2a	1757.02	1.292	0.37	0.000284554	0.00125268
Plxna1	12398	1.451	0.537	0.000286513	0.00126086
Abitram	394.19	1.51	0.595	0.000287198	0.00126343
Ccnf	2275.32	1.408	0.494	0.000288392	0.00126823
Zfp809	407.37	1.388	0.473	0.000291231	0.00127936
Paxip1	1348.79	1.326	0.407	0.000291558	0.00128034
Tpm3	9776.86	1.335	0.417	0.000292217	0.00128278
Hs6st1	2013.17	1.352	0.435	0.000294275	0.00129136
Dgkh	792.04	1.391	0.476	0.000296563	0.00130002
Fam120c	170.68	1.527	0.611	0.000298822	0.00130853
Niban2	13150	1.397	0.483	0.000303177	0.00132573
Prg2	47.4	2.181	1.125	0.00030606	0.00133692
Alkbh1	414.11	1.403	0.489	0.000307421	0.0013424
Uxs1	692.45	1.355	0.438	0.000316889	0.00138179
E2f2	1858.71	1.347	0.43	0.000317274	0.00138299
Smarcd1	645.95	1.34	0.422	0.000318302	0.0013865
Ptpn2	520.6	1.376	0.46	0.000318491	0.00138683
Vav1	5884.24	1.318	0.398	0.000319171	0.00138859
Efcab14	1572.55	1.379	0.464	0.000319725	0.00139025
Gmps	1368.43	1.35	0.433	0.000323662	0.00140688
Gtf2e1	464.11	1.354	0.437	0.000326193	0.00141739
Aopep	3597.77	1.314	0.394	0.000328024	0.00142435
Mphosph9	478.28	1.411	0.496	0.000328168	0.00142447
Pced1a	515.59	1.366	0.45	0.0003292	0.00142769
Mapk6	3153.36	1.334	0.416	0.000329255	0.00142769
Timm9	170.44	1.617	0.693	0.000332393	0.00144029
Iqgap1	38015.4	1.438	0.524	0.000333676	0.00144427
Nap1l4	2510.75	1.278	0.354	0.000334053	0.00144496
Pip4k2b	2941.46	1.257	0.33	0.000334883	0.00144754
Acta2	154.14	1.888	0.917	0.000339181	0.0014651
Prmt7	743.06	1.467	0.553	0.000339458	0.00146528
None	48.44	1.984	0.988	0.000339443	0.00146528
Klf16	776.06	1.319	0.399	0.000344888	0.00148768
Cd164	2705.99	1.441	0.528	0.000345764	0.00149094
Cadm1	10555	1.365	0.449	0.000348825	0.00150257
Sik3	1915.88	1.289	0.367	0.000349774	0.00150614
Ylpm1	1870.63	1.294	0.372	0.000351707	0.00151289
Abhd2	3340.91	1.28	0.356	0.00035564	0.00152875
Zcchc3	150.99	1.536	0.619	0.000360274	0.00154653
Cr1l	1600.03	1.281	0.358	0.00036223	0.00155133
Taf15	896.93	1.357	0.44	0.000361972	0.00155133
Micall1	738.04	1.32	0.4	0.000364863	0.00156082
Cipc	1587.36	1.288	0.366	0.000368837	0.00157537
Uspl1	853.01	1.306	0.385	0.000371811	0.00158423
Rmdn3	481.45	1.366	0.45	0.000371402	0.00158423
Rab7b	7417.37	1.318	0.399	0.000373049	0.00158833
Bgn	134.88	2.056	1.04	0.000373712	0.00158991
Dusp16	635.71	1.395	0.481	0.000375896	0.00159752
H2bc13	1730.52	1.46	0.546	0.000383081	0.00162531
Dimt1	179.53	1.579	0.659	0.000384501	0.00163078
Cnih4	995.16	1.375	0.459	0.000387314	0.00164215
Ppp1r18	6190.74	1.321	0.402	0.00039052	0.00165348
Net1	381.24	1.447	0.533	0.000391661	0.00165774
Eif4a1	12046.6	1.345	0.427	0.000394019	0.00166716
None	293.21	1.586	0.665	0.000398028	0.00168183
Ssc5d	42.29	2.436	1.284	0.000399963	0.00168835
Col1a2	570.17	2.105	1.074	0.000400594	0.00168979
4933412E12Rik	137.61	1.538	0.621	0.000401428	0.00169216
Bcl7a	328.23	1.533	0.616	0.000405362	0.00170758
Lilrb4a	2757.92	1.532	0.616	0.000406446	0.00171099
Slc41a2	1745.07	1.307	0.386	0.000408609	0.00171893
Lbp	54.47	1.846	0.884	0.000411296	0.00172906
Simc1	191.24	1.64	0.714	0.000417835	0.00175536
Stk35	1329.73	1.274	0.35	0.000418096	0.00175586
Arhgef7	7656.62	1.296	0.374	0.000418272	0.00175601
Tap2	1286.94	1.338	0.42	0.000418882	0.00175797
Lman1	2770.85	1.305	0.384	0.000420633	0.00176472
Phf11c	77.94	1.724	0.786	0.000421794	0.0017684
Olfml2b	109.94	1.711	0.775	0.000422429	0.00177046
Plec	39425.7	1.45	0.536	0.0004262	0.00178506
Snx11	495.66	1.356	0.439	0.000428908	0.00179459
Zfp281	942.07	1.447	0.533	0.000428842	0.00179459
Pag1	1613.54	1.294	0.372	0.000430775	0.00180119
Cd37	4184.61	1.371	0.456	0.000431398	0.00180318
Aunip	191.29	1.641	0.714	0.000434186	0.0018124
Nom1	915.06	1.302	0.381	0.000434973	0.00181446
Fhad1	37.71	2.132	1.092	0.000436039	0.00181768
Tank	1117.93	1.428	0.514	0.000441092	0.0018369
Cxcl10	276.77	2.945	1.558	0.000441556	0.00183821
Gps1	1440.53	1.288	0.365	0.000447082	0.00185872
Batf2	153.85	1.885	0.914	0.000451832	0.00187533
Stk40	749.49	1.373	0.457	0.000463389	0.00192008
Apobr	2164.19	1.303	0.382	0.000465287	0.00192731
Gpn1	528.1	1.336	0.418	0.000465835	0.00192893
Recql	572.98	1.331	0.412	0.000470962	0.00194756
Frmd4a	2179.3	1.348	0.431	0.000471225	0.001948
Mbnl2	4282.31	1.332	0.414	0.000473839	0.00195555
Senp8	196.19	1.581	0.661	0.000475426	0.00196145
Lbr	3211.33	1.315	0.395	0.000478088	0.00197112
Cse1l	2200.75	1.352	0.435	0.000479626	0.00197615
Fgfr1	114.17	2.228	1.156	0.000479966	0.00197689
Srsf1	4236.09	1.359	0.443	0.000482665	0.00198669
Spred1	7786.76	1.358	0.441	0.000482582	0.00198669
Psmd7	1425.17	1.28	0.356	0.000483714	0.00198984
Efcab7	86.27	1.631	0.705	0.000485108	0.00199476
Smpd4	1133.93	1.292	0.37	0.000486612	0.00199962
Cdh11	24.45	2.771	1.47	0.000487172	0.0020006
Rpf1	555.18	1.389	0.474	0.000492497	0.00201912
Actr3	14657.6	1.366	0.45	0.000493432	0.00202229
Katnal1	333.5	1.402	0.488	0.000495984	0.0020314
Mrpl1	508.13	1.378	0.462	0.000496192	0.00203159
Mat2a	3242.1	1.317	0.398	0.000497121	0.00203472
Pfdn2	384.17	1.41	0.496	0.000498749	0.00204071
Ankdd1a	118.16	1.959	0.97	0.000501383	0.00205014
Prrc2a	11769.7	1.339	0.422	0.000506199	0.00206778
U2surp	2584.67	1.378	0.462	0.000508573	0.0020768
Ino80	1489.22	1.261	0.334	0.000508783	0.00207697
Snu13	660.4	1.372	0.456	0.00050972	0.00207943
Pacsin2	2939.21	1.269	0.344	0.000515641	0.00210013
Rbm47	4535.47	1.285	0.362	0.000517565	0.00210728
Sf1	4838.05	1.275	0.35	0.000519702	0.00211392
Brcc3	649.79	1.456	0.542	0.000520535	0.00211565
Dtd1	152.77	1.671	0.741	0.000521288	0.00211757
2700038G22Rik	51.14	1.986	0.99	0.00052361	0.00212561
Taf3	540.48	1.34	0.422	0.000523847	0.00212588
Shc4	83.99	1.849	0.887	0.000524848	0.00212855
C5ar2	687.14	1.468	0.553	0.000526073	0.0021328
Abhd10	312.91	1.494	0.579	0.000530825	0.00214998
Dennd2c	692.9	1.343	0.425	0.000532432	0.00215579
Nhlrc1	77.64	1.741	0.8	0.000534865	0.00216493
Vrk1	1117.23	1.301	0.38	0.000536802	0.00217206
Nle1	256.85	1.503	0.588	0.000538428	0.00217793
Tlk1	2434.3	1.295	0.373	0.000540354	0.00218501
Ddx54	1662.01	1.33	0.412	0.000542123	0.00219145
Hmcn2	29.28	2.708	1.437	0.00054581	0.0022042
Lasp1	11662.8	1.326	0.407	0.000548743	0.00221532
Pold1	2548.61	1.468	0.554	0.000551305	0.00222422
Hdac4	1678.87	1.307	0.386	0.000555327	0.00223852
Epas1	706.81	1.62	0.696	0.000557743	0.00224727
Tasl	683.3	1.396	0.481	0.000558802	0.0022508
Ly75	56.43	2.321	1.215	0.000563388	0.00226634
Bmp1	54.16	2.483	1.312	0.0005645	0.00227007
Map3k20	2619.16	1.329	0.41	0.000565203	0.00227217
Naa40	1878.86	1.266	0.34	0.000566159	0.00227527
Dcaf15	863.28	1.342	0.424	0.000567652	0.00228053
Cenps	158.41	1.586	0.666	0.000568233	0.00228212
Tmcc2	560.07	1.38	0.465	0.000568659	0.0022831
Cyrib	4117.51	1.306	0.385	0.000577763	0.0023159
Minpp1	825.4	1.333	0.415	0.000580851	0.00232605
Thoc1	488.1	1.495	0.58	0.000581338	0.00232723
Gemin6	128.92	1.672	0.741	0.000597094	0.00238492
Rnf168	1060.2	1.289	0.366	0.000598769	0.00239084
Slu7	1469.66	1.285	0.362	0.000602611	0.0024054
Rbbp7	2936.35	1.325	0.406	0.000605553	0.00241559
Dennd4a	1172.88	1.387	0.472	0.000605437	0.00241559
Erdr1x	52.42	2.655	1.409	0.000607404	0.0024222
Slc37a1	348.44	1.436	0.522	0.000609788	0.00243014
Lrba	993.36	1.292	0.369	0.000612269	0.00243847
Slc3a2	6347.78	1.366	0.45	0.000614293	0.00244417
Cyp1b1	53.38	2.279	1.189	0.000617024	0.00245347
Dbr1	380.83	1.397	0.483	0.000624679	0.00248152
Dusp1	1876.83	2.13	1.091	0.000630258	0.00250288
Lmnb1	3250.82	1.405	0.491	0.000639385	0.00253426
Chaf1a	1508.07	1.404	0.489	0.000643986	0.00255087
Fstl1	73.3	2.907	1.539	0.000645631	0.00255575
Ms4a14	884.57	1.586	0.665	0.000645458	0.00255575
4933430I17Rik	35.3	2.258	1.175	0.000648382	0.00256419
Dus4l	65.62	1.69	0.757	0.000651724	0.00257494
Pdxp	32.45	2.146	1.101	0.000654164	0.00258294
Usp7	3662.2	1.262	0.336	0.000656541	0.0025915
Hnrnpm	3441.77	1.294	0.372	0.000658735	0.00259933
Bst2	5736.33	1.554	0.636	0.000660471	0.0026037
Mbd2	3076.82	1.265	0.339	0.00066408	0.00261626
Fry	1147.07	1.319	0.399	0.000667177	0.00262597
Hif1a	2254.1	1.443	0.529	0.000676914	0.00266091
Dynll1	1731.76	1.26	0.333	0.000680067	0.00267071
Ahctf1	1822.43	1.336	0.418	0.00069155	0.00270901
Mrpl47	274.21	1.424	0.51	0.000692057	0.00271014
Rfc3	664.01	1.334	0.415	0.000694306	0.00271723
Ppif	177.3	1.504	0.589	0.000696211	0.00272297
Rpgrip1l	310.83	1.446	0.532	0.000708874	0.00276988
Bc1	308.38	1.7	0.766	0.000713826	0.00278659
Col5a2	136.81	2.62	1.389	0.000716591	0.00279651
Chst15	64.7	2.036	1.026	0.000719578	0.0028064
Atad5	900.8	1.616	0.692	0.000723525	0.00282091
Adgb	55.63	1.757	0.813	0.000735687	0.00286472
Meis3	211.34	1.489	0.574	0.000736443	0.00286677
Fblim1	4374.28	1.359	0.443	0.000738711	0.00287379
Tubg1	923.09	1.349	0.432	0.000744888	0.0028942
Napepld	340.86	1.413	0.498	0.000749199	0.00290913
Morn4	105.95	1.622	0.698	0.000752382	0.00291874
Gtf2ird1	512.36	1.343	0.425	0.000762986	0.00295618
Zbtb46	43.7	1.972	0.98	0.000765791	0.00296613
Ltn1	2289.77	1.314	0.394	0.0007705	0.00298215
Cdk11b	1003.74	1.32	0.4	0.000774784	0.00299722
Asph	6096.72	1.3	0.378	0.000776136	0.00300058
Eml4	1306.71	1.288	0.365	0.000779776	0.00301371
Idua	1609.12	1.313	0.393	0.000781183	0.00301821
Lox	99.85	2.012	1.009	0.000784907	0.00303071
Col1a1	970.02	1.996	0.997	0.000793459	0.00306094
Pds5b	1458.45	1.341	0.423	0.000794146	0.00306257
Drg2	1011.98	1.276	0.352	0.000804271	0.00309777
Mtbp	302.28	1.415	0.5	0.000806574	0.00310471
Pkdcc	279.71	1.893	0.921	0.000807715	0.00310814
Kpnb1	8322.15	1.3	0.378	0.00080959	0.00311246
Hnrnpk	9436.34	1.295	0.373	0.000813729	0.00312643
Metap2	2645.4	1.28	0.356	0.000815194	0.00313012
Ltf	574.56	1.631	0.706	0.000819357	0.00314513
Plcxd2	280.51	1.942	0.957	0.000833541	0.00319464
4930503L19Rik	928.94	1.432	0.518	0.000836764	0.003206
Pidd1	364.02	1.412	0.497	0.000840474	0.00321922
Fam136a	446.14	1.334	0.415	0.000845476	0.00323539
Septin7	3863.56	1.388	0.473	0.000847318	0.0032413
Senp2	2240.25	1.254	0.326	0.000847805	0.0032413
Brca2	708.61	1.429	0.515	0.000851828	0.00325499
Cemip	26.9	3.056	1.612	0.000851909	0.00325499
Qtrt2	205.93	1.472	0.558	0.000873267	0.00333136
None	210	1.587	0.666	0.000879369	0.00335165
Rbm27	1438.21	1.32	0.401	0.000882009	0.00336068
Atad1	1582.71	1.335	0.417	0.000892472	0.0033963
Map4k1	1208.41	1.312	0.392	0.000893	0.0033963
Mdm2	3590.99	1.408	0.493	0.000894011	0.0033991
Larp4	2386.66	1.428	0.514	0.000898365	0.00341357
Trmt10c	530.94	1.401	0.486	0.000898228	0.00341357
Ier5	4570.65	1.404	0.489	0.000899702	0.0034176
Shisa5	8618.07	1.398	0.484	0.000909596	0.00345307
Wdr36	1279.01	1.263	0.337	0.00091307	0.00346414
C1qtnf6	295.56	1.418	0.504	0.000917973	0.00348168
Alg8	660.81	1.337	0.419	0.000928408	0.00351695
U2af2	4069.22	1.268	0.342	0.000936421	0.00354344
None	21.1	2.698	1.432	0.000947808	0.00358061
Ccl5	64.89	2.102	1.072	0.000949482	0.00358584
Polr1e	195.55	1.458	0.544	0.000959693	0.0036222
Kpna3	2736.84	1.341	0.424	0.000964308	0.00363792
Il18rap	203.24	1.627	0.702	0.000968901	0.00365278
Wbp11	2415.1	1.244	0.315	0.00096952	0.00365373
Lrpap1	2743.63	1.302	0.381	0.000972024	0.00366206
Sema3c	51.18	2.102	1.072	0.00098264	0.00369308
Zfp367	942.81	1.504	0.589	0.000982369	0.00369308
Fmnl1	9998.87	1.306	0.386	0.000982277	0.00369308
Ncbp1	1194.56	1.305	0.384	0.000984294	0.00369818
None	32.99	2.083	1.058	0.000995041	0.00373629
Rab20	268.29	1.437	0.523	0.00100175	0.00375808
Sart3	1412.56	1.255	0.328	0.00101317	0.00379634
Prss16	77.94	1.651	0.723	0.00101488	0.00380158
Capn2	5868.43	1.27	0.345	0.00101989	0.00381806
None	266.92	1.546	0.629	0.0010222	0.00382555
Naa50	4744.35	1.453	0.539	0.00102482	0.00383302
Cacnb3	51.89	1.927	0.946	0.00102938	0.00384894
Cd300ld3	114.88	1.63	0.704	0.00103852	0.00387608
Slc46a1	242.24	1.424	0.51	0.00104454	0.00389505
S1pr4	80.23	1.662	0.733	0.00105246	0.00392105
Rapgef5	2360.69	1.31	0.39	0.00105884	0.00394362
Tulp4	3557.05	1.287	0.364	0.00106375	0.00395718
Enoph1	641.4	1.322	0.403	0.00106802	0.00397188
Dek	2520.49	1.404	0.489	0.00107907	0.00400576
Fam171a2	46.6	1.916	0.938	0.0010786	0.00400576
None	1280.73	1.303	0.382	0.00107901	0.00400576
Lrp8	1013.4	1.353	0.436	0.0010974	0.00406772
Irak2	1460.25	1.323	0.403	0.00110691	0.00409808
Dennd3	63.68	1.719	0.782	0.00111645	0.0041297
None	826.35	1.397	0.482	0.00113673	0.00420096
Trmt2a	1754.48	1.305	0.384	0.0011468	0.00423565
Sec31a	3342.16	1.25	0.322	0.00115271	0.00425496
Alyref	2457.92	1.385	0.47	0.00116106	0.00428196
Snrpd1	593.04	1.362	0.446	0.00116411	0.00429191
Cpq	754.78	1.341	0.423	0.00116627	0.00429735
Ddx5	11494	1.338	0.42	0.00116875	0.0043039
Ubqln1	3534.37	1.244	0.315	0.00118259	0.00434971
Ptchd1	180.01	1.645	0.718	0.00118247	0.00434971
N6amt1	343.85	1.365	0.449	0.00118434	0.00435488
Gins3	265.36	1.47	0.556	0.00119686	0.00439439
Ssb	1725.91	1.341	0.423	0.00120393	0.00441904
Cep76	349.2	1.458	0.544	0.00122433	0.0044886
Prpf31	1174.95	1.282	0.359	0.00123285	0.00451585
Bclaf3	198.62	1.635	0.71	0.00124928	0.00457331
Ralgds	940.91	1.329	0.411	0.00125396	0.00458912
Gtf2e2	492.41	1.548	0.631	0.00126719	0.00463341
Perm1	135.5	1.561	0.643	0.00127717	0.00466716
Coq5	742.14	1.28	0.357	0.0012789	0.00467212
Ippk	329.45	1.385	0.47	0.00128281	0.00468362
Rpa1	3186.81	1.312	0.391	0.00129653	0.00473094
Rmdn2	179.07	1.472	0.558	0.0013008	0.00474459
Btaf1	2447.83	1.312	0.392	0.00130104	0.00474459
Slamf7	2894.89	1.384	0.468	0.00130629	0.00475957
Cutc	184.85	1.491	0.576	0.00130828	0.004764
Elp1	1305	1.299	0.378	0.00132017	0.00480588
Osbpl5	79.31	2.064	1.046	0.00132729	0.00483039
Pafah1b1	5474.83	1.271	0.346	0.00133654	0.00486117
H2bc15	2935	1.431	0.517	0.00133692	0.00486117
Cdk17	1209.17	1.267	0.342	0.00133907	0.00486615
Slc1a5	1665.29	1.329	0.41	0.00134135	0.00487298
Parvg	3158.81	1.337	0.419	0.00134649	0.0048888
Tns2	89.71	1.598	0.676	0.00134622	0.0048888
Rbmx2	111.06	1.542	0.624	0.00135252	0.00490783
Rfwd3	2109.46	1.27	0.345	0.00135623	0.0049184
Man2b2	7493.08	1.32	0.401	0.00136385	0.0049417
Col5a3	45.14	2.027	1.02	0.00137206	0.00496855
Cntln	412.55	1.378	0.463	0.00137429	0.00497498
Nfic	4601.55	1.266	0.34	0.00137463	0.00497498
Slc25a32	382.62	1.422	0.508	0.00138496	0.00500797
Gfm1	1114.82	1.275	0.351	0.00138475	0.00500797
Xrcc6	551.35	1.291	0.368	0.00139795	0.00505053
Pigs	2790.44	1.275	0.35	0.00141055	0.00509309
Mbnl3	356.8	1.704	0.769	0.00141423	0.00510338
Rnf187	4041.78	1.298	0.376	0.00143914	0.00518575
Xpo1	4954.53	1.404	0.49	0.00144199	0.00519445
Pptc7	925.34	1.278	0.354	0.00144352	0.00519702
Ints7	1476.55	1.27	0.345	0.00145098	0.00522235
Rictor	1403.87	1.329	0.41	0.00146164	0.00525767
Ofd1	258.95	1.393	0.478	0.00146969	0.00528204
Rprd1b	888.29	1.259	0.333	0.00148264	0.00532548
Rrp8	473.4	1.31	0.39	0.00148794	0.00534143
Entpd7	2193.11	1.261	0.335	0.0014896	0.00534584
Usp42	469.97	1.319	0.399	0.00150024	0.00537782
Eed	763.49	1.305	0.384	0.00150226	0.00538351
F9	34.98	1.793	0.843	0.00150403	0.00538672
Adam10	5275.01	1.31	0.39	0.0015046	0.00538722
Znhit6	171.81	1.497	0.582	0.00150869	0.0054003
Zfas1	628.05	1.414	0.5	0.00153889	0.0054973
Mcmbp	2827.87	1.241	0.312	0.00154618	0.00551857
Ak2	1762.89	1.246	0.318	0.00154746	0.00552155
Mrps22	378.71	1.407	0.492	0.00156073	0.00556571
Prmt6	145.02	1.484	0.569	0.00156597	0.00558279
P2ry2	477.82	1.354	0.437	0.00157621	0.00561766
Mrpl19	856.32	1.295	0.373	0.00158204	0.00563685
Rars2	397.17	1.33	0.412	0.00160045	0.00569917
Ncam1	36.04	1.987	0.99	0.0016086	0.00572656
Smarca4	5105.92	1.253	0.325	0.00161069	0.00573234
Lsm6	359.75	1.345	0.427	0.00162615	0.00578551
Denr	668.32	1.326	0.407	0.00162816	0.00578787
Nphp4	119.07	1.536	0.619	0.00162865	0.00578797
Yrdc	353.73	1.327	0.408	0.00163361	0.00580391
Elf1	3177.03	1.255	0.327	0.00163675	0.00581162
Ubox5	285.8	1.366	0.45	0.00163936	0.0058177
P2ry10b	536.34	1.433	0.519	0.00164806	0.00584354
Gpr84	110.05	1.789	0.839	0.00165833	0.0058783
Nop9	1351.87	1.249	0.32	0.00166253	0.00588981
Plxdc1	1435.46	1.333	0.415	0.0016676	0.0059061
Mfsd6	2195.55	1.264	0.338	0.00166895	0.00590902
Hnrnpr	1487.42	1.304	0.383	0.0016749	0.00592349
Dok3	2214.3	1.332	0.414	0.00167803	0.00593117
Zbtb41	419.31	1.406	0.491	0.00167869	0.00593182
Agpat5	1054.8	1.292	0.37	0.001683	0.00594536
Mars2	339.43	1.418	0.504	0.00169557	0.00598806
Smarce1	1102.56	1.232	0.302	0.00170227	0.0060083
Rpl21	3048.28	1.307	0.387	0.00171244	0.00603733
Smim36	79.74	1.615	0.691	0.00171159	0.00603733
Zfp334	40.57	1.893	0.921	0.00173954	0.00612243
Jun	5490.14	1.332	0.413	0.00174578	0.0061409
Psen2	2321.93	1.329	0.41	0.00175012	0.00615443
Abhd5	1139.77	1.239	0.309	0.0017721	0.00622995
Cep152	663.87	1.292	0.369	0.00177558	0.00624001
Ppp1r8	844.84	1.281	0.358	0.0017871	0.00627736
Cers2	5921.92	1.264	0.338	0.00179637	0.00630328
Rnf157	1805.95	1.29	0.368	0.00181659	0.00636294
Actmap	285.51	1.365	0.449	0.00181651	0.00636294
Etnk1	3558.1	1.252	0.324	0.00182755	0.00639592
Pira2	610.9	1.35	0.433	0.00183078	0.0064054
Magohb	67.96	1.798	0.847	0.00183415	0.0064136
Itprid2	5468.75	1.243	0.313	0.00183843	0.0064213
Babam2	714.96	1.259	0.332	0.00184274	0.00643456
Tmem156	252.97	1.457	0.543	0.0018513	0.0064608
Plekhm3	4249.31	1.268	0.342	0.00185687	0.0064766
Rragb	71.09	1.674	0.744	0.00185823	0.00647951
Zfpm1	572.56	1.427	0.513	0.00186618	0.00650542
Trim44	1700.01	1.255	0.328	0.00187126	0.00651898
Lix1	34.8	2.003	1.002	0.00187331	0.00652296
Srsf9	1228.1	1.24	0.31	0.00190242	0.00661317
Bin2	2043.09	1.263	0.337	0.00192439	0.00668579
Qng1	1415.34	1.304	0.382	0.00192658	0.00669153
Atp11b	1809.52	1.325	0.406	0.00193611	0.00671898
Psip1	953.08	1.339	0.421	0.00194393	0.00674236
Fbxw11	3028.63	1.232	0.3	0.00194577	0.00674686
Tuba1c	3872.73	1.257	0.329	0.00194709	0.00674956
Ppp1r12b	402.45	1.324	0.404	0.00196679	0.00680265
Psmc3ip	109.78	1.63	0.705	0.00197567	0.00682621
Trip13	448.35	1.342	0.424	0.00197581	0.00682621
Elovl7	36.65	2.288	1.194	0.00197553	0.00682621
Smarcad1	1230.89	1.28	0.356	0.00198663	0.0068579
Drosha	966.66	1.258	0.331	0.00198807	0.00686095
Pvr	650.65	1.301	0.38	0.0020347	0.00701212
Akap8	1692.43	1.225	0.293	0.00203654	0.00701456
Ccl3	1570.72	1.368	0.452	0.0020488	0.00705091
Aif1	972.65	1.379	0.464	0.00204829	0.00705091
Mrpl40	584.87	1.311	0.391	0.00205066	0.00705535
Gnptg	711.15	1.398	0.483	0.00205656	0.00707369
Mtfr2	437.62	1.375	0.46	0.00206079	0.00708628
Dnhd1	37.67	1.919	0.94	0.00206494	0.00709664
Ube3a	2082.01	1.432	0.518	0.00206771	0.00710026
Tmem168	1964.89	1.255	0.328	0.00206694	0.00710026
Tnfrsf26	872.39	1.459	0.545	0.00206927	0.00710364
Rcc1	1162.72	1.383	0.467	0.00207255	0.00711057
Pde4a	765.13	1.263	0.337	0.00207301	0.00711057
Tbl3	986.15	1.344	0.427	0.00209249	0.00717343
Eogt	498.3	1.314	0.394	0.00209836	0.00719158
Acp5	179.07	1.773	0.827	0.00210548	0.00721398
Ipo4	430.25	1.327	0.408	0.00210774	0.00721948
2810004N23Rik	538.89	1.304	0.382	0.0021102	0.00722418
Sptlc2	3068.51	1.231	0.3	0.00212682	0.00727503
Ecsit	271.97	1.399	0.484	0.00214495	0.00732899
Hsf1	807.35	1.267	0.342	0.00215137	0.00734685
Pak1	1448.16	1.227	0.296	0.00215869	0.00736985
Ppp4r3a	1901.54	1.361	0.444	0.00216844	0.00740109
Nup50	2281.39	1.239	0.309	0.00217274	0.00741373
Plk4	982.8	1.368	0.452	0.00218151	0.00743752
Phrf1	2403.48	1.223	0.29	0.00219403	0.00747609
P2rx1	36.63	1.897	0.923	0.00219464	0.00747613
Snhg12	127.92	1.564	0.645	0.0021998	0.00749046
Nol12	526.35	1.326	0.407	0.00222401	0.00756579
Fip1l1	1422.78	1.245	0.316	0.00223025	0.00758285
None	61.11	1.785	0.836	0.00225475	0.00765565
None	50.3	1.953	0.965	0.00225789	0.00766423
Hars1	1491.77	1.25	0.322	0.00226402	0.00768196
None	696.98	1.318	0.398	0.00226742	0.00769028
Rab21	3221.48	1.258	0.332	0.00226838	0.00769141
Mtrex	1407.8	1.266	0.34	0.00227119	0.00769885
Cap1	30151.7	1.353	0.436	0.00229086	0.0077528
Rhov	267.94	2.138	1.096	0.00229064	0.0077528
Dgat2	45.37	1.946	0.96	0.00229353	0.00775935
Efhd2	17739.6	1.347	0.43	0.00229404	0.00775935
Fyb1	6927.33	1.289	0.367	0.00230534	0.00779546
Stag1	2128.41	1.281	0.357	0.00230641	0.00779694
Plekhn1	1246.04	1.261	0.334	0.00231268	0.00781601
Casp8ap2	984.83	1.369	0.453	0.00231825	0.00782842
Cbx4	407.96	1.338	0.42	0.00231796	0.00782842
Zc3h12c	778.05	1.407	0.492	0.00231999	0.00783005
Oas1c	213.84	1.502	0.587	0.00232265	0.00783688
Entr1	627.15	1.265	0.339	0.00233249	0.00786794
Cd24a	326.75	1.516	0.6	0.00233709	0.00788134
Ampd2	1209.89	1.249	0.321	0.00236488	0.00796424
Scaf11	3966.18	1.237	0.307	0.0023932	0.0080465
Zc3h8	83.31	1.639	0.713	0.00239986	0.00806191
Gsap	953.07	1.301	0.379	0.00242009	0.00812149
Pomgnt1	833.36	1.262	0.335	0.00244202	0.00818625
Abr	8316.63	1.28	0.356	0.00244862	0.00820395
Diaph2	2143.92	1.347	0.43	0.00245041	0.00820773
Poglut2	308.61	1.367	0.451	0.00247542	0.00828033
Alg2	786.92	1.328	0.409	0.00247921	0.00829077
Ncstn	4783.93	1.252	0.325	0.00250167	0.00835911
Rngtt	805.31	1.343	0.425	0.00250457	0.00836656
Strap	2583.53	1.244	0.315	0.00252552	0.00842519
Tapt1	626.75	1.324	0.405	0.00252656	0.0084264
Gpr183	1265.53	1.249	0.321	0.00255005	0.00849338
Scoc	316.01	1.453	0.539	0.00257776	0.00857181
Hmga1b	441.94	6.096	2.608	0.0025832	0.00858759
Hnrnpf	1020.43	1.282	0.359	0.00258647	0.00859387
Tmem39b	270.91	1.351	0.434	0.0025889	0.00859965
None	348.99	1.365	0.449	0.00259556	0.00861944
Btbd8	121.36	1.606	0.684	0.0026002	0.00862793
Eaf1	2665.67	1.249	0.321	0.0026031	0.00863293
Ncapd3	1538.47	1.309	0.388	0.00260294	0.00863293
Pdcd11	1559.75	1.236	0.306	0.00261014	0.00865166
Ogfr	2555.29	1.298	0.376	0.00261871	0.00867775
Slfn2	6876.43	1.32	0.4	0.00265322	0.00877336
Gba1	3923.85	1.255	0.328	0.00266116	0.00879259
Zfp869	390.36	1.417	0.503	0.00266705	0.00880738
Timm23	330.61	1.343	0.426	0.0026711	0.00881838
Arhgef2	6415.4	1.254	0.326	0.00270888	0.00893362
Retreg1	3692.77	1.248	0.32	0.00270961	0.00893366
Usp6nl	615.46	1.349	0.431	0.002733	0.00900411
Basp1	7935.77	1.319	0.4	0.00273316	0.00900411
None	88.08	5.293	2.404	0.00273662	0.00901312
Usp1	2091.73	1.381	0.466	0.00273909	0.00901888
Inpp5d	11301.8	1.276	0.351	0.00279303	0.00917455
Glrp1	34.12	2.013	1.009	0.00281297	0.00923272
Smim8	107.86	1.668	0.738	0.00282598	0.00926562
P4ha1	3470.89	1.293	0.371	0.00283183	0.00927992
Tonsl	610.19	1.356	0.44	0.00284755	0.00932601
Zfp703	1557.6	1.267	0.341	0.00285045	0.00933107
Cnot6	2916.82	1.375	0.459	0.00286972	0.00938919
Arhgap25	2709.25	1.249	0.321	0.00288318	0.00942825
Cdyl2	274.45	1.365	0.449	0.00289561	0.00946392
Abca2	1837.91	1.241	0.311	0.00292082	0.00953377
Fabp3	43.2	1.752	0.809	0.00294503	0.00960521
[truncated: 596 more rows]

## Sheet: cKOvsWT(Sting).down
Gene Symbol (cKOvsWT(Sting).down)	baseMean (cKOvsWT(Sting).down)	FC (cKOvsWT(Sting).down)	log2FoldChange (cKOvsWT(Sting).down)	pvalue (cKOvsWT(Sting).down)	padj (cKOvsWT(Sting).down)
Lyz2	177786	0.001	-9.492	1.59e-185	9.86e-182
Scd1	2714.63	0.042	-4.585	7.59e-99	1.18e-95
H3f3a	1010.69	0.136	-2.879	3.61e-83	4.07e-80
Nxpe5	1126.37	0.172	-2.538	2.3e-66	1.5e-63
Cbr2	1542.22	0.077	-3.708	1.66e-61	8.96e-59
Scd2	15728.6	0.13	-2.948	7.43e-59	3.69e-56
Insig1	3574.34	0.25	-2.001	8.26e-55	3.79e-52
Mgat5	3422.51	0.246	-2.021	3.42e-48	1.29e-45
Lpin1	1000.3	0.311	-1.686	1.42e-45	4.64e-43
Ephx1	617.51	0.204	-2.291	2.81e-44	8.52e-42
Layn	175.36	0.129	-2.954	1.52e-38	3.62e-36
Ypel2	396.85	0.179	-2.484	4.53e-38	9.86e-36
Idh1	4030.26	0.348	-1.524	1.47e-37	3.05e-35
Rasgef1a	206.57	0.137	-2.865	5.34e-37	1.05e-34
Dram1	840.92	0.341	-1.552	1.1e-36	2.09e-34
Mxd4	2248.68	0.236	-2.083	4.13e-35	7.33e-33
Ldlr	4751.31	0.312	-1.682	1.23e-34	2.15e-32
Pcbp4	299.7	0.103	-3.286	7.67e-34	1.32e-31
Ccng2	1089.32	0.421	-1.247	7.78e-34	1.32e-31
Hmgcs1	1494.81	0.393	-1.347	1.58e-33	2.58e-31
Fads2	2563.52	0.218	-2.197	4.59e-33	7.3e-31
Aldoc	1435.19	0.298	-1.746	1.85e-32	2.84e-30
Crip1	3706.74	0.407	-1.298	1.15e-31	1.68e-29
Ednrb	641.79	0.235	-2.087	1.34e-31	1.93e-29
Rpl29	2687.38	0.266	-1.911	2.48e-31	3.54e-29
Stard4	1483.81	0.36	-1.474	1.76e-29	2.2e-27
Acss2	294.7	0.248	-2.009	1.92e-29	2.38e-27
Fkbp9	438.15	0.347	-1.526	1.99e-29	2.45e-27
Dhcr24	2740.01	0.21	-2.252	6e-29	7.09e-27
Narf	1115.11	0.409	-1.289	2.57e-28	2.9e-26
Kcnj10	198.16	0.086	-3.544	4.01e-28	4.49e-26
Serinc5	861.7	0.39	-1.358	8.21e-28	9.01e-26
Prxl2c	913.9	0.466	-1.1	4.73e-27	4.93e-25
Cavin1	273.29	0.235	-2.089	1.17e-26	1.17e-24
Sesn1	3391.72	0.371	-1.432	2.39e-26	2.37e-24
Cyb5a	2764.56	0.468	-1.095	2.88e-26	2.84e-24
Fxyd2	144.81	0.018	-5.761	5.85e-26	5.67e-24
Mrc1	27326.1	0.334	-1.581	9.1e-26	8.69e-24
Lss	1287.62	0.323	-1.63	1.56e-25	1.46e-23
Klhl24	3024.5	0.402	-1.315	2.57e-25	2.34e-23
Snta1	298.72	0.231	-2.114	2.67e-25	2.41e-23
Depp1	201.03	0.143	-2.808	6.25e-25	5.58e-23
Trpv4	320.08	0.287	-1.799	1.49e-24	1.29e-22
Spaca6	204.56	0.208	-2.265	1.9e-24	1.61e-22
Cd163	854.86	0.387	-1.368	2.71e-24	2.26e-22
Plxnd1	15952.6	0.288	-1.796	3.96e-24	3.27e-22
None	92.88	0.207	-2.27	6.77e-24	5.46e-22
Peli2	902.37	0.336	-1.572	8.11e-24	6.45e-22
Sord	2040.64	0.444	-1.173	8.31e-24	6.57e-22
Cyp51	1844.3	0.366	-1.451	1.5e-23	1.17e-21
Fbxl20	1798.65	0.446	-1.164	2.09e-23	1.6e-21
Dbp	505.64	0.222	-2.174	4.75e-23	3.61e-21
Gyg1	3840.08	0.473	-1.081	5.04e-23	3.81e-21
Fabp5	4844.55	0.363	-1.463	5.26e-23	3.96e-21
Tef	1997.95	0.442	-1.177	1.12e-22	8.33e-21
Kif3a	1070.95	0.441	-1.181	1.78e-22	1.28e-20
Acss1	811.22	0.366	-1.449	2.16e-22	1.53e-20
Cfh	505.7	0.335	-1.577	4.25e-22	2.93e-20
Abca9	884.1	0.234	-2.094	4.95e-22	3.4e-20
Mvd	699.54	0.303	-1.723	9.53e-22	6.36e-20
St6gal1	2908.69	0.452	-1.144	1.21e-21	7.88e-20
Stab1	57513.6	0.313	-1.677	1.52e-21	9.76e-20
Zdhhc14	1366.02	0.407	-1.296	1.53e-21	9.78e-20
Txndc16	1169.53	0.51	-0.971	3.85e-21	2.38e-19
Epn2	170.83	0.279	-1.843	4.56e-21	2.76e-19
Rab34	513.83	0.402	-1.316	7.65e-21	4.54e-19
Hbp1	1073.64	0.515	-0.957	9.24e-21	5.43e-19
Fdft1	812.81	0.423	-1.243	9.38e-21	5.49e-19
None	356.75	0.182	-2.455	1.21e-20	7.05e-19
Per3	440.88	0.365	-1.453	1.35e-20	7.79e-19
Fhip1b	789.48	0.447	-1.163	2.4e-20	1.35e-18
Sort1	1774.56	0.42	-1.252	3.9e-20	2.17e-18
Osbpl11	2583.92	0.524	-0.932	4.66e-20	2.56e-18
Ppfia4	869.67	0.377	-1.406	9.94e-20	5.21e-18
Syne2	813.15	0.458	-1.127	1.07e-19	5.6e-18
Pcyox1	3945.98	0.49	-1.029	1.41e-19	7.25e-18
Crat	2149.81	0.513	-0.964	1.51e-19	7.73e-18
Hpgd	421.22	0.11	-3.184	1.7e-19	8.64e-18
Gdpd1	577.31	0.439	-1.187	1.77e-19	8.96e-18
Dbi	1671.85	0.512	-0.966	1.91e-19	9.58e-18
Rras	826.81	0.388	-1.365	2.04e-19	1.02e-17
Ctdsp2	3787.78	0.478	-1.066	2.86e-19	1.41e-17
Pygl	2293.64	0.463	-1.112	3.14e-19	1.55e-17
Camk1	3727.44	0.418	-1.258	3.6e-19	1.76e-17
Ccdc152	59.98	0.152	-2.722	3.88e-19	1.89e-17
Rac3	267.05	0.267	-1.904	3.93e-19	1.91e-17
Gpr146	1693.29	0.469	-1.092	5.9e-19	2.82e-17
Sptssa	2177.51	0.465	-1.104	1.34e-18	6.14e-17
Arhgap19	3345.5	0.53	-0.916	1.38e-18	6.34e-17
Ighm	1990.44	0.308	-1.7	2.51e-18	1.13e-16
Gpr34	315.47	0.148	-2.753	3.2e-18	1.41e-16
Slco4a1	575.11	0.377	-1.408	3.96e-18	1.72e-16
Stx2	2898.32	0.548	-0.868	4.36e-18	1.89e-16
Rasgrp3	2792.51	0.532	-0.911	4.62e-18	1.98e-16
Nicol1	55.75	0.117	-3.098	5.15e-18	2.19e-16
Fcrl2	6180.39	0.343	-1.544	6.21e-18	2.61e-16
Lix1l	683.3	0.488	-1.034	1.31e-17	5.31e-16
Tnfaip2	4822.87	0.518	-0.948	1.45e-17	5.84e-16
Rab11fip5	6357.09	0.406	-1.301	1.55e-17	6.24e-16
Ncoa4	1777.72	0.523	-0.935	1.82e-17	7.28e-16
Herpud1	1242.27	0.544	-0.878	2.25e-17	8.9e-16
Fdps	110.98	0.249	-2.008	2.59e-17	1.02e-15
Tmem71	553.94	0.475	-1.074	2.63e-17	1.03e-15
Kctd12b	777.9	0.474	-1.077	3.13e-17	1.22e-15
Rilpl2	1469.15	0.415	-1.27	3.16e-17	1.23e-15
Acsl3	941.18	0.448	-1.159	3.46e-17	1.33e-15
Sec14l1	7444.47	0.49	-1.03	5.48e-17	2.07e-15
Abhd14a	108.75	0.281	-1.832	5.54e-17	2.08e-15
Sqor	1279.08	0.535	-0.901	5.89e-17	2.2e-15
Pros1	899.53	0.517	-0.952	6.08e-17	2.26e-15
Gstm2	48.13	0.188	-2.408	7.2e-17	2.63e-15
Tcp11l2	728.37	0.306	-1.708	8e-17	2.88e-15
Cracr2b	183.62	0.275	-1.861	8.53e-17	3.07e-15
Npl	255.87	0.361	-1.468	8.9e-17	3.19e-15
Cib2	63.57	0.187	-2.421	9.29e-17	3.32e-15
Gt(ROSA)26Sor	219.12	0.149	-2.743	9.44e-17	3.37e-15
Adam19	126.53	0.14	-2.84	9.82e-17	3.49e-15
Atosa	716.36	0.384	-1.381	1.09e-16	3.86e-15
Pink1	1689.94	0.385	-1.377	1.11e-16	3.9e-15
Ppfibp2	569.21	0.392	-1.35	1.15e-16	4.05e-15
Sc5d	1211.9	0.491	-1.027	2.05e-16	7.01e-15
Oxct1	5565.42	0.535	-0.903	2.56e-16	8.76e-15
Klf9	398.69	0.396	-1.336	3.09e-16	1.05e-14
Tspyl1	2367.37	0.585	-0.773	3.21e-16	1.09e-14
Ticam2	576.52	0.479	-1.063	3.44e-16	1.16e-14
Slc26a11	1208.91	0.498	-1.005	3.68e-16	1.24e-14
Slc46a3	957.17	0.373	-1.424	3.74e-16	1.26e-14
Fah	108.75	0.297	-1.749	3.79e-16	1.27e-14
Ralgps2	277.14	0.401	-1.32	4.08e-16	1.37e-14
None	2139.3	0.49	-1.028	4.18e-16	1.39e-14
Cables1	76.26	0.286	-1.805	4.47e-16	1.48e-14
Lamb2	234.88	0.314	-1.672	5.78e-16	1.91e-14
Vwf	2613.32	0.522	-0.939	6.7e-16	2.19e-14
Tsc22d3	1738.98	0.446	-1.165	7.6e-16	2.47e-14
Scamp5	1772.49	0.541	-0.887	7.73e-16	2.51e-14
Slc25a1	2108.61	0.475	-1.073	8.49e-16	2.75e-14
Reps2	1281	0.444	-1.171	8.74e-16	2.83e-14
Mamld1	179.21	0.374	-1.418	9.35e-16	3.01e-14
Zfyve1	1700.28	0.564	-0.825	1.02e-15	3.27e-14
Smagp	758.46	0.424	-1.236	1.19e-15	3.78e-14
Stk38	3476.18	0.571	-0.809	1.22e-15	3.88e-14
Ncbp2as2	1496.69	0.385	-1.377	1.23e-15	3.9e-14
Ephb6	43.48	0.197	-2.346	1.31e-15	4.13e-14
Map2k6	199.9	0.386	-1.373	1.35e-15	4.25e-14
Nsdhl	655.03	0.464	-1.108	1.57e-15	4.88e-14
Mturn	104.41	0.205	-2.286	1.64e-15	5.08e-14
Mtmr14	1461.69	0.553	-0.856	2.07e-15	6.37e-14
Pgpep1	1471.27	0.542	-0.883	2.73e-15	8.2e-14
Rab9	587.79	0.538	-0.895	2.92e-15	8.74e-14
St8sia4	3422.77	0.459	-1.124	3.3e-15	9.85e-14
Fam234a	3953.58	0.464	-1.108	3.39e-15	1.01e-13
Pgap1	1491.62	0.518	-0.948	3.72e-15	1.1e-13
Pde1b	719.71	0.468	-1.096	3.91e-15	1.16e-13
Serinc3	24525.8	0.418	-1.258	4.16e-15	1.22e-13
Rnasel	3771.1	0.599	-0.739	5.23e-15	1.52e-13
Cnnm2	505.08	0.517	-0.952	5.61e-15	1.63e-13
Ptgr1	1096.62	0.549	-0.866	5.94e-15	1.71e-13
Uqcrh	1331.42	0.564	-0.826	6.12e-15	1.76e-13
Myom1	41.01	0.152	-2.72	7.28e-15	2.09e-13
Mettl27	173.71	0.355	-1.495	7.58e-15	2.17e-13
None	309.2	0.221	-2.176	8.57e-15	2.44e-13
Gmfg	1770.72	0.447	-1.162	9.5e-15	2.7e-13
Ift46	746.54	0.483	-1.049	1.09e-14	3.06e-13
Fabp4	285.02	0.424	-1.238	1.2e-14	3.35e-13
Abhd4	2084	0.552	-0.857	1.45e-14	4.02e-13
Tcf20	5394.12	0.578	-0.792	1.67e-14	4.62e-13
Slc5a3	559.88	0.339	-1.559	1.73e-14	4.76e-13
Wdfy2	7075.77	0.569	-0.815	2.04e-14	5.59e-13
Gas7	13409.9	0.443	-1.174	2.35e-14	6.43e-13
Pon2	1840.48	0.6	-0.738	2.85e-14	7.62e-13
Rpl22l1	393.48	0.491	-1.027	2.92e-14	7.8e-13
Dcbld2	485.14	0.404	-1.306	3.01e-14	8.02e-13
H2-T-ps	184.22	0.403	-1.311	3.06e-14	8.13e-13
Tuba1a	1121.01	0.5	-1.001	3.32e-14	8.76e-13
Atg9b	389	0.38	-1.394	3.63e-14	9.51e-13
Echs1	1304.04	0.502	-0.994	6.12e-14	1.55e-12
Kcnk6	2410.39	0.603	-0.73	7.19e-14	1.81e-12
None	21.39	0.089	-3.494	7.69e-14	1.93e-12
Wwp1	10721	0.503	-0.992	7.75e-14	1.94e-12
Abhd14b	136.35	0.271	-1.881	9.37e-14	2.33e-12
Aldh1l1	597.58	0.468	-1.095	9.48e-14	2.35e-12
Klhl33	32.25	0.178	-2.488	1.02e-13	2.52e-12
Ago4	979.43	0.56	-0.837	1.08e-13	2.65e-12
Selenbp1	447.74	0.409	-1.29	1.2e-13	2.93e-12
Abcd2	554.14	0.376	-1.41	1.4e-13	3.41e-12
Serpinb6a	10465.3	0.489	-1.032	1.55e-13	3.77e-12
Tubb2b	132.48	0.255	-1.97	1.62e-13	3.92e-12
Asb4	116.84	0.3	-1.738	1.9e-13	4.6e-12
Zfp30	57.1	0.274	-1.87	2.24e-13	5.38e-12
Ctsf	259.12	0.291	-1.779	2.25e-13	5.41e-12
Maf	14230.4	0.541	-0.887	2.51e-13	6.02e-12
Deptor	671.79	0.479	-1.063	2.55e-13	6.11e-12
Rdm1	292.98	0.401	-1.319	2.8e-13	6.68e-12
Tnfaip8l2	2065.63	0.421	-1.249	2.9e-13	6.9e-12
Cyth3	942.87	0.592	-0.755	3.12e-13	7.39e-12
Abca7	2289.95	0.571	-0.809	3.21e-13	7.58e-12
Nr1d2	1222.15	0.58	-0.786	3.72e-13	8.77e-12
Aoah	2033.32	0.535	-0.901	3.75e-13	8.83e-12
Cyp39a1	41.28	0.299	-1.74	4.02e-13	9.43e-12
Slc31a1	2521.8	0.562	-0.831	4.32e-13	1.01e-11
Slc39a4	114.93	0.378	-1.403	4.51e-13	1.05e-11
Stbd1	41.24	0.231	-2.112	4.89e-13	1.13e-11
Saa3	131.25	0.187	-2.421	4.97e-13	1.15e-11
Kank2	1001.96	0.534	-0.905	5.06e-13	1.17e-11
Rcbtb2	3414.94	0.452	-1.147	5.13e-13	1.18e-11
Cdkn1b	1809.13	0.583	-0.779	5.46e-13	1.25e-11
Plcd1	66.47	0.271	-1.883	5.94e-13	1.36e-11
Abtb1	756.94	0.416	-1.267	6.06e-13	1.39e-11
Selenop	27243.8	0.27	-1.888	7.2e-13	1.63e-11
Rxra	1908.22	0.549	-0.866	7.82e-13	1.77e-11
Il11ra1	702.64	0.479	-1.062	8.86e-13	2e-11
Ip6k1	2499.54	0.558	-0.842	9.76e-13	2.18e-11
Cenpa	2422.19	0.487	-1.039	1.01e-12	2.26e-11
4833420G17Rik	702.11	0.579	-0.788	1.23e-12	2.71e-11
Peli3	94.52	0.341	-1.552	1.45e-12	3.18e-11
Lpcat3	1625.79	0.536	-0.9	1.49e-12	3.27e-11
Dyrk1b	480.57	0.364	-1.46	1.57e-12	3.43e-11
Plcb3	1473.25	0.58	-0.786	2.06e-12	4.41e-11
Nectin1	169.33	0.438	-1.191	2.28e-12	4.84e-11
Arg1	136.53	0.082	-3.6	2.48e-12	5.23e-11
Lacc1	1648.57	0.619	-0.693	2.49e-12	5.23e-11
Esr1	285.09	0.506	-0.984	3.11e-12	6.49e-11
Pcyt2	1228.91	0.508	-0.978	3.25e-12	6.76e-11
Srebf1	4055.18	0.56	-0.836	3.29e-12	6.82e-11
Aph1b	265.47	0.429	-1.221	3.45e-12	7.13e-11
Acaa1a	2104.96	0.517	-0.953	3.46e-12	7.13e-11
Spats2	418.34	0.37	-1.434	3.54e-12	7.27e-11
Wtip	216.81	0.367	-1.446	3.74e-12	7.63e-11
Tbc1d16	561.11	0.517	-0.953	3.88e-12	7.92e-11
Ypel3	1318.77	0.358	-1.483	3.92e-12	7.97e-11
Scpep1	7352.55	0.576	-0.796	3.93e-12	7.98e-11
Cd101	56.07	0.314	-1.67	4.24e-12	8.58e-11
Krba1	88.43	0.336	-1.572	4.32e-12	8.69e-11
Ulk1	1517.37	0.564	-0.825	4.54e-12	9.12e-11
Nlrc4	459.09	0.538	-0.893	5e-12	1e-10
Pdlim4	902.16	0.49	-1.028	5.38e-12	1.07e-10
Nectin2	358.85	0.407	-1.296	6.35e-12	1.25e-10
Mex3b	645.74	0.493	-1.02	7.3e-12	1.43e-10
Pck2	2129.9	0.507	-0.981	7.38e-12	1.44e-10
Mindy1	2754.78	0.607	-0.721	7.57e-12	1.47e-10
Pcyt1a	4455.1	0.59	-0.762	7.85e-12	1.52e-10
Aldh6a1	347.51	0.52	-0.942	8.29e-12	1.6e-10
Mertk	2103.55	0.573	-0.803	8.45e-12	1.63e-10
Sult1a1	51.5	0.205	-2.286	8.82e-12	1.7e-10
Dnpep	1300.72	0.552	-0.858	8.95e-12	1.72e-10
Scarb1	4069.31	0.554	-0.853	9.02e-12	1.73e-10
Pdk1	3488.72	0.612	-0.709	9.14e-12	1.75e-10
Knstrn	1167.24	0.551	-0.861	9.26e-12	1.77e-10
Rgl3	82.32	0.341	-1.553	9.4e-12	1.8e-10
Slc8b1	2348.24	0.572	-0.806	1.03e-11	1.97e-10
Slc49a4	749.58	0.553	-0.855	1.05e-11	1.99e-10
Bcat2	1549.84	0.49	-1.031	1.06e-11	2.02e-10
Egln3	381.91	0.229	-2.128	1.08e-11	2.05e-10
Tmem65	2233.7	0.626	-0.676	1.32e-11	2.48e-10
Prdx5	3325.96	0.522	-0.939	1.41e-11	2.64e-10
Psrc1	345.87	0.403	-1.312	1.49e-11	2.77e-10
Ahrr	382.37	0.324	-1.628	1.57e-11	2.9e-10
Rere	3873.13	0.595	-0.75	1.58e-11	2.93e-10
Gramd2b	358.1	0.494	-1.016	1.61e-11	2.97e-10
Arid5b	1658.68	0.603	-0.729	1.66e-11	3.06e-10
Mib2	1156.99	0.589	-0.763	1.84e-11	3.37e-10
Mbd4	428.36	0.543	-0.882	1.96e-11	3.57e-10
None	26.38	0.157	-2.668	2.09e-11	3.79e-10
Angptl7	103.72	0.277	-1.853	2.48e-11	4.48e-10
Cdc25b	2604.2	0.514	-0.961	2.54e-11	4.57e-10
Trp53inp1	1320.08	0.538	-0.894	2.66e-11	4.79e-10
Dhcr7	1098.52	0.562	-0.833	2.68e-11	4.8e-10
Tmem144	443.44	0.493	-1.02	2.7e-11	4.84e-10
Fcgrt	1595.01	0.319	-1.647	2.89e-11	5.16e-10
Tmem141	503.36	0.531	-0.913	2.9e-11	5.16e-10
Msmo1	2127.81	0.59	-0.76	3.05e-11	5.41e-10
Ldhb	93.04	0.309	-1.695	3.32e-11	5.86e-10
Pnpla8	1106.37	0.563	-0.828	3.35e-11	5.9e-10
Fundc2	1518.54	0.636	-0.654	3.37e-11	5.92e-10
Inpp4a	2232.6	0.622	-0.685	3.73e-11	6.53e-10
Lmo2	5245.43	0.543	-0.882	3.73e-11	6.53e-10
Scn1b	199.54	0.33	-1.601	4.13e-11	7.16e-10
Usp35	399.35	0.439	-1.186	5.04e-11	8.66e-10
Slc36a4	1994	0.647	-0.629	5.12e-11	8.77e-10
Ccr3	82.5	0.28	-1.838	5.17e-11	8.84e-10
Rassf4	9656.26	0.494	-1.018	5.9e-11	1e-09
Plgrkt	720.57	0.616	-0.698	7.07e-11	1.18e-09
Ttc3	1333.62	0.596	-0.747	7.06e-11	1.18e-09
Pcmtd2	787.29	0.523	-0.935	7.15e-11	1.19e-09
Pxmp4	480.55	0.526	-0.927	7.4e-11	1.23e-09
Tm2d2	1849.06	0.594	-0.753	8.2e-11	1.36e-09
Baiap2l1	102.97	0.395	-1.341	8.42e-11	1.4e-09
Trp53inp2	2517.33	0.591	-0.759	8.48e-11	1.41e-09
Gmpr	327.74	0.456	-1.133	8.92e-11	1.48e-09
Jmy	693.68	0.571	-0.808	9.28e-11	1.53e-09
Glp2r	49.43	0.27	-1.891	9.84e-11	1.61e-09
Nuak1	261.52	0.346	-1.532	1.04e-10	1.7e-09
Pld2	1361.35	0.622	-0.684	1.06e-10	1.73e-09
Pacsin3	46.18	0.289	-1.791	1.08e-10	1.77e-09
Rpain	439.7	0.562	-0.833	1.29e-10	2.08e-09
Sbf2	3782.57	0.609	-0.716	1.48e-10	2.37e-09
Inpp5k	1379.15	0.603	-0.731	1.51e-10	2.42e-09
Apbb1	36.99	0.197	-2.34	1.55e-10	2.47e-09
Cox7a2l	2273.46	0.586	-0.772	1.63e-10	2.58e-09
Prkra	630.88	0.593	-0.754	1.69e-10	2.67e-09
Eif4ebp1	1844.57	0.588	-0.766	1.81e-10	2.85e-09
Ccnb2	1803.79	0.537	-0.897	1.85e-10	2.89e-09
Dapk1	1871.08	0.643	-0.637	1.88e-10	2.94e-09
Pfkfb4	1170.28	0.557	-0.844	1.93e-10	3.01e-09
Tmem38a	116.07	0.352	-1.508	1.99e-10	3.1e-09
Bmf	475.48	0.308	-1.7	2.15e-10	3.34e-09
Arrdc4	335.82	0.366	-1.45	2.15e-10	3.34e-09
Bnip3l	1936.76	0.59	-0.761	2.22e-10	3.43e-09
Ttc12	232.95	0.445	-1.169	2.23e-10	3.43e-09
Glul	5035.26	0.483	-1.051	2.27e-10	3.49e-09
Parp3	825	0.56	-0.836	2.34e-10	3.59e-09
Ahr	108.42	0.328	-1.61	2.35e-10	3.61e-09
Adamtsl4	229.67	0.426	-1.23	2.44e-10	3.74e-09
Gab1	293.65	0.257	-1.958	2.48e-10	3.79e-09
None	118.79	0.4	-1.324	2.49e-10	3.81e-09
Gpr160	279.52	0.521	-0.94	2.68e-10	4.07e-09
Plxdc2	501.87	0.178	-2.492	2.75e-10	4.17e-09
Dab2ip	225.65	0.465	-1.105	2.92e-10	4.39e-09
Abcc5	2620.51	0.643	-0.637	3e-10	4.5e-09
Ago1	2721.94	0.657	-0.607	3.08e-10	4.61e-09
Gabarapl1	1465.55	0.538	-0.894	3.13e-10	4.67e-09
Mcrip1	706.49	0.438	-1.19	3.25e-10	4.84e-09
Stab2	47.67	0.256	-1.965	3.39e-10	5.05e-09
Stx5a	1312.03	0.641	-0.641	3.58e-10	5.32e-09
Sema6c	29.13	0.254	-1.979	3.68e-10	5.45e-09
Zkscan17	1260.65	0.639	-0.645	3.96e-10	5.86e-09
Dap	2494.07	0.644	-0.634	4.02e-10	5.94e-09
Pdk2	279.49	0.431	-1.213	4.44e-10	6.53e-09
Bbs9	379.48	0.555	-0.85	4.8e-10	7.05e-09
Ninj1	5439.78	0.547	-0.871	4.91e-10	7.2e-09
Tbc1d30	92.57	0.411	-1.283	5.09e-10	7.44e-09
Sft2d2	5128.32	0.59	-0.76	5.23e-10	7.62e-09
Dpm3	456.56	0.491	-1.025	5.68e-10	8.22e-09
Man1a	5857.59	0.637	-0.651	5.89e-10	8.5e-09
1600012H06Rik	863.66	0.647	-0.629	6.23e-10	8.97e-09
Lrp6	3438.58	0.601	-0.734	6.4e-10	9.19e-09
Tmem256	1715.55	0.497	-1.009	6.67e-10	9.54e-09
Stard8	3365.42	0.645	-0.632	6.77e-10	9.65e-09
Tbc1d22a	3000.32	0.607	-0.721	6.85e-10	9.75e-09
Mgst1	1048.55	0.452	-1.146	6.91e-10	9.82e-09
Slit1	130.1	0.339	-1.561	6.98e-10	9.9e-09
Maf1	2559.74	0.561	-0.835	7.05e-10	9.97e-09
Maged1	2450.01	0.571	-0.808	7.26e-10	1.02e-08
Mtmr3	4008.44	0.665	-0.589	7.32e-10	1.03e-08
Aph1c	1221.55	0.571	-0.807	7.31e-10	1.03e-08
Rhbdf1	71.25	0.298	-1.749	7.33e-10	1.03e-08
Paqr8	69	0.382	-1.39	7.84e-10	1.1e-08
Rapsn	257.1	0.338	-1.564	8.01e-10	1.12e-08
Gtpbp2	2480.5	0.61	-0.712	8.15e-10	1.14e-08
Nat8l	94.46	0.317	-1.659	8.33e-10	1.16e-08
Xbp1	4402.56	0.662	-0.595	8.68e-10	1.21e-08
Pdcd4	430.89	0.561	-0.833	8.72e-10	1.21e-08
Rnf19a	1201.08	0.663	-0.593	9.19e-10	1.27e-08
Cyp27a1	671.37	0.36	-1.474	9.37e-10	1.29e-08
Frat2	107.13	0.315	-1.668	9.48e-10	1.31e-08
Rgs7bp	48.03	0.153	-2.712	9.88e-10	1.36e-08
Dgka	370.73	0.507	-0.981	1.04e-09	1.43e-08
Slc6a12	63.38	0.098	-3.346	1.11e-09	1.52e-08
Dcxr	1111.41	0.526	-0.928	1.12e-09	1.53e-08
Tbc1d4	669.51	0.598	-0.743	1.18e-09	1.6e-08
Dok4	130.18	0.455	-1.136	1.42e-09	1.91e-08
Ssh3	2083.47	0.6	-0.738	1.43e-09	1.92e-08
Wipi1	611.21	0.602	-0.733	1.55e-09	2.08e-08
Tmem87b	1543.93	0.623	-0.684	1.66e-09	2.22e-08
Fads1	4671.11	0.64	-0.643	1.79e-09	2.37e-08
Paip2	1391.26	0.628	-0.67	1.81e-09	2.39e-08
Crebrf	1832.24	0.601	-0.736	1.92e-09	2.53e-08
Calcoco1	1155.46	0.558	-0.841	2e-09	2.63e-08
Rtl8c	43.74	0.309	-1.695	2.05e-09	2.69e-08
Gm26520	96.5	0.303	-1.723	2.05e-09	2.69e-08
Rell1	1259.66	0.646	-0.631	2.2e-09	2.88e-08
Smim7	1678.73	0.665	-0.589	2.23e-09	2.91e-08
Zfp467	732.5	0.585	-0.772	2.28e-09	2.97e-08
Dhx40	685.87	0.597	-0.744	2.37e-09	3.09e-08
Npepps	2864.49	0.659	-0.603	2.43e-09	3.16e-08
Cenpx	1149.31	0.535	-0.901	2.55e-09	3.3e-08
Txnip	12125.2	0.432	-1.212	2.58e-09	3.34e-08
Nicn1	378.66	0.573	-0.803	2.59e-09	3.35e-08
Anxa3	3664.31	0.634	-0.657	2.8e-09	3.6e-08
Agmo	49.79	0.239	-2.064	2.81e-09	3.62e-08
Irgq	965.17	0.656	-0.608	2.85e-09	3.65e-08
Dennd11	312.06	0.547	-0.871	2.91e-09	3.74e-08
Als2cl	420.4	0.514	-0.96	3e-09	3.84e-08
Rps6kc1	999.77	0.633	-0.659	3.05e-09	3.9e-08
Slc6a6	39060.6	0.538	-0.895	3.06e-09	3.91e-08
Camk2b	170.58	0.406	-1.302	3.28e-09	4.18e-08
Zfp704	1720.15	0.643	-0.637	3.28e-09	4.18e-08
Aktip	693.16	0.637	-0.65	3.52e-09	4.46e-08
Stom	11030.9	0.603	-0.73	3.56e-09	4.5e-08
Map1lc3b	2815.43	0.622	-0.686	3.62e-09	4.56e-08
None	89.15	0.36	-1.475	3.69e-09	4.65e-08
Mpp1	7054.79	0.641	-0.641	3.74e-09	4.7e-08
Marco	80.18	0.071	-3.824	4.07e-09	5.1e-08
Gdf15	1266	0.466	-1.101	4.16e-09	5.21e-08
Zfp358	501.7	0.548	-0.869	4.36e-09	5.45e-08
Anxa6	4481.26	0.583	-0.779	4.37e-09	5.45e-08
Smim10l2a	43.29	0.295	-1.762	4.38e-09	5.47e-08
Slc38a6	642.16	0.625	-0.678	4.56e-09	5.68e-08
Flcn	2722.03	0.642	-0.639	4.77e-09	5.91e-08
Rora	638.55	0.541	-0.886	5e-09	6.16e-08
Tm7sf2	314.59	0.427	-1.226	5.11e-09	6.29e-08
Ptov1	1881.3	0.575	-0.799	5.19e-09	6.38e-08
Blvrb	4111.1	0.546	-0.872	5.7e-09	6.99e-08
Misp3	79.26	0.319	-1.647	5.72e-09	7e-08
Aplp2	9610.46	0.602	-0.733	5.77e-09	7.04e-08
1110046J04Rik	86.23	0.385	-1.377	5.88e-09	7.15e-08
Acat2	573.6	0.469	-1.092	6.36e-09	7.67e-08
Abca6	56.23	0.272	-1.876	6.74e-09	8.1e-08
Gpr85	168.11	0.476	-1.071	6.75e-09	8.11e-08
Miip	745.6	0.533	-0.908	7e-09	8.38e-08
Smpd3	110.17	0.347	-1.527	7.13e-09	8.51e-08
Ak3	1316.2	0.665	-0.588	7.34e-09	8.75e-08
Hacd4	4405.34	0.588	-0.765	7.66e-09	9.1e-08
Rny1	141	0.192	-2.383	7.72e-09	9.17e-08
Itsn1	7674.22	0.644	-0.634	7.97e-09	9.45e-08
Coq8a	185.36	0.398	-1.329	8.11e-09	9.58e-08
Mt1	2364.21	0.636	-0.654	8.13e-09	9.6e-08
Sh3gl1	3024.59	0.637	-0.651	8.19e-09	9.65e-08
Ints6l	1689.46	0.606	-0.723	8.22e-09	9.66e-08
Alas1	2216.77	0.648	-0.626	8.23e-09	9.67e-08
Tns4	99.95	0.378	-1.405	8.42e-09	9.87e-08
Synj2	1364.72	0.597	-0.744	8.62e-09	1.01e-07
Tspyl3	278.55	0.553	-0.855	8.78e-09	1.03e-07
None	52.3	0.316	-1.661	8.88e-09	1.04e-07
Aacs	1704	0.546	-0.872	9.17e-09	1.07e-07
Spef1	165.27	0.476	-1.071	9.36e-09	1.09e-07
Mob3b	326.17	0.556	-0.847	9.78e-09	1.13e-07
Gm13710	36.58	0.19	-2.396	9.86e-09	1.14e-07
Hagh	446.3	0.541	-0.886	1e-08	1.16e-07
Tpd52l2	1217.24	0.684	-0.548	1.01e-08	1.16e-07
Fas	95.56	0.435	-1.2	1.04e-08	1.2e-07
Rnd2	261.06	0.444	-1.172	1.04e-08	1.2e-07
Abcb4	871.25	0.647	-0.629	1.08e-08	1.24e-07
Afap1l1	169.19	0.467	-1.098	1.17e-08	1.34e-07
Hfe	1432.33	0.564	-0.827	1.17e-08	1.34e-07
Phaf1	771.67	0.664	-0.59	1.18e-08	1.34e-07
Aldh16a1	1298.91	0.619	-0.692	1.25e-08	1.42e-07
Ptpro	2566.56	0.641	-0.641	1.29e-08	1.47e-07
Rgs10	2998.53	0.616	-0.699	1.31e-08	1.49e-07
Igfbp4	9090.35	0.563	-0.829	1.32e-08	1.5e-07
Ms4a4a	142.93	0.121	-3.044	1.32e-08	1.5e-07
Cbx7	295.8	0.485	-1.045	1.41e-08	1.6e-07
Rnf167	922.98	0.609	-0.716	1.45e-08	1.63e-07
Eepd1	1250.81	0.599	-0.739	1.5e-08	1.68e-07
Cmtm6	3639.26	0.633	-0.66	1.51e-08	1.7e-07
Mindy4	104.63	0.465	-1.105	1.55e-08	1.73e-07
S100a1	1858.06	0.58	-0.785	1.55e-08	1.73e-07
Srebf2	7168.05	0.588	-0.765	1.56e-08	1.74e-07
Cnpy2	1234.59	0.619	-0.693	1.59e-08	1.78e-07
Ccdc93	1841.53	0.684	-0.548	1.6e-08	1.78e-07
None	216.66	0.529	-0.92	1.8e-08	2e-07
Mapk3	5980.37	0.626	-0.676	1.82e-08	2.02e-07
Dchs1	171.24	0.489	-1.032	1.83e-08	2.03e-07
Slc40a1	3687.36	0.604	-0.728	1.98e-08	2.19e-07
Slc38a9	1023.25	0.647	-0.628	1.98e-08	2.19e-07
Sgtb	101.75	0.425	-1.235	1.99e-08	2.2e-07
Fam13a	80.97	0.372	-1.428	2.07e-08	2.27e-07
Snx21	419	0.571	-0.809	2.15e-08	2.36e-07
Ccnq	374.99	0.594	-0.752	2.23e-08	2.44e-07
Pgk1	6997.04	0.641	-0.643	2.29e-08	2.5e-07
Galc	3123.24	0.665	-0.589	2.39e-08	2.59e-07
Casp6	416.04	0.595	-0.75	2.39e-08	2.59e-07
None	59.9	0.445	-1.167	2.43e-08	2.63e-07
Tlr7	5949.64	0.622	-0.684	2.57e-08	2.77e-07
Lpcat1	1424.71	0.643	-0.638	2.62e-08	2.81e-07
Idi1	190.05	0.47	-1.091	2.69e-08	2.89e-07
Zfp658	184.16	0.508	-0.977	2.71e-08	2.9e-07
Ube2h	1241.34	0.642	-0.64	2.72e-08	2.91e-07
Kctd21	396.42	0.563	-0.829	2.82e-08	3.01e-07
Gstm1	1832.36	0.62	-0.69	2.82e-08	3.01e-07
Ston1	37.87	0.384	-1.38	2.9e-08	3.09e-07
Ldlrad3	331.81	0.518	-0.95	2.96e-08	3.15e-07
Tbc1d2b	3247.51	0.688	-0.54	3.06e-08	3.24e-07
Pmvk	345.88	0.546	-0.874	3.2e-08	3.39e-07
Fmo5	317.99	0.501	-0.998	3.25e-08	3.43e-07
Fbxo32	199.22	0.472	-1.084	3.3e-08	3.48e-07
Slc2a6	1908.3	0.615	-0.701	3.31e-08	3.48e-07
Vegfb	1226.18	0.587	-0.768	3.42e-08	3.59e-07
Arhgap31	4077.01	0.67	-0.578	3.64e-08	3.8e-07
Mpst	564.68	0.531	-0.913	3.64e-08	3.81e-07
Eif4ebp2	5590.26	0.666	-0.586	3.75e-08	3.91e-07
Tns1	3252.61	0.51	-0.971	4.01e-08	4.17e-07
Cercam	620.13	0.583	-0.777	4.04e-08	4.2e-07
Bbc3	787.34	0.584	-0.775	4.07e-08	4.22e-07
Trpm4	452.63	0.584	-0.775	4.09e-08	4.24e-07
None	66.32	0.353	-1.501	4.2e-08	4.34e-07
Slc16a7	1464.05	0.601	-0.736	4.22e-08	4.35e-07
Ndrg3	950.41	0.654	-0.613	4.22e-08	4.35e-07
Eef2k	612.52	0.585	-0.774	4.26e-08	4.39e-07
Etfbkmt	96.62	0.434	-1.204	4.3e-08	4.42e-07
Avpi1	253.29	0.514	-0.961	4.4e-08	4.51e-07
Zbtb5	455.59	0.622	-0.686	4.43e-08	4.53e-07
Abcd4	523.69	0.629	-0.669	4.58e-08	4.67e-07
Rhoq	1012.43	0.663	-0.592	5.56e-08	5.62e-07
Arhgef6	4397.13	0.676	-0.565	6.05e-08	6.1e-07
Appl2	2218.05	0.654	-0.612	6.28e-08	6.3e-07
Zdhhc9	1426.34	0.693	-0.53	6.79e-08	6.79e-07
Mcee	418.68	0.61	-0.712	6.81e-08	6.81e-07
Trappc1	971.73	0.677	-0.562	7.02e-08	7e-07
Vamp4	940.34	0.644	-0.634	7.06e-08	7.03e-07
Grap	366.42	0.51	-0.972	7.11e-08	7.07e-07
Cep112	82.23	0.409	-1.29	7.12e-08	7.07e-07
Ksr1	306.33	0.564	-0.827	7.22e-08	7.16e-07
Akt2	2708.16	0.639	-0.646	7.62e-08	7.53e-07
None	274.42	0.414	-1.271	7.94e-08	7.82e-07
Fam110b	352.45	0.538	-0.895	8.08e-08	7.96e-07
Ccm2	1489.49	0.654	-0.612	8.3e-08	8.15e-07
Gas6	22639.6	0.524	-0.933	8.34e-08	8.19e-07
Rgsl1	67.44	0.372	-1.428	8.38e-08	8.22e-07
Zfand6	1741.3	0.66	-0.599	8.53e-08	8.35e-07
1700096K18Rik	42.47	0.324	-1.624	8.81e-08	8.61e-07
Rab3il1	6372.99	0.633	-0.659	8.87e-08	8.67e-07
Macrod1	320.91	0.526	-0.927	9.15e-08	8.92e-07
Mgat4b	3037.5	0.65	-0.621	9.22e-08	8.97e-07
Thra	498.8	0.585	-0.772	9.5e-08	9.23e-07
Rab6b	184.69	0.332	-1.59	9.77e-08	9.46e-07
Adi1	895.41	0.685	-0.545	9.95e-08	9.63e-07
Creb3l2	706.6	0.597	-0.744	1.01e-07	9.78e-07
Prxl2a	368.66	0.595	-0.75	1.07e-07	1.03e-06
Sqle	2075.83	0.609	-0.717	1.08e-07	1.04e-06
Plpp7	81.05	0.383	-1.385	1.17e-07	1.12e-06
Mrpl24	733.6	0.636	-0.652	1.34e-07	1.26e-06
Scarna6	670.01	0.383	-1.386	1.36e-07	1.28e-06
Mindy2	2997.85	0.64	-0.644	1.37e-07	1.3e-06
Insr	1663.74	0.663	-0.592	1.41e-07	1.33e-06
Comt	2458.8	0.645	-0.634	1.42e-07	1.33e-06
Rmnd5a	3070.17	0.669	-0.58	1.44e-07	1.35e-06
Wfdc17	1634.41	0.587	-0.768	1.44e-07	1.35e-06
Higd2a	733.15	0.642	-0.64	1.51e-07	1.42e-06
Borcs6	416.5	0.51	-0.97	1.56e-07	1.46e-06
Tax1bp3	192.44	0.55	-0.862	1.6e-07	1.5e-06
Pmm1	391.16	0.531	-0.912	1.62e-07	1.52e-06
Abca1	14621.7	0.518	-0.948	1.65e-07	1.54e-06
Ccdc163	250.57	0.546	-0.873	1.66e-07	1.55e-06
Itm2c	5274.69	0.612	-0.709	1.67e-07	1.56e-06
Trappc6a	912.9	0.506	-0.982	1.88e-07	1.74e-06
None	186.58	0.403	-1.313	1.89e-07	1.75e-06
Uaca	403.26	0.572	-0.805	1.91e-07	1.77e-06
Foxo4	799.71	0.642	-0.64	1.94e-07	1.79e-06
Kmt5c	1204.67	0.584	-0.776	1.96e-07	1.81e-06
Kif3c	712.14	0.616	-0.7	2.04e-07	1.87e-06
Timm8b	340.51	0.589	-0.764	2.05e-07	1.88e-06
Ap2a2	5837.89	0.673	-0.571	2.13e-07	1.94e-06
Ndst2	2231.47	0.698	-0.519	2.2e-07	2.01e-06
Wnt6	98.47	0.397	-1.333	2.22e-07	2.02e-06
Selenok	1302.68	0.648	-0.627	2.22e-07	2.02e-06
Prxl2b	292.27	0.516	-0.955	2.24e-07	2.04e-06
Fbh1	1634.05	0.688	-0.539	2.33e-07	2.11e-06
Bnip3	610.55	0.514	-0.96	2.37e-07	2.15e-06
Amdhd2	2558.29	0.584	-0.775	2.45e-07	2.21e-06
Krt80	140.06	0.413	-1.274	2.46e-07	2.22e-06
Rdh11	1184.54	0.685	-0.545	2.47e-07	2.22e-06
5031425E22Rik	369.87	0.621	-0.687	2.49e-07	2.24e-06
Tmem9	452.77	0.59	-0.76	2.52e-07	2.27e-06
Spg21	3148.88	0.692	-0.53	2.52e-07	2.27e-06
Frat1	129.14	0.362	-1.468	2.61e-07	2.34e-06
B3gnt8	1488.97	0.577	-0.793	2.63e-07	2.36e-06
Sh3bp4	336.47	0.601	-0.734	2.68e-07	2.4e-06
Gabarap	9949.73	0.667	-0.584	2.69e-07	2.41e-06
Tnks1bp1	464.81	0.602	-0.732	2.72e-07	2.43e-06
Rab5b	2734.54	0.704	-0.506	2.73e-07	2.44e-06
Pfkm	672.14	0.591	-0.758	2.81e-07	2.51e-06
Flot1	1596.67	0.596	-0.746	2.84e-07	2.53e-06
Urod	1013.23	0.628	-0.672	2.88e-07	2.56e-06
Slc37a3	817.82	0.658	-0.603	2.9e-07	2.58e-06
Mroh2a	356.26	0.552	-0.858	2.91e-07	2.59e-06
Dclre1c	1523.47	0.643	-0.638	3.04e-07	2.68e-06
Znrf2	3663.67	0.656	-0.608	3.04e-07	2.68e-06
Mvk	735.48	0.507	-0.98	3.14e-07	2.76e-06
Pex5	1487.81	0.67	-0.578	3.27e-07	2.88e-06
Sft2d1	884.07	0.679	-0.559	3.27e-07	2.88e-06
Sat1	5219.73	0.695	-0.525	3.32e-07	2.92e-06
Cbr3	368.21	0.57	-0.81	3.38e-07	2.96e-06
Tgm1	53.67	0.308	-1.7	3.49e-07	3.05e-06
Auh	630.72	0.626	-0.675	3.52e-07	3.08e-06
Rab3d	1845.29	0.681	-0.555	3.66e-07	3.19e-06
Adissp	1274.14	0.667	-0.585	3.67e-07	3.19e-06
Grtp1	192.33	0.516	-0.954	3.77e-07	3.28e-06
Sros1	62.94	0.464	-1.107	3.8e-07	3.3e-06
Sgpp1	2848.89	0.687	-0.542	3.93e-07	3.41e-06
Mospd2	1594.62	0.677	-0.563	3.95e-07	3.42e-06
Stk25	1181.47	0.66	-0.6	4.07e-07	3.51e-06
Gbgt1	71.85	0.381	-1.392	4.1e-07	3.54e-06
Tlcd2	89.62	0.506	-0.984	4.3e-07	3.7e-06
Unc119b	811.1	0.677	-0.563	4.41e-07	3.8e-06
Dynlt1f	187.21	0.557	-0.844	4.53e-07	3.89e-06
Tecpr1	8284.42	0.629	-0.67	4.55e-07	3.91e-06
Adcy9	1334.13	0.685	-0.545	4.62e-07	3.95e-06
Cd83	775.1	0.601	-0.733	4.65e-07	3.98e-06
Zfp652	2970.37	0.654	-0.612	4.79e-07	4.09e-06
None	47.22	0.319	-1.65	4.91e-07	4.19e-06
Hmgcr	3062.8	0.681	-0.554	5.03e-07	4.29e-06
Aldh2	12638.6	0.576	-0.795	5.11e-07	4.35e-06
Fam43a	307.51	0.316	-1.663	5.28e-07	4.49e-06
Mapk1ip1	139.69	0.511	-0.97	5.33e-07	4.53e-06
Pgam2	104	0.484	-1.048	5.46e-07	4.63e-06
Lamtor4	1331.08	0.67	-0.577	5.5e-07	4.65e-06
Tmc8	362.06	0.563	-0.829	5.5e-07	4.65e-06
St6galnac6	1048.19	0.666	-0.586	5.51e-07	4.65e-06
Wdr6	1011.56	0.65	-0.623	5.54e-07	4.68e-06
Ap4m1	439.55	0.603	-0.73	5.58e-07	4.71e-06
Ldaf1	561.22	0.603	-0.729	5.62e-07	4.74e-06
Nlgn2	331.5	0.607	-0.719	6e-07	5.03e-06
Pigc	458.75	0.656	-0.609	6.38e-07	5.34e-06
Rmdn1	223.73	0.553	-0.855	6.43e-07	5.37e-06
Slc2a8	914.08	0.597	-0.743	6.44e-07	5.38e-06
Tma7	1179.77	0.682	-0.551	6.53e-07	5.45e-06
Nqo2	1428.76	0.705	-0.505	6.96e-07	5.79e-06
Cebpd	971.36	0.64	-0.644	7.04e-07	5.84e-06
Samd11	64.91	0.332	-1.591	7.19e-07	5.97e-06
H2az1	5915.14	0.593	-0.754	7.48e-07	6.2e-06
Mpnd	1727.19	0.641	-0.642	8.09e-07	6.68e-06
Slc25a20	687.24	0.647	-0.628	8.14e-07	6.71e-06
Marveld1	1095.6	0.697	-0.52	8.5e-07	6.98e-06
Gm15708	55.66	0.439	-1.188	8.72e-07	7.16e-06
Rtl8b	270.08	0.585	-0.773	8.74e-07	7.16e-06
None	101.92	0.459	-1.124	8.89e-07	7.28e-06
Acadsb	1096.19	0.715	-0.484	8.93e-07	7.31e-06
Rnaseh2c	788.58	0.547	-0.871	9.43e-07	7.69e-06
Ankrd37	124.39	0.346	-1.53	9.6e-07	7.81e-06
Flot2	2872.19	0.669	-0.58	9.64e-07	7.84e-06
None	39.59	0.389	-1.362	1.02e-06	8.28e-06
Mr1	530.45	0.621	-0.687	1.07e-06	8.63e-06
Gdpd3	53.93	0.42	-1.252	1.1e-06	8.84e-06
Clcn6	853.12	0.671	-0.575	1.1e-06	8.85e-06
None	46.45	0.393	-1.346	1.11e-06	8.91e-06
Vamp1	460.74	0.64	-0.644	1.13e-06	9.05e-06
Fgf11	129.51	0.486	-1.042	1.13e-06	9.06e-06
Itga8	161.23	0.393	-1.347	1.14e-06	9.11e-06
Nudt16l1	496.51	0.626	-0.677	1.15e-06	9.17e-06
Wdr19	453.95	0.62	-0.689	1.17e-06	9.36e-06
Gpt2	655.29	0.686	-0.544	1.18e-06	9.38e-06
Tsku	108.73	0.392	-1.351	1.2e-06	9.52e-06
Tmem35b	230.54	0.538	-0.893	1.22e-06	9.67e-06
None	173.31	0.507	-0.98	1.25e-06	9.88e-06
Mfsd13a	1072.99	0.67	-0.578	1.26e-06	9.98e-06
Il16	714.38	0.617	-0.697	1.29e-06	1.02e-05
Necap2	5258.62	0.601	-0.734	1.29e-06	1.02e-05
Mxi1	835.34	0.642	-0.64	1.31e-06	1.03e-05
Vps9d1	792.03	0.687	-0.542	1.32e-06	1.03e-05
Ier5l	221.97	0.422	-1.244	1.33e-06	1.05e-05
Kidins220	4277.69	0.707	-0.501	1.34e-06	1.05e-05
Ifitm2	971.04	0.601	-0.734	1.36e-06	1.06e-05
Mob2	999.92	0.681	-0.555	1.36e-06	1.06e-05
Wdr45b	1681.03	0.714	-0.486	1.36e-06	1.06e-05
Cul7	765.27	0.644	-0.634	1.46e-06	1.14e-05
Vegfa	2018.52	0.453	-1.144	1.48e-06	1.15e-05
Megf8	1970.66	0.691	-0.532	1.52e-06	1.18e-05
Bckdha	283.65	0.499	-1.004	1.56e-06	1.21e-05
Gpr162	683.27	0.461	-1.118	1.62e-06	1.25e-05
Tanc1	1433.02	0.689	-0.538	1.62e-06	1.25e-05
Rab4a	278.29	0.574	-0.801	1.64e-06	1.27e-05
Tpra1	2208.95	0.677	-0.563	1.66e-06	1.28e-05
Slc9a9	3038.7	0.656	-0.609	1.67e-06	1.29e-05
Ermard	334.12	0.587	-0.769	1.71e-06	1.32e-05
Clec7a	1645.7	0.342	-1.547	1.78e-06	1.36e-05
Nr2c2	1491.5	0.729	-0.456	1.8e-06	1.38e-05
None	38.12	0.342	-1.547	1.81e-06	1.38e-05
Fut11	1021.68	0.707	-0.5	1.82e-06	1.39e-05
Usf2	1194.81	0.654	-0.614	1.82e-06	1.39e-05
Tmem38b	717.51	0.656	-0.608	1.84e-06	1.4e-05
Slc35f6	3358.6	0.714	-0.486	1.84e-06	1.4e-05
Fasn	7236.83	0.622	-0.686	1.86e-06	1.42e-05
Tifa	1577.23	0.669	-0.579	1.88e-06	1.43e-05
Dennd5a	5562.79	0.717	-0.479	1.89e-06	1.44e-05
Mrpl9	714.51	0.661	-0.598	1.95e-06	1.47e-05
Atg101	663.01	0.572	-0.806	1.95e-06	1.48e-05
Numbl	356.03	0.577	-0.794	2.04e-06	1.54e-05
Kctd10	1220.39	0.667	-0.585	2.07e-06	1.56e-05
Slc25a45	1636.88	0.708	-0.499	2.1e-06	1.58e-05
Mospd1	342.97	0.621	-0.686	2.11e-06	1.58e-05
Rubcn	2038.43	0.734	-0.446	2.14e-06	1.61e-05
Lztr1	1767.47	0.677	-0.563	2.16e-06	1.62e-05
Fam174a	1342.64	0.668	-0.583	2.25e-06	1.69e-05
Cd200r1	1723.53	0.656	-0.608	2.29e-06	1.71e-05
Mpv17	563.56	0.68	-0.556	2.31e-06	1.72e-05
Sptbn5	121.57	0.474	-1.077	2.31e-06	1.73e-05
Mzf1	73.56	0.522	-0.939	2.34e-06	1.74e-05
Erbb3	271.01	0.621	-0.687	2.36e-06	1.75e-05
Tbc1d14	3232.46	0.733	-0.448	2.4e-06	1.78e-05
Cops9	1735.59	0.673	-0.572	2.4e-06	1.78e-05
None	54.6	0.403	-1.311	2.42e-06	1.8e-05
Tprg1l	2474.52	0.67	-0.577	2.48e-06	1.84e-05
Slc9a6	1090.68	0.723	-0.469	2.51e-06	1.86e-05
Pnrc1	1983.75	0.641	-0.641	2.52e-06	1.87e-05
Fbxl3	1574.67	0.72	-0.474	2.53e-06	1.87e-05
Neurl2	146.36	0.52	-0.944	2.58e-06	1.9e-05
Retreg2	4112.03	0.692	-0.531	2.63e-06	1.93e-05
Dmxl2	764.88	0.612	-0.71	2.73e-06	2.01e-05
Gna12	10730.1	0.575	-0.798	2.75e-06	2.01e-05
Shb	262.58	0.608	-0.718	2.76e-06	2.02e-05
Thtpa	112.12	0.531	-0.912	2.76e-06	2.02e-05
Sertad3	393.46	0.541	-0.888	2.77e-06	2.03e-05
Fignl2	133.49	0.493	-1.019	2.78e-06	2.03e-05
Lpar5	652.51	0.67	-0.579	2.79e-06	2.04e-05
Trim16	586.49	0.678	-0.561	2.86e-06	2.09e-05
Gatd3a	927.89	0.617	-0.696	2.89e-06	2.11e-05
H2az2	999.74	0.592	-0.756	2.92e-06	2.12e-05
Zcchc14	617.98	0.675	-0.567	2.93e-06	2.13e-05
Ndufb11	1494.2	0.672	-0.573	2.94e-06	2.14e-05
B3gnt3	1792.91	0.691	-0.533	2.98e-06	2.16e-05
Rffl	290.27	0.528	-0.922	2.99e-06	2.17e-05
None	222.94	0.12	-3.057	3.03e-06	2.19e-05
None	133.57	0.448	-1.159	3.05e-06	2.2e-05
Coq8b	410.23	0.615	-0.702	3.19e-06	2.3e-05
None	253.7	0.614	-0.704	3.19e-06	2.3e-05
None	68.69	0.5	-1	3.29e-06	2.36e-05
Cdip1	986.67	0.709	-0.496	3.33e-06	2.39e-05
None	99.91	0.52	-0.944	3.35e-06	2.4e-05
Oxld1	98.94	0.486	-1.04	3.39e-06	2.43e-05
Sec61g	405.95	0.628	-0.671	3.42e-06	2.44e-05
Spata6	878.71	0.7	-0.514	3.48e-06	2.48e-05
Decr1	625.41	0.682	-0.552	3.51e-06	2.5e-05
Clstn1	749.76	0.588	-0.767	3.55e-06	2.52e-05
Arhgap9	3508.86	0.62	-0.691	3.55e-06	2.52e-05
Tnfrsf14	780.18	0.659	-0.602	3.55e-06	2.52e-05
Nr1d1	144.91	0.5	-1	3.59e-06	2.55e-05
None	188.84	0.557	-0.844	3.67e-06	2.6e-05
Paox	553.79	0.644	-0.634	3.72e-06	2.63e-05
Cryz	307.62	0.602	-0.733	3.73e-06	2.64e-05
Retreg3	2740.11	0.714	-0.485	3.78e-06	2.67e-05
Slc14a1	40.29	0.388	-1.367	3.79e-06	2.67e-05
Btd	420.69	0.654	-0.614	3.8e-06	2.67e-05
Kif9	129.71	0.483	-1.049	3.85e-06	2.71e-05
Epb41l5	38.17	0.328	-1.608	3.86e-06	2.71e-05
Mink1	2273.46	0.691	-0.533	3.91e-06	2.74e-05
Slc18b1	93.36	0.505	-0.987	3.95e-06	2.77e-05
H2bc21	226.09	0.554	-0.851	4.01e-06	2.8e-05
Sirt2	3240.08	0.699	-0.517	4.02e-06	2.81e-05
N4bp2l1	860.85	0.639	-0.647	4.05e-06	2.82e-05
Ak4	355.96	0.382	-1.387	4.06e-06	2.84e-05
Gm20735	33.47	0.422	-1.243	4.13e-06	2.88e-05
Dner	75.22	0.432	-1.212	4.14e-06	2.88e-05
Prrg1	73.21	0.402	-1.316	4.14e-06	2.88e-05
Sirt3	215.47	0.593	-0.753	4.19e-06	2.91e-05
Pkig	743.09	0.658	-0.605	4.21e-06	2.93e-05
Tbc1d9b	4772.72	0.709	-0.497	4.25e-06	2.95e-05
Cd302	688.35	0.69	-0.535	4.31e-06	2.99e-05
None	71.33	0.465	-1.103	4.33e-06	3e-05
Tmem37	447.02	0.533	-0.907	4.44e-06	3.07e-05
Smim14	2229.67	0.675	-0.567	4.62e-06	3.19e-05
Sh3bp5l	798.98	0.623	-0.682	4.64e-06	3.2e-05
Pbx1	184.9	0.488	-1.036	4.68e-06	3.23e-05
Selenof	5294.31	0.7	-0.514	4.69e-06	3.23e-05
None	132.08	0.476	-1.07	4.7e-06	3.24e-05
Dpagt1	1557.7	0.724	-0.465	4.71e-06	3.24e-05
None	50.08	0.422	-1.243	4.76e-06	3.27e-05
Oaz2	658.32	0.655	-0.611	4.82e-06	3.31e-05
Usp20	663.04	0.697	-0.52	4.83e-06	3.31e-05
Dhrs1	1776.72	0.688	-0.54	4.84e-06	3.32e-05
Gm16845	35.51	0.319	-1.648	4.86e-06	3.33e-05
Vgll4	1366.18	0.661	-0.597	4.87e-06	3.34e-05
Kiz	305.27	0.608	-0.717	4.9e-06	3.35e-05
Cc2d2a	100.83	0.474	-1.078	4.91e-06	3.36e-05
Ulbp1	1855.43	0.606	-0.722	4.92e-06	3.36e-05
Zfp954	312.85	0.649	-0.624	4.92e-06	3.36e-05
Qars1	3106.13	0.726	-0.462	5.02e-06	3.42e-05
Leprot	2656.29	0.714	-0.487	5.02e-06	3.42e-05
Kdm3a	1691.54	0.717	-0.48	5.1e-06	3.47e-05
Psenen	1017.22	0.649	-0.624	5.11e-06	3.48e-05
Shld1	195.25	0.554	-0.853	5.13e-06	3.49e-05
Idh3g	2134.61	0.707	-0.499	5.16e-06	3.51e-05
Ndrg1	1709.79	0.647	-0.628	5.19e-06	3.52e-05
Scmh1	763.03	0.721	-0.472	5.2e-06	3.53e-05
None	46.12	0.463	-1.111	5.22e-06	3.54e-05
Cxcr4	3029.87	0.591	-0.758	5.26e-06	3.57e-05
Btg1	4007.01	0.6	-0.737	5.33e-06	3.61e-05
Il10ra	3610.28	0.567	-0.82	5.34e-06	3.61e-05
Mir99ahg	359.53	0.52	-0.944	5.41e-06	3.66e-05
Pcyt1b	191.46	0.598	-0.741	5.42e-06	3.66e-05
Tbc1d17	1428.76	0.676	-0.566	5.5e-06	3.71e-05
Cby1	250.12	0.569	-0.814	5.69e-06	3.83e-05
Ptpn18	929.73	0.614	-0.703	5.73e-06	3.85e-05
Garnl3	119.68	0.538	-0.894	5.81e-06	3.9e-05
Gss	317.4	0.616	-0.698	5.88e-06	3.94e-05
Acads	1176.83	0.637	-0.651	6.06e-06	4.06e-05
Pkn3	314.75	0.6	-0.736	6.1e-06	4.08e-05
Tgfbr2	5694.73	0.7	-0.514	6.13e-06	4.1e-05
Slc26a6	366.62	0.616	-0.699	6.24e-06	4.17e-05
Bmp2	69.81	0.202	-2.309	6.29e-06	4.2e-05
Snx29	1859.38	0.676	-0.564	6.36e-06	4.24e-05
Plpp2	1012.28	0.715	-0.483	6.38e-06	4.25e-05
Uqcrfs1	1913.56	0.735	-0.445	6.39e-06	4.26e-05
Mpc1	154.51	0.557	-0.845	6.48e-06	4.31e-05
Decr2	891.76	0.667	-0.585	6.6e-06	4.38e-05
Edil3	155.87	0.518	-0.948	6.6e-06	4.39e-05
Gm15760	64	0.443	-1.174	6.87e-06	4.56e-05
None	105.59	0.521	-0.94	6.94e-06	4.59e-05
Lyl1	3276.73	0.673	-0.572	7.02e-06	4.64e-05
Pafah1b3	710.04	0.598	-0.743	7.11e-06	4.7e-05
Wipi2	1837.9	0.726	-0.462	7.11e-06	4.7e-05
Traf5	253.38	0.601	-0.734	7.15e-06	4.72e-05
Fam171a1	59.51	0.4	-1.322	7.26e-06	4.79e-05
Ccdc71	1056.09	0.697	-0.52	7.4e-06	4.88e-05
S100a13	558.72	0.576	-0.795	7.58e-06	4.99e-05
Casp9	1327.76	0.736	-0.442	7.6e-06	5e-05
Nynrin	129.99	0.504	-0.989	7.67e-06	5.04e-05
Rhobtb1	534.97	0.56	-0.837	7.73e-06	5.07e-05
Dse	4258.09	0.711	-0.491	7.92e-06	5.19e-05
None	163.58	0.494	-1.017	7.92e-06	5.19e-05
Aldh7a1	596.12	0.653	-0.615	8.02e-06	5.25e-05
Notch1	2776.17	0.631	-0.663	8.11e-06	5.3e-05
Tbc1d12	272.83	0.632	-0.662	8.14e-06	5.32e-05
None	63.99	0.428	-1.226	8.37e-06	5.46e-05
None	154.72	0.554	-0.851	8.43e-06	5.5e-05
Prkcg	34.98	0.417	-1.262	8.47e-06	5.52e-05
Ccni	4742.37	0.733	-0.448	8.65e-06	5.64e-05
Usf1	1597.08	0.664	-0.591	8.7e-06	5.66e-05
Gm5617	180.64	0.527	-0.925	8.82e-06	5.73e-05
Sv2a	73.46	0.496	-1.01	8.94e-06	5.8e-05
Utp14b	865.71	0.638	-0.649	9.01e-06	5.84e-05
Eif2a	1494.89	0.704	-0.506	9.12e-06	5.91e-05
Zfp106	5381.38	0.734	-0.447	9.16e-06	5.93e-05
Aph1a	1551.31	0.719	-0.476	9.21e-06	5.95e-05
Osgep	667.41	0.658	-0.604	9.5e-06	6.14e-05
Adam33	143.35	0.456	-1.134	9.5e-06	6.14e-05
Creld1	880.68	0.65	-0.621	9.53e-06	6.15e-05
Serf1	38.27	0.43	-1.219	9.65e-06	6.22e-05
Cers4	226.14	0.53	-0.916	9.76e-06	6.29e-05
Sall2	85.61	0.467	-1.099	1e-05	6.44e-05
L3hypdh	28.38	0.395	-1.342	1.03e-05	6.64e-05
Nim1k	96.25	0.54	-0.889	1.04e-05	6.66e-05
4930562C15Rik	45.46	0.396	-1.338	1.05e-05	6.71e-05
Ndfip1	2658.19	0.732	-0.449	1.05e-05	6.74e-05
Dmac2	550.37	0.696	-0.523	1.06e-05	6.77e-05
Slc45a4	2707.79	0.717	-0.48	1.08e-05	6.91e-05
Kxd1	1006.62	0.685	-0.546	1.08e-05	6.91e-05
Mmab	303.8	0.645	-0.632	1.09e-05	6.99e-05
Chml	513.88	0.596	-0.746	1.11e-05	7.08e-05
Rabac1	3384.47	0.587	-0.769	1.17e-05	7.47e-05
Eva1b	178.03	0.442	-1.179	1.19e-05	7.54e-05
Atp6v0d2	1038.14	0.419	-1.257	1.2e-05	7.58e-05
Pepd	2460.55	0.693	-0.53	1.25e-05	7.89e-05
Vmac	228.08	0.613	-0.706	1.25e-05	7.9e-05
Cgrrf1	544.13	0.683	-0.551	1.25e-05	7.93e-05
Iah1	543.52	0.671	-0.575	1.27e-05	8.01e-05
Golph3l	1527.17	0.718	-0.477	1.29e-05	8.12e-05
Hsd17b10	1045.45	0.661	-0.596	1.29e-05	8.14e-05
None	66.95	0.484	-1.047	1.34e-05	8.44e-05
Tigd2	632.65	0.713	-0.489	1.35e-05	8.49e-05
Bbip1	355.79	0.647	-0.627	1.35e-05	8.51e-05
Clec4e	1257.33	0.473	-1.08	1.36e-05	8.56e-05
Syp	71.97	0.432	-1.21	1.38e-05	8.67e-05
Ubxn6	457.42	0.552	-0.858	1.4e-05	8.76e-05
Atg9a	767.66	0.702	-0.511	1.4e-05	8.77e-05
Mmp14	102.59	0.438	-1.191	1.43e-05	8.92e-05
Tmem176b	781.78	0.309	-1.693	1.43e-05	8.95e-05
None	204.68	0.602	-0.733	1.43e-05	8.95e-05
Socs6	1532.77	0.734	-0.447	1.43e-05	8.95e-05
Rbl2	1624.44	0.755	-0.406	1.44e-05	8.96e-05
Il17c	43.59	0.454	-1.14	1.45e-05	9.04e-05
Zfyve21	327.88	0.625	-0.679	1.47e-05	9.15e-05
Rhoj	158.17	0.509	-0.974	1.5e-05	9.34e-05
Hebp1	718.51	0.622	-0.686	1.51e-05	9.36e-05
Gucd1	735.08	0.711	-0.493	1.53e-05	9.46e-05
Samd4	57.74	0.292	-1.778	1.54e-05	9.54e-05
None	67.82	0.479	-1.061	1.57e-05	9.69e-05
Rab31	7888.82	0.696	-0.523	1.63e-05	0.00010075
Cln8	5636.12	0.74	-0.434	1.64e-05	0.000101133
Zfand2b	583.28	0.629	-0.669	1.65e-05	0.000101474
Thsd1	141.94	0.549	-0.865	1.65e-05	0.000101677
Oaz1	6190.75	0.607	-0.721	1.68e-05	0.000102988
Galk1	1081.2	0.612	-0.708	1.68e-05	0.000103147
Snrnp25	398.42	0.564	-0.825	1.68e-05	0.000103288
Mxd1	856.32	0.653	-0.616	1.71e-05	0.000104521
Dstn	2407.45	0.74	-0.435	1.71e-05	0.000104671
Ric8a	1895.38	0.706	-0.502	1.73e-05	0.000106123
Heca	1258.84	0.738	-0.437	1.73e-05	0.000106123
Tpmt	92.75	0.529	-0.919	1.74e-05	0.000106628
Fbxo3	1660.44	0.719	-0.476	1.74e-05	0.000106628
Micu1	1995.69	0.731	-0.452	1.75e-05	0.000106856
Rtkn2	69.67	0.413	-1.274	1.76e-05	0.000107643
Fh1	1624.61	0.752	-0.412	1.77e-05	0.000107789
Hmbox1	1804.22	0.745	-0.426	1.78e-05	0.000108339
Bmt2	1993.45	0.716	-0.482	1.81e-05	0.000110137
Rsph9	97.42	0.469	-1.094	1.82e-05	0.000110346
Vezt	917.51	0.7	-0.515	1.83e-05	0.000111269
H1f0	2324.34	0.62	-0.69	1.86e-05	0.000112518
Cyb5r3	4387.99	0.696	-0.523	1.87e-05	0.000113091
Stard9	5546.2	0.72	-0.475	1.87e-05	0.000113091
Gm15374	40.07	0.405	-1.303	1.87e-05	0.000113091
Polr3gl	336.9	0.618	-0.694	1.89e-05	0.000114072
Mocs1	668.98	0.675	-0.568	1.9e-05	0.000114751
Ppic	56.06	0.445	-1.167	1.9e-05	0.000115051
Slc25a27	33.02	0.349	-1.517	1.97e-05	0.000118965
Cerk	9181.37	0.701	-0.513	1.99e-05	0.000120319
Jcad	117.03	0.554	-0.852	2e-05	0.000120364
Heatr5a	5346.28	0.738	-0.438	2e-05	0.000120364
Pip4p1	2296.46	0.751	-0.413	2.05e-05	0.000123557
Arhgap18	3915.22	0.698	-0.519	2.06e-05	0.000123912
Fam114a1	392.43	0.659	-0.602	2.06e-05	0.000123915
Zfyve28	322.66	0.476	-1.07	2.11e-05	0.000126649
Slc35b2	2089.36	0.675	-0.567	2.15e-05	0.000128804
Plxnc1	5510.47	0.736	-0.443	2.15e-05	0.000129024
Aldh4a1	280.08	0.635	-0.655	2.17e-05	0.000129834
Gm15372	42.53	0.354	-1.5	2.18e-05	0.0001303
Tesk2	195.89	0.591	-0.76	2.18e-05	0.000130406
Mroh1	6387.51	0.691	-0.534	2.19e-05	0.000130719
Bambi	157.89	0.547	-0.87	2.24e-05	0.000133035
Brsk2	59.3	0.451	-1.148	2.25e-05	0.00013351
None	66.2	0.497	-1.009	2.25e-05	0.000133632
None	53.2	0.482	-1.054	2.28e-05	0.000135197
Plcl2	1865.85	0.722	-0.47	2.32e-05	0.000137686
Clk3	1404.67	0.734	-0.446	2.33e-05	0.00013838
None	32.18	0.404	-1.309	2.35e-05	0.000139387
None	477.74	0.644	-0.635	2.37e-05	0.000140202
None	155.21	0.555	-0.849	2.38e-05	0.000140686
None	80.6	0.462	-1.114	2.39e-05	0.000141133
Marcks	11297.2	0.685	-0.546	2.39e-05	0.000141208
Rit1	1316.46	0.721	-0.473	2.4e-05	0.00014149
Abtb3	101.04	0.477	-1.068	2.41e-05	0.00014212
Dpysl2	14149.5	0.708	-0.499	2.41e-05	0.00014236
Uqcrq	1927.87	0.665	-0.589	2.41e-05	0.00014236
Fchsd2	947.64	0.699	-0.516	2.43e-05	0.000143324
Supt4a	971.92	0.666	-0.586	2.47e-05	0.000145105
Kdelr1	1865.35	0.742	-0.43	2.53e-05	0.000148653
None	81.88	0.499	-1.003	2.55e-05	0.000150002
Cpped1	984.94	0.724	-0.465	2.62e-05	0.000153422
Ssu72	1503.6	0.722	-0.471	2.63e-05	0.0001537
Ncf2	5585.21	0.706	-0.501	2.69e-05	0.000157336
Gprc5c	107.9	0.157	-2.675	2.73e-05	0.000159481
Gzf1	945.41	0.74	-0.433	2.75e-05	0.000160192
Cd300lb	6375.9	0.72	-0.474	2.77e-05	0.000161496
None	206.26	0.565	-0.823	2.78e-05	0.000161856
None	132.64	0.506	-0.982	2.81e-05	0.000163704
Bloc1s3	488.64	0.644	-0.634	2.84e-05	0.000165049
0610039K10Rik	35.61	0.299	-1.742	2.88e-05	0.000167271
None	39.85	0.448	-1.157	2.95e-05	0.000171248
None	64.49	0.503	-0.991	3e-05	0.000174156
Bad	682.35	0.607	-0.719	3.01e-05	0.000174343
Spata2l	206.65	0.635	-0.655	3.03e-05	0.000175258
Pik3r6	622.28	0.697	-0.52	3.03e-05	0.000175258
Pigv	341.78	0.653	-0.614	3.04e-05	0.000175765
Sub1	1483.42	0.737	-0.44	3.05e-05	0.000176084
Dnaaf9	1909.03	0.742	-0.43	3.06e-05	0.000176509
Igsf6	1710.24	0.632	-0.662	3.07e-05	0.000177165
Prcp	2528.07	0.681	-0.555	3.09e-05	0.00017809
Fam78a	1162.27	0.726	-0.462	3.14e-05	0.000180889
Vwa7	44.91	0.46	-1.12	3.16e-05	0.000181521
Tle2	103.04	0.429	-1.221	3.15e-05	0.000181521
Katnip	1000.53	0.746	-0.423	3.18e-05	0.000182533
Ptpn21	439.4	0.696	-0.522	3.2e-05	0.000183633
Anapc2	3914.89	0.715	-0.483	3.2e-05	0.000183817
Cep295nl	84.01	0.497	-1.008	3.24e-05	0.000185459
Amer1	425.36	0.669	-0.58	3.27e-05	0.000187136
Nyap1	63.1	0.525	-0.929	3.31e-05	0.000189642
Setd7	1878.84	0.716	-0.481	3.33e-05	0.000190523
Nhej1	80.81	0.521	-0.941	3.35e-05	0.00019105
Gm15931	105.17	0.497	-1.008	3.37e-05	0.000192515
Ccdc90b	272.67	0.664	-0.59	3.38e-05	0.000192765
Mospd3	1010.05	0.649	-0.623	3.39e-05	0.000193041
Prdx2	2923.11	0.665	-0.588	3.39e-05	0.000193052
Arf5	3684.17	0.65	-0.621	3.4e-05	0.000193157
None	129.54	0.558	-0.842	3.45e-05	0.000196045
Rdh5	81.99	0.526	-0.927	3.46e-05	0.000196577
Abhd18	163.12	0.534	-0.905	3.55e-05	0.000201014
Maoa	248.12	0.619	-0.692	3.57e-05	0.000201953
Hadh	1412.12	0.744	-0.426	3.59e-05	0.000203125
Uevld	557.41	0.673	-0.571	3.59e-05	0.000203125
Pank1	514.67	0.687	-0.541	3.61e-05	0.000204026
Guca1a	248.59	0.567	-0.818	3.68e-05	0.000207982
Ranbp10	2563.6	0.739	-0.436	3.7e-05	0.000208971
Tlr1	1076.74	0.725	-0.464	3.8e-05	0.000213667
Vsig10	82.43	0.551	-0.86	3.83e-05	0.000215397
Sdf2	850.27	0.641	-0.641	3.84e-05	0.000215781
Wrap73	512.22	0.673	-0.572	3.89e-05	0.000218377
Csrp2	132.37	0.536	-0.901	3.91e-05	0.000219465
Pyroxd2	99.09	0.496	-1.012	3.92e-05	0.000219756
Adcy3	334.12	0.619	-0.691	3.92e-05	0.00021987
Tmem198b	221.22	0.607	-0.72	3.95e-05	0.000220999
Wdr97	59.9	0.484	-1.045	3.95e-05	0.000221066
Fgd6	1652.33	0.724	-0.467	4.01e-05	0.000224485
Dusp7	4570.59	0.687	-0.542	4.02e-05	0.000224615
Ap5s1	617.15	0.635	-0.656	4.02e-05	0.00022469
Zfp277	738.83	0.734	-0.446	4.03e-05	0.000224747
Insyn2a	133.26	0.561	-0.835	4.03e-05	0.000224747
Sgpl1	12666.1	0.713	-0.488	4.04e-05	0.000225286
Phf20	1856.1	0.75	-0.415	4.05e-05	0.000225713
Arrdc2	397.39	0.643	-0.638	4.07e-05	0.00022699
Zfp444	718.48	0.66	-0.6	4.09e-05	0.000227933
Col18a1	1542.42	0.6	-0.737	4.1e-05	0.000228008
Hsd17b4	2364.27	0.759	-0.397	4.13e-05	0.000229277
Rxrb	1592.21	0.672	-0.574	4.13e-05	0.000229277
Klhl21	573.22	0.7	-0.515	4.13e-05	0.000229564
Lurap1	46.78	0.482	-1.052	4.15e-05	0.00023033
Wwox	406.12	0.62	-0.689	4.16e-05	0.000230889
None	43.03	0.442	-1.178	4.16e-05	0.000230889
Lonrf1	293.6	0.62	-0.69	4.17e-05	0.000231315
Slco2b1	1122.64	0.556	-0.847	4.22e-05	0.000233543
Ethe1	487.98	0.678	-0.561	4.25e-05	0.000234765
Fam219a	1201.25	0.711	-0.493	4.26e-05	0.00023526
Cilk1	247.9	0.639	-0.646	4.46e-05	0.000245311
Cd9	5069.56	0.746	-0.423	4.49e-05	0.000246595
Gm24119	180.71	0.333	-1.588	4.57e-05	0.000250701
Cbr1	727.84	0.694	-0.527	4.57e-05	0.000250903
D630033O11Rik	38.12	0.316	-1.663	4.61e-05	0.000252665
Ankrd13d	278.29	0.61	-0.714	4.61e-05	0.000252736
Unc93b1	15873.2	0.634	-0.658	4.62e-05	0.000253227
Foxo3	4780.06	0.722	-0.47	4.67e-05	0.000255506
Tceal9	1884.74	0.736	-0.441	4.69e-05	0.000256026
2810025M15Rik	149.58	0.59	-0.762	4.69e-05	0.000256273
Lrrc42	403.54	0.683	-0.55	4.73e-05	0.000258104
Cep19	261.84	0.655	-0.61	4.73e-05	0.000258104
None	150.25	0.593	-0.753	4.74e-05	0.000258338
Neil1	346.82	0.643	-0.637	4.76e-05	0.000259372
Gga2	2014.12	0.691	-0.533	4.77e-05	0.000259641
Mrps21	784.44	0.689	-0.538	4.77e-05	0.000259953
Gm25395	1685.73	0.53	-0.916	4.93e-05	0.000268196
Med22	1485.51	0.72	-0.474	4.94e-05	0.000268437
Nacad	60.6	0.451	-1.148	4.95e-05	0.000268939
Aspm	2311.19	0.658	-0.603	5.02e-05	0.000272416
St3gal3	446.31	0.653	-0.615	5.13e-05	0.000277518
B230319C09Rik	181.58	0.544	-0.878	5.18e-05	0.000279894
Armt1	464.52	0.703	-0.508	5.23e-05	0.000282766
Pebp1	1421.59	0.695	-0.524	5.28e-05	0.000284873
Gpr155	524.51	0.593	-0.753	5.28e-05	0.000284873
Tenm4	45.15	0.403	-1.311	5.34e-05	0.00028795
Dync2h1	279.9	0.652	-0.617	5.4e-05	0.000290539
Rsrp1	8060.86	0.712	-0.489	5.43e-05	0.000291991
Rcsd1	1533.21	0.742	-0.43	5.43e-05	0.000291991
Pdzk1ip1	118.57	0.493	-1.021	5.47e-05	0.000294185
Vrk3	858.26	0.73	-0.455	5.56e-05	0.000298215
Wdpcp	184.06	0.624	-0.68	5.58e-05	0.00029927
Ttyh3	5696.28	0.71	-0.494	5.6e-05	0.000299724
Snx25	706.86	0.728	-0.457	5.75e-05	0.000307093
Vamp5	70.02	0.501	-0.996	5.74e-05	0.000307093
Mccc2	320.27	0.664	-0.591	5.77e-05	0.000308371
Rwdd2a	63.45	0.515	-0.956	5.82e-05	0.000310403
Zfp740	1629.19	0.76	-0.396	5.93e-05	0.000316299
Rnf130	5848.47	0.75	-0.416	6.08e-05	0.000323809
None	38.23	0.435	-1.201	6.08e-05	0.000323916
Ccsap	621.16	0.687	-0.541	6.14e-05	0.000326401
Raph1	2647.58	0.71	-0.494	6.2e-05	0.000328973
Ceacam19	35.77	0.41	-1.288	6.19e-05	0.000328973
Myo5a	11118.6	0.719	-0.476	6.2e-05	0.000329294
Ift20	467.13	0.711	-0.492	6.25e-05	0.000331524
Engase	558.52	0.544	-0.878	6.28e-05	0.000332722
Il6st	5998.92	0.691	-0.533	6.31e-05	0.000333898
Slc12a9	1555.82	0.703	-0.509	6.31e-05	0.000333898
Rab13	217.57	0.569	-0.814	6.32e-05	0.000334135
Nkiras2	1903.83	0.727	-0.459	6.38e-05	0.000336937
Dmac1	879.79	0.74	-0.433	6.45e-05	0.000340054
Glis3	209.87	0.641	-0.642	6.48e-05	0.00034107
Adcy7	10008.1	0.715	-0.483	6.55e-05	0.00034456
Mnt	2213.6	0.74	-0.435	6.59e-05	0.000346444
Tmem184c	692.43	0.71	-0.495	6.59e-05	0.000346444
Fbxw9	294.56	0.61	-0.713	6.64e-05	0.000348754
Best1	204.65	0.605	-0.726	6.64e-05	0.000348982
Tmem140	447.81	0.69	-0.534	6.66e-05	0.000349501
Xpr1	3146.66	0.716	-0.481	6.71e-05	0.000352242
Ntan1	525.49	0.726	-0.462	6.73e-05	0.000353033
Atp13a2	11464.7	0.659	-0.603	6.82e-05	0.000356913
Herc4	1355.29	0.702	-0.51	6.83e-05	0.000357206
Cdkn3	513.14	0.636	-0.652	6.87e-05	0.000359003
Rnf145	1801.37	0.719	-0.477	6.88e-05	0.000359708
Tmcc1	984.83	0.734	-0.446	6.97e-05	0.000364082
Stxbp3	979.25	0.717	-0.48	7.03e-05	0.00036703
Abcc2	33.5	0.439	-1.188	7.06e-05	0.000368061
Vangl1	44.94	0.41	-1.287	7.08e-05	0.000369126
Dnmt3aos	161.02	0.558	-0.842	7.11e-05	0.000370674
Dcaf8	2440	0.732	-0.45	7.15e-05	0.000372122
Aff4	3916.8	0.725	-0.463	7.26e-05	0.000377214
Frmd8	2895.03	0.708	-0.498	7.26e-05	0.000377366
Pik3c3	1248.18	0.771	-0.376	7.26e-05	0.000377366
Yif1b	1047.34	0.658	-0.604	7.34e-05	0.000381079
None	44.51	0.487	-1.037	7.51e-05	0.000389369
Tpbgl	195.9	0.635	-0.655	7.56e-05	0.000391486
Dstyk	1376.54	0.754	-0.407	7.57e-05	0.000392066
None	70.11	0.536	-0.901	7.6e-05	0.000392992
Dcaf12	2562.77	0.773	-0.371	7.7e-05	0.000397869
Mid1ip1	1839.69	0.72	-0.475	7.71e-05	0.000398205
Lmf1	736.57	0.685	-0.547	7.79e-05	0.000402372
Cryl1	1383.46	0.697	-0.52	7.82e-05	0.000403406
Ubl3	5988.19	0.735	-0.445	7.86e-05	0.000405272
Hsdl1	1759.78	0.745	-0.424	7.9e-05	0.000407075
Dynlt1a	204.4	0.607	-0.72	8.12e-05	0.00041774
Dram2	2005.85	0.709	-0.495	8.13e-05	0.000417866
Cuedc2	2196.68	0.669	-0.579	8.16e-05	0.000419149
Srd5a1	102.78	0.581	-0.784	8.19e-05	0.000420766
Gk5	137.87	0.579	-0.789	8.23e-05	0.000422296
None	132.21	0.561	-0.833	8.23e-05	0.000422296
Gatd1	893.68	0.683	-0.549	8.25e-05	0.000422885
Ctns	1281.97	0.769	-0.378	8.27e-05	0.000423708
Arrdc3	1351.82	0.526	-0.926	8.27e-05	0.000423708
Rnf217	454.32	0.709	-0.497	8.29e-05	0.000424348
Cdh23	235.78	0.522	-0.939	8.36e-05	0.00042708
Emc9	216.49	0.597	-0.744	8.36e-05	0.000427113
Mavs	1458.55	0.766	-0.385	8.4e-05	0.000428579
Plag1	89.09	0.567	-0.819	8.41e-05	0.000428844
Slc49a3	129.81	0.568	-0.817	8.47e-05	0.000431471
Rtl5	434.27	0.569	-0.814	8.48e-05	0.000431963
Mknk1	2231.28	0.755	-0.405	8.52e-05	0.000433156
Glis2	36.25	0.408	-1.293	8.54e-05	0.000433898
Cntnap1	142.53	0.582	-0.782	8.62e-05	0.000437521
Arl5c	486.75	0.511	-0.968	8.67e-05	0.000439837
Fkbp1a	4155.09	0.751	-0.413	8.71e-05	0.000441559
Gstt3	144.21	0.566	-0.82	8.77e-05	0.000443842
Nrbf2	376.25	0.682	-0.553	8.79e-05	0.000444818
None	196.53	0.576	-0.796	8.86e-05	0.000448181
Syt8	58.16	0.478	-1.065	8.9e-05	0.000450269
Ptprm	42.1	0.398	-1.33	9.03e-05	0.000455624
Khnyn	1276.73	0.721	-0.473	9.04e-05	0.000455814
Clec10a	453.83	0.403	-1.313	9.06e-05	0.000456326
Ubxn1	2532.97	0.685	-0.545	9.23e-05	0.000464491
Gltp	6018.79	0.72	-0.474	9.27e-05	0.000466561
Cox7a1	107.57	0.558	-0.842	9.31e-05	0.000468201
4931422A03Rik	62.91	0.493	-1.02	9.34e-05	0.000469393
Tpcn1	5315.13	0.699	-0.516	9.35e-05	0.000469654
Impdh1	1530.31	0.718	-0.478	9.41e-05	0.000472352
Mfap3	2264.83	0.763	-0.39	9.5e-05	0.000476705
Acvr2b	121.91	0.595	-0.75	9.52e-05	0.000477504
Txndc15	1106.94	0.739	-0.437	9.67e-05	0.000484049
Prelid1	7170.53	0.681	-0.554	9.93e-05	0.000495444
Ppp6r2	964.06	0.762	-0.392	9.93e-05	0.000495444
Ppfia3	51.46	0.524	-0.933	0.000101187	0.000504513
Cox4i1	5108.13	0.68	-0.555	0.00010123	0.000504523
Ubxn7	1576.75	0.734	-0.447	0.000103011	0.000513193
Naprt	261.98	0.578	-0.79	0.000103437	0.000515107
Nme4	500.49	0.615	-0.702	0.000104284	0.000518559
Gm10382	151.3	0.467	-1.099	0.000104636	0.00052004
Spsb2	932.72	0.641	-0.642	0.000104724	0.000520077
Fcgr3	10643	0.695	-0.526	0.000105324	0.000522829
Ptdss2	731.5	0.709	-0.497	0.00010614	0.00052646
Hs1bp3	1460.95	0.754	-0.407	0.000107337	0.000531755
Oat	2513.41	0.756	-0.403	0.000107745	0.000533564
Entpd1	3334.48	0.711	-0.491	0.000108514	0.00053673
Coro7	4507.46	0.749	-0.416	0.000108683	0.000537141
Cltc	26875.5	0.674	-0.57	0.000108649	0.000537141
Rabl2	149.33	0.62	-0.691	0.000110003	0.000543015
Mmp19	524.65	0.667	-0.584	0.00011182	0.000551716
Ttll3	249.75	0.609	-0.716	0.000111855	0.000551716
Hpse	4669.34	0.672	-0.573	0.00011225	0.000553225
Il4	42.7	0.388	-1.367	0.000112424	0.000553644
Golga2	1777.22	0.756	-0.404	0.000112554	0.000554064
Cat	5851.34	0.74	-0.435	0.000114179	0.000561174
None	44.81	0.515	-0.958	0.000115168	0.00056581
Eci2	522.61	0.724	-0.465	0.000116738	0.000572842
Pacs2	3914.56	0.769	-0.379	0.000117133	0.000574551
Mapkapk3	1587.23	0.732	-0.45	0.000118067	0.000578622
Tfdp2	834.22	0.717	-0.48	0.000118624	0.000580951
Ndufs8	1357.71	0.693	-0.53	0.000120193	0.00058753
Zfat	409.71	0.712	-0.49	0.000120854	0.000590241
Klf3	2215.43	0.73	-0.454	0.000120814	0.000590241
Map3k8	532.52	0.673	-0.571	0.000121124	0.000591324
Use1	1527.83	0.641	-0.641	0.000121767	0.00059423
Brsk1	34.16	0.486	-1.04	0.000124285	0.000606281
Zfp128	160.63	0.63	-0.668	0.000125157	0.000610294
Tsen34	1162.3	0.643	-0.636	0.000125368	0.000610973
Palld	450.39	0.69	-0.536	0.00012597	0.000613535
Ttc5	1308.25	0.735	-0.445	0.000126712	0.000616422
Idh3b	2621.01	0.761	-0.394	0.000127603	0.000620271
Arrdc1	1299.27	0.736	-0.443	0.000127804	0.000621003
Commd6	579.54	0.743	-0.428	0.000128049	0.000621707
Fam53b	1651.53	0.756	-0.404	0.0001317	0.000637409
Nr1h2	2497.8	0.722	-0.469	0.000131745	0.000637409
Rps2	17157.1	0.649	-0.623	0.000132125	0.000638999
Cog7	1202.72	0.765	-0.386	0.000133893	0.000646544
None	33.06	0.354	-1.499	0.000133849	0.000646544
Brk1	3084.93	0.752	-0.411	0.000134388	0.000648677
None	41.23	0.4	-1.322	0.000135229	0.000652234
Tmco6	387.67	0.641	-0.642	0.000136183	0.000656323
None	596.68	0.696	-0.522	0.000136302	0.00065664
Arfgap3	939.73	0.751	-0.412	0.000136665	0.000658133
Nr2f6	377.43	0.554	-0.853	0.000137291	0.000660635
Nfxl1	2007.07	0.736	-0.442	0.000137651	0.000662111
Ufc1	1203.34	0.753	-0.409	0.000137852	0.000662822
Ankrd61	47.74	0.512	-0.965	0.000138818	0.000666948
Pnrc2	1780.68	0.762	-0.392	0.000138969	0.000667418
Tmem176a	317.64	0.309	-1.694	0.00014004	0.00067178
Dnajb12	1568.06	0.754	-0.407	0.000140203	0.000671962
Hlx	1554.63	0.717	-0.48	0.00014137	0.000676854
Dexi	321.59	0.624	-0.681	0.000141443	0.000676942
Epm2a	154.89	0.519	-0.947	0.000141741	0.000677846
Dusp22	953.13	0.754	-0.407	0.000141716	0.000677846
Vps28	1531.66	0.747	-0.42	0.000142049	0.000679055
None	120.32	0.508	-0.977	0.000146573	0.000699067
Dnajc28	135.32	0.585	-0.774	0.000150826	0.000718245
Mpp7	362.22	0.647	-0.629	0.000153229	0.000728571
None	51.87	0.516	-0.955	0.000153967	0.000731802
Cd151	1337.47	0.707	-0.501	0.000154197	0.000732613
Dag1	4492.55	0.767	-0.382	0.000154316	0.000732897
Rbms2	1003.43	0.743	-0.428	0.000154756	0.000734423
Lrwd1	1037.24	0.711	-0.492	0.000155059	0.000735028
Gm33989	841.26	0.65	-0.621	0.000157837	0.000746761
Ezh1	1783.96	0.753	-0.41	0.000159817	0.000755734
Pcbd2	235.61	0.638	-0.648	0.000159855	0.000755734
Ccdc63	36.48	0.471	-1.086	0.00016009	0.000756556
Slc23a1	36.46	0.462	-1.112	0.000160696	0.00075913
Ptprs	2812.37	0.737	-0.441	0.00016154	0.000762538
Trabd	1665.33	0.702	-0.511	0.000161493	0.000762538
Vps26c	2700.03	0.759	-0.398	0.000162051	0.00076466
Gm11699	83.42	0.572	-0.805	0.000163512	0.000770965
Prorsd1	311.15	0.634	-0.657	0.000164245	0.000773834
Ophn1	1142.63	0.712	-0.49	0.000164759	0.000775668
Vsir	9945.48	0.633	-0.66	0.000166114	0.000781749
Mboat7	1576.84	0.755	-0.405	0.000166288	0.000782272
Gale	541.8	0.631	-0.665	0.00016792	0.00078935
Ndufc2	1206.04	0.738	-0.438	0.000168394	0.000791022
Chchd2	1929.55	0.697	-0.521	0.000168986	0.000793462
Kdm7a	1673.39	0.619	-0.693	0.000169489	0.000795523
Timm17b	560.61	0.644	-0.634	0.000169713	0.000796271
Armc10	933.24	0.773	-0.372	0.000170005	0.000797341
Igf2r	7616.07	0.729	-0.457	0.000170915	0.000800873
Sh3glb2	1130.53	0.705	-0.504	0.000172398	0.000806428
Pef1	1030.2	0.756	-0.403	0.000174972	0.000817238
Echdc3	31.54	0.325	-1.622	0.000176074	0.000821148
Sun2	4623.24	0.73	-0.455	0.000176708	0.000823488
Mmp28	43.64	0.515	-0.958	0.000177004	0.000824556
Gpx4	4548.28	0.634	-0.658	0.000179107	0.000833416
Natd1	892.65	0.734	-0.446	0.000179383	0.000834074
Prune1	671.11	0.74	-0.435	0.000179804	0.000835283
Tbc1d13	3377.86	0.765	-0.386	0.000179845	0.000835283
Adck5	480.04	0.651	-0.62	0.000181089	0.000840747
Rfxap	331.1	0.688	-0.54	0.000181237	0.000841118
Gm16576	94.4	0.572	-0.805	0.000183863	0.000851524
None	80.71	0.476	-1.071	0.000185943	0.000860065
Arl11	3340.11	0.741	-0.432	0.000187453	0.000866081
Laptm4a	6230.32	0.745	-0.425	0.000188242	0.000868753
None	371.75	0.655	-0.611	0.00018916	0.000872666
Rarg	663.84	0.636	-0.653	0.000191681	0.000882328
None	148.09	0.613	-0.707	0.000191665	0.000882328
Tektip1	163.09	0.558	-0.841	0.000191812	0.000882607
Hmgcl	1732.36	0.69	-0.536	0.000195189	0.000897147
Pcolce	46.05	0.505	-0.986	0.000196382	0.000901961
Man1c1	7034.22	0.708	-0.498	0.000196753	0.00090333
Card6	140.81	0.514	-0.96	0.00019743	0.000906103
Dnal4	493.37	0.684	-0.547	0.000198505	0.000910363
Mettl9	841.52	0.732	-0.45	0.000200346	0.00091745
Cyth2	1193.61	0.753	-0.409	0.000201248	0.000920904
Cln5	2028.36	0.756	-0.404	0.000201504	0.000921732
Kdm5b	713.6	0.524	-0.933	0.000202504	0.000925626
Ech1	1832.6	0.699	-0.517	0.000204445	0.000933809
Iba57	322.14	0.636	-0.654	0.000206689	0.000942324
Nid2	418.27	0.632	-0.662	0.000208426	0.000949896
None	41.91	0.472	-1.084	0.000210691	0.000959164
Sema6d	58.24	0.404	-1.308	0.000212263	0.000965963
Ift80	372.6	0.662	-0.595	0.000212595	0.000967119
Nipal3	1147.13	0.744	-0.427	0.000215994	0.000981505
Ap2s1	4608.8	0.705	-0.504	0.000216618	0.000983128
Map1lc3a	300.53	0.586	-0.77	0.000216641	0.000983128
Slc17a5	1529.61	0.777	-0.363	0.000216668	0.000983128
Clta	9329.25	0.667	-0.584	0.000217393	0.000986056
Prelid2	123.86	0.485	-1.044	0.000217883	0.000987915
Acly	6674.62	0.753	-0.409	0.000218335	0.000989604
Cd300c2	3810.7	0.714	-0.485	0.000220156	0.000995677
Qsox1	859.34	0.706	-0.503	0.00022124	0.00100021
None	67.75	0.53	-0.916	0.000224435	0.00101355
Vat1	17906.4	0.665	-0.588	0.000225178	0.0010158
Dhrs4	544.17	0.715	-0.484	0.000225592	0.0010173
Rapgef6	2117.42	0.753	-0.409	0.000235621	0.00105982
Mbp	2402.57	0.759	-0.398	0.000236134	0.00106175
Orai3	1125.68	0.679	-0.559	0.000240689	0.00108145
Pop5	403.81	0.675	-0.567	0.000241986	0.00108688
None	661.65	0.716	-0.481	0.000245709	0.0011028
Nxt2	618.5	0.701	-0.512	0.000247455	0.00110983
None	76.29	0.563	-0.828	0.000249188	0.00111721
Oscp1	90.2	0.582	-0.78	0.000251668	0.00112751
Imp3	728.83	0.729	-0.456	0.000252405	0.0011304
Wdr45	134.25	0.579	-0.789	0.00025689	0.00114759
Lman2l	1036.26	0.762	-0.393	0.000257275	0.0011489
Cmklr1	500.07	0.465	-1.105	0.000257376	0.00114894
Prkaca	2616.67	0.746	-0.423	0.000258767	0.00115431
Lysmd1	64.48	0.499	-1.003	0.000259679	0.00115713
M1ap	233.71	0.683	-0.55	0.000260124	0.0011587
None	464.19	0.578	-0.79	0.000260348	0.00115928
Chmp2b	1385.41	0.775	-0.367	0.000260889	0.00116086
Ago3	1561.95	0.727	-0.46	0.000262495	0.00116756
Mrpl28	1473.19	0.671	-0.576	0.000264422	0.00117489
Mad2l1bp	539.39	0.701	-0.512	0.000266378	0.00118316
None	52.85	0.533	-0.907	0.000267559	0.00118713
Gm15787	39.54	0.531	-0.914	0.000267915	0.00118829
Nup210l	45.29	0.491	-1.025	0.000268387	0.00118986
Cox8a	3166.85	0.769	-0.378	0.000268462	0.00118986
Ikbke	2726.65	0.723	-0.469	0.000268822	0.00119103
Marchf2	1384.13	0.772	-0.374	0.000270723	0.00119817
Serp1	5843.25	0.697	-0.521	0.000271051	0.00119919
Agtrap	1537.94	0.739	-0.437	0.00027262	0.00120571
2900093K20Rik	33.6	0.461	-1.119	0.000276551	0.00122222
Pcx	278.77	0.597	-0.744	0.00027809	0.0012282
Ubtd1	1361.54	0.659	-0.601	0.000278316	0.00122871
Hexa	21011.9	0.673	-0.57	0.000280349	0.0012368
Slc25a30	1498.17	0.771	-0.375	0.000280496	0.00123687
Pycard	1202.2	0.752	-0.41	0.000280563	0.00123687
None	4941.87	0.427	-1.228	0.000283968	0.00125055
None	77.89	0.527	-0.925	0.000289893	0.00127438
Stk24	3309.81	0.755	-0.406	0.000290332	0.00127586
Fer1l5	186.41	0.61	-0.714	0.000294545	0.00129208
Ugt1a6a	48.08	0.497	-1.009	0.000295498	0.0012958
Asah1	7103.75	0.747	-0.42	0.000298316	0.00130724
None	35.04	0.476	-1.07	0.000298795	0.00130853
Cenpb	11781.6	0.683	-0.55	0.000298964	0.00130869
Pdxdc1	1868.36	0.788	-0.344	0.000300843	0.00131646
Mlxip	2190.55	0.781	-0.356	0.00030274	0.00132429
Tmem64	405.56	0.713	-0.488	0.000303642	0.0013273
Il15	578.82	0.704	-0.507	0.000305553	0.00133518
Il21r	1175.66	0.719	-0.475	0.000312513	0.00136399
AB124611	2718.07	0.729	-0.455	0.000312585	0.00136399
Cdc20	1726.55	0.672	-0.575	0.000316867	0.00138179
Nme7	323.43	0.707	-0.501	0.000318117	0.00138618
Swi5	1651.04	0.74	-0.434	0.000318661	0.00138709
Fnip1	3742.85	0.753	-0.41	0.000319231	0.00138859
Tspo	3840.47	0.643	-0.637	0.000327711	0.00142348
Slc38a2	5840.64	0.713	-0.488	0.000328792	0.00142668
Tfec	658.29	0.687	-0.541	0.000330492	0.00143256
Mbtd1	710.81	0.707	-0.499	0.000332912	0.00144204
Cdc26	551.69	0.736	-0.442	0.000333578	0.00144427
Tox2	635.46	0.655	-0.611	0.000333776	0.00144427
Cd27	41.97	0.476	-1.07	0.000334576	0.00144672
Arhgef4	106.76	0.576	-0.796	0.000336059	0.00145212
Fbxo8	701.15	0.75	-0.416	0.000341035	0.00147157
Cnrip1	515.55	0.704	-0.506	0.000346264	0.00149258
H4c8	8005.93	0.557	-0.843	0.00034858	0.00150204
Rps14	11895.3	0.63	-0.666	0.000350354	0.00150811
Maea	3010.26	0.768	-0.38	0.000351205	0.00151125
Cyp4v3	1502.61	0.743	-0.428	0.000352397	0.00151533
None	39.02	0.479	-1.062	0.000357633	0.00153678
Gng7	144.98	0.631	-0.663	0.000358115	0.00153832
Eno1b	1157.97	0.473	-1.079	0.000358428	0.00153913
Gm36738	43.77	0.441	-1.182	0.000360659	0.00154764
Bcl10	1535.16	0.784	-0.352	0.000361421	0.00155037
Irak3	774.94	0.752	-0.411	0.000362044	0.00155133
Clec4a2	680.18	0.727	-0.461	0.000362269	0.00155133
None	130.26	0.505	-0.987	0.000362266	0.00155133
Ift70b	127.23	0.583	-0.78	0.000363995	0.00155818
Ift172	903.38	0.726	-0.462	0.000364425	0.00155949
Zfp40	198.98	0.547	-0.871	0.000365341	0.00156233
Ralbp1	2843.33	0.781	-0.356	0.000366416	0.00156638
Sdc1	533.84	0.471	-1.086	0.000367036	0.0015685
None	42.6	0.478	-1.066	0.000368899	0.00157537
Akr1c12	83.63	0.522	-0.939	0.000370177	0.00158029
S100a10	4120.95	0.779	-0.36	0.000371203	0.00158412
Dnajb13	181.69	0.613	-0.706	0.000371714	0.00158423
Ptpa	6026.53	0.706	-0.503	0.000371865	0.00158423
None	246.79	0.658	-0.604	0.000371602	0.00158423
Tango2	666.17	0.753	-0.41	0.000373085	0.00158833
Alg14	278.7	0.709	-0.496	0.000373418	0.00158921
Cd63	12265.9	0.659	-0.603	0.000375114	0.00159533
Rtl8a	152.45	0.596	-0.746	0.000375629	0.00159697
Apba1	731.3	0.721	-0.471	0.000376016	0.00159752
Zcchc24	1504.06	0.754	-0.408	0.000380543	0.0016162
Arsa	1471.19	0.761	-0.395	0.000381173	0.00161832
None	42.59	0.469	-1.092	0.000381309	0.00161835
Ube2r2	2223.57	0.763	-0.389	0.000387954	0.0016443
Bri3	3645.1	0.615	-0.702	0.00038878	0.00164724
Cdk2ap2	829.79	0.704	-0.507	0.000389538	0.00164989
Isoc2a	785.48	0.669	-0.58	0.000395407	0.00167214
None	43.95	0.543	-0.881	0.000395465	0.00167214
Aco1	1924.32	0.776	-0.367	0.000396204	0.00167469
Smim10l1	869.78	0.733	-0.448	0.000398215	0.00168204
Smim13	737.21	0.748	-0.419	0.000399979	0.00168835
Ap2m1	4779.93	0.748	-0.419	0.000400251	0.00168892
None	145.27	0.643	-0.636	0.000400776	0.00168998
Rab12	1079.69	0.776	-0.366	0.000402969	0.00169808
Ap1b1	7077.97	0.72	-0.473	0.000405971	0.00170957
Ndufa4	1272.52	0.733	-0.449	0.000408595	0.00171893
Lsm10	416.59	0.723	-0.468	0.000410478	0.0017262
Mras	97.77	0.488	-1.035	0.000415339	0.00174547
Arl1	1524.2	0.779	-0.36	0.000421165	0.00176636
Tab1	715.69	0.747	-0.42	0.000425126	0.00178116
Stk11ip	1672.33	0.77	-0.376	0.000428113	0.00179247
Mexis	81.59	0.549	-0.866	0.000429411	0.00179609
Trim41	1590.84	0.748	-0.419	0.000432369	0.00180663
Herc1	4306.47	0.784	-0.352	0.00043318	0.00180941
Galnt4	742.77	0.756	-0.403	0.000433939	0.00181197
Fam131a	72.11	0.516	-0.954	0.000434534	0.00181324
Ybx1	13955.6	0.707	-0.5	0.000435536	0.0018162
Hinfp	682.3	0.758	-0.4	0.00043961	0.00183196
Slc43a2	13244.8	0.69	-0.534	0.000440852	0.00183651
None	42.31	0.501	-0.999	0.000443064	0.00184387
Micos13	738.95	0.691	-0.534	0.00044393	0.00184686
F2rl2	38.11	0.519	-0.945	0.00044514	0.00185127
Abhd17a	2006.02	0.698	-0.52	0.000447323	0.0018591
Exd2	479.35	0.738	-0.439	0.000448422	0.00186305
Ndufv3	1238.23	0.727	-0.459	0.000449074	0.00186513
Susd3	2125.55	0.645	-0.632	0.000449308	0.00186548
Car5b	404.76	0.714	-0.486	0.000455845	0.00189135
Bcas3	748.05	0.743	-0.428	0.000458726	0.00190267
Junos	97.47	0.56	-0.835	0.000459386	0.00190477
Acaca	1223.53	0.752	-0.412	0.000461882	0.00191448
Cox7b	2060.68	0.733	-0.449	0.000467616	0.00193566
Slc16a3	5277.92	0.677	-0.562	0.000468314	0.0019379
None	62.3	0.531	-0.913	0.000468747	0.00193905
Rpl34	4551.96	0.772	-0.374	0.000471479	0.0019484
Fer	608.52	0.715	-0.483	0.000472106	0.00195035
Fam32a	2038.56	0.774	-0.37	0.000472656	0.00195197
Uqcr11	1029.07	0.652	-0.617	0.000473433	0.00195453
Coro1b	5033.22	0.699	-0.518	0.000476713	0.0019661
Slc27a4	1528.03	0.751	-0.414	0.000479576	0.00197615
Zscan2	89.79	0.552	-0.858	0.000483751	0.00198984
Phf21a	1007.23	0.716	-0.483	0.000486307	0.00199903
None	382.92	0.584	-0.776	0.000486776	0.00199963
A930033H14Rik	35.55	0.47	-1.091	0.000488232	0.00200429
None	34.02	0.478	-1.065	0.000488513	0.00200478
Pigz	127.64	0.628	-0.672	0.000489191	0.0020069
Mob3c	433.25	0.716	-0.482	0.000490637	0.00201216
Cnppd1	2446.55	0.755	-0.406	0.000494836	0.00202738
Tle3	2843.53	0.781	-0.356	0.000500127	0.00204567
Acox1	2142.2	0.787	-0.345	0.000502286	0.00205315
Pak4	549.44	0.735	-0.444	0.00050552	0.00206569
Ptcd1	472.51	0.709	-0.496	0.000509209	0.00207803
Atp5f1e	2502.21	0.682	-0.552	0.000511671	0.0020867
Cnbd2	56.54	0.41	-1.286	0.000514345	0.00209692
Zfp775	147.91	0.617	-0.698	0.000515296	0.00209984
Tmem50a	4389.59	0.744	-0.427	0.0005154	0.00209984
Cox14	828.06	0.696	-0.522	0.000518485	0.00211033
Eif2ak1	1559.76	0.796	-0.329	0.000519707	0.00211392
Itpkc	221.11	0.678	-0.56	0.000520265	0.00211549
Cdk16	1526.72	0.786	-0.347	0.000520645	0.00211565
Ctps2	1296.7	0.794	-0.332	0.000523604	0.00212561
Hmg20b	1306.08	0.666	-0.586	0.000524691	0.00212855
Aldh1l2	40.03	0.414	-1.271	0.00052624	0.0021328
Mrpl34	774.99	0.705	-0.505	0.000528494	0.00214124
Ggt5	40.67	0.427	-1.227	0.000542644	0.00219284
Fan1	191.16	0.671	-0.577	0.000543817	0.00219687
None	41.61	0.505	-0.985	0.00055129	0.00222422
Cyp4f17	101.92	0.616	-0.699	0.000551505	0.0022243
Papss1	1170.44	0.792	-0.337	0.000555392	0.00223852
Afap1	144.85	0.624	-0.679	0.000561247	0.00225966
Ppm1k	457.54	0.669	-0.58	0.000561364	0.00225966
Gspt2	110.86	0.63	-0.666	0.000561781	0.0022606
Pet100	571.62	0.633	-0.66	0.000569912	0.00228739
Tmem97	762.75	0.722	-0.469	0.000570824	0.00229031
Mgst3	1014.1	0.687	-0.542	0.000574089	0.00230267
Tcf4	3508.89	0.747	-0.422	0.000574411	0.00230321
Cep44	277.36	0.698	-0.519	0.000579977	0.00232403
Hspb6	163.88	0.622	-0.686	0.000580856	0.00232605
Map3k12	705.18	0.754	-0.407	0.000585986	0.00234508
Mok	59.81	0.569	-0.814	0.000590257	0.00236141
Plekhg5	83.15	0.61	-0.713	0.000591812	0.00236687
Ptgs1	785.79	0.67	-0.578	0.000593211	0.0023717
Ccdc28b	218.38	0.664	-0.59	0.000594615	0.00237655
Hes6	602.42	0.643	-0.637	0.000596764	0.00238437
Pdp2	840.6	0.756	-0.404	0.00060937	0.00242926
Fam193b	1001.13	0.766	-0.385	0.000610838	0.00243355
None	69.78	0.514	-0.959	0.000613127	0.0024411
2810013P06Rik	89.14	0.576	-0.797	0.000613396	0.00244139
Pheta1	289.04	0.64	-0.643	0.000614714	0.00244507
Zfp36l1	1805.22	0.619	-0.691	0.000619562	0.00246277
Gcat	74.18	0.502	-0.993	0.000621004	0.00246771
Sh3bgrl3	11088.7	0.696	-0.523	0.000631058	0.00250526
Galk2	2035.74	0.776	-0.365	0.000631849	0.0025076
Optn	365.09	0.733	-0.448	0.000632626	0.00250987
Smyd3	337.03	0.734	-0.447	0.000636493	0.00252441
Snap23	2283.19	0.772	-0.374	0.000637319	0.00252688
P2rx4	4521.84	0.713	-0.488	0.000641521	0.00254191
Ctdsp1	3644.1	0.77	-0.377	0.000645908	0.00255603
Plpp6	298.93	0.705	-0.504	0.000646395	0.00255714
Hexim2	109.13	0.562	-0.833	0.000648921	0.0025655
None	57.73	0.559	-0.839	0.000651627	0.00257494
Selenoo	454.55	0.702	-0.51	0.000653129	0.00257967
Fez2	1128.03	0.785	-0.349	0.000659242	0.00260051
Hcfc1r1	661.64	0.714	-0.486	0.000659908	0.00260231
Fam8a1	580.29	0.771	-0.376	0.00066336	0.00261426
Usp28	541.84	0.766	-0.385	0.000665517	0.00262109
Lyzl4	152.28	0.589	-0.764	0.000666378	0.00262365
Kif13b	3652.71	0.77	-0.378	0.000669702	0.00263507
Tmod1	189.62	0.597	-0.744	0.000673291	0.00264835
Sephs2	1573.43	0.794	-0.333	0.000674777	0.00265335
2610035D17Rik	92.03	0.353	-1.504	0.000679598	0.00267032
Zfp383	64.43	0.619	-0.692	0.000679737	0.00267032
Lrsam1	662.08	0.749	-0.416	0.000680266	0.00267071
Gamt	587.05	0.703	-0.508	0.000683519	0.00268263
Mterf4	253.96	0.713	-0.488	0.000688044	0.00269868
None	172.98	0.263	-1.929	0.000687946	0.00269868
Eif3i	2496.91	0.768	-0.381	0.000689853	0.00270468
None	48.52	0.55	-0.862	0.000690009	0.00270468
Tmem60	312.86	0.691	-0.533	0.000691024	0.0027078
Atp1a3	5345.56	0.72	-0.475	0.000692493	0.00271099
Ints12	1010.24	0.787	-0.345	0.000696129	0.00272297
Rasa4	3723.21	0.721	-0.473	0.000702302	0.00274593
Large1	925.21	0.764	-0.389	0.000704339	0.00275302
Cacna1f	102.46	0.579	-0.788	0.000710416	0.0027748
B9d2	396.4	0.681	-0.555	0.00071058	0.0027748
Ly86	2999.47	0.706	-0.502	0.000718411	0.00280273
Lcmt1	453.73	0.731	-0.451	0.000724131	0.00282238
Jup	444.78	0.723	-0.468	0.000730457	0.00284615
None	54.99	0.576	-0.797	0.000731057	0.00284759
Snora23	90.16	0.367	-1.445	0.000737013	0.00286809
None	54.77	0.523	-0.935	0.000739131	0.00287453
Gpnmb	154951	0.612	-0.708	0.000741129	0.00288102
Edem2	1635.37	0.75	-0.415	0.000741265	0.00288102
Mau2	2942.19	0.802	-0.319	0.000745344	0.00289506
Ppp1ca	5663.89	0.744	-0.426	0.000751614	0.00291759
Nrde2	696.4	0.761	-0.394	0.000751955	0.002918
Pih1d1	823.34	0.695	-0.524	0.000752872	0.00291973
Phkg2	373.86	0.728	-0.459	0.000754735	0.00292604
Vamp8	3365.27	0.705	-0.504	0.000756644	0.00293253
Zkscan14	201.24	0.68	-0.557	0.000766248	0.00296697
Ier3	715.41	0.463	-1.112	0.000770648	0.00298215
Zbtb42	460.18	0.721	-0.472	0.000775521	0.00299913
Ciao3	1012.19	0.76	-0.397	0.000782204	0.00302121
Dusp18	172.48	0.62	-0.69	0.000790574	0.00305164
Gpr108	1740	0.773	-0.371	0.000793477	0.00306094
Cox6b1	3673.46	0.781	-0.357	0.000794933	0.00306465
1700008J07Rik	50.82	0.546	-0.874	0.000795582	0.0030662
Atg4c	607.3	0.713	-0.488	0.000802035	0.00309011
None	49.51	0.55	-0.863	0.000805165	0.00310025
Mast4	863.57	0.687	-0.542	0.000809544	0.00311246
2310039H08Rik	124.42	0.597	-0.745	0.000809262	0.00311246
None	35.41	0.523	-0.936	0.000811015	0.00311697
Cdk5rap1	275.53	0.589	-0.763	0.000814029	0.00312662
None	76.82	0.557	-0.845	0.000825513	0.00316779
None	35.43	0.461	-1.118	0.000825787	0.00316785
Naxe	1327.56	0.739	-0.437	0.0008265	0.00316961
Cep89	448.25	0.711	-0.492	0.000827123	0.00317102
Cdkn2a	37.84	0.426	-1.231	0.000845	0.00323473
Map2k5	852.99	0.77	-0.378	0.000845044	0.00323473
Nub1	1780.21	0.793	-0.335	0.000847545	0.0032413
Itga4	4863.71	0.724	-0.466	0.000853707	0.00326085
Sh3bgrl2	1567.64	0.772	-0.373	0.000857503	0.00327434
Afmid	49.76	0.536	-0.9	0.000858406	0.00327678
Ccr1	1727.2	0.75	-0.415	0.000862201	0.00329026
Lpar6	826.61	0.64	-0.643	0.000873509	0.00333136
Stau1	1431.59	0.801	-0.32	0.000877177	0.00334432
Celf3	145.03	0.602	-0.732	0.000882909	0.00336307
Snx32	402.06	0.711	-0.491	0.000884018	0.00336626
Itpk1	801.48	0.764	-0.389	0.000891107	0.00339222
Zbtb38	1652.36	0.765	-0.386	0.000892731	0.0033963
Slc48a1	5796.18	0.748	-0.419	0.000900297	0.00341881
Tnfaip1	2089.92	0.799	-0.323	0.000910693	0.00345618
Saysd1	200.84	0.599	-0.739	0.000921132	0.00349259
Ndufs2	3640.72	0.754	-0.408	0.000923045	0.00349878
Gpx4-ps2	82.93	0.554	-0.853	0.000927664	0.00351521
Atraid	709.35	0.772	-0.374	0.000930501	0.00352381
Pnpla7	3969.35	0.755	-0.405	0.000932839	0.00353158
Wnt4	46.73	0.505	-0.986	0.000936542	0.00354344
None	63.69	0.519	-0.945	0.000937423	0.00354569
Brd3os	46.86	0.568	-0.816	0.000939528	0.00355257
Gmppa	1221.24	0.777	-0.365	0.000942176	0.0035615
Snx8	6931.84	0.73	-0.454	0.000943706	0.0035662
Tyk2	2961.71	0.785	-0.35	0.000958274	0.00361794
Zfand1	163.91	0.641	-0.641	0.000964446	0.00363792
Cope	3102.17	0.707	-0.501	0.000968974	0.00365278
Pimreg	1172.52	0.663	-0.593	0.000973702	0.00366615
Atrnl1	494.27	0.691	-0.533	0.000973668	0.00366615
Tceal8	613.46	0.749	-0.417	0.00097774	0.00367801
Ipmk	1300.36	0.796	-0.33	0.000977151	0.00367801
None	265.48	0.353	-1.503	0.000977585	0.00367801
Ngrn	312.27	0.715	-0.485	0.000989776	0.00371765
Cdk20	929.16	0.744	-0.427	0.000996084	0.00373908
Daam2	64.26	0.59	-0.761	0.000998692	0.00374774
Brwd3	596.56	0.703	-0.509	0.0010054	0.00377061
Abl1	4661.56	0.775	-0.367	0.00101093	0.00379021
None	83.26	0.415	-1.269	0.0010124	0.00379459
Pygb	3458.94	0.793	-0.335	0.0010154	0.0038024
Fbxl8	443.91	0.693	-0.529	0.00102453	0.00383302
None	67.61	0.552	-0.857	0.00102995	0.00384991
Tcaf1	80.07	0.59	-0.76	0.00103109	0.00385299
Hspa4l	967.26	0.758	-0.4	0.00103202	0.0038553
Eeig2	2188.45	0.795	-0.331	0.00103547	0.00386704
Ccl9	17482.7	0.738	-0.439	0.0010362	0.00386863
Gm22442	217.52	0.581	-0.784	0.00103889	0.0038763
Ggact	202.51	0.695	-0.524	0.00104299	0.00389045
Prr15	41.56	0.542	-0.883	0.00104814	0.00390729
Nadk2	514.61	0.75	-0.415	0.00104961	0.00391161
Tifab	2029	0.669	-0.58	0.0010596	0.00394527
Airn	130.34	0.579	-0.788	0.00106006	0.00394582
Ids	2171.4	0.782	-0.355	0.00106048	0.0039462
Plin3	3657.53	0.72	-0.475	0.00107143	0.00398336
Gm16982	75.39	0.568	-0.815	0.00107431	0.00399289
Pttg1ip	2973.38	0.786	-0.348	0.00107905	0.00400576
Akt1s1	1076.11	0.714	-0.485	0.00108492	0.00402506
Rpl41	15054.1	0.638	-0.649	0.0010846	0.00402506
Treml1	62.44	0.52	-0.942	0.00108691	0.00403126
Chst10	19.81	0.335	-1.578	0.00108802	0.00403416
Clec2d	1331.32	0.626	-0.675	0.00110007	0.00407538
Cplane1	868.17	0.788	-0.344	0.00110012	0.00407538
Rnf169	1971.53	0.806	-0.312	0.00110628	0.00409697
Mllt6	2617.13	0.785	-0.349	0.00111553	0.00412875
Sptbn2	60.89	0.575	-0.798	0.00111595	0.00412908
Copz2	270.78	0.653	-0.614	0.00112524	0.00416096
None	40.89	0.534	-0.904	0.00113331	0.00418958
Purg	72.89	0.594	-0.751	0.00114023	0.00421265
Bex3	895.13	0.757	-0.401	0.00114837	0.0042402
Rab29	689.79	0.747	-0.422	0.00115445	0.00426009
Eif4b	11110.2	0.769	-0.378	0.00115497	0.00426076
Sem1	1452.97	0.77	-0.377	0.00116464	0.00429258
Nbr1	3760.47	0.793	-0.335	0.00116842	0.0043039
None	34.95	0.56	-0.835	0.00117298	0.00431822
Zbtb22	1241.47	0.77	-0.377	0.00118119	0.00434716
Bsdc1	1223.75	0.795	-0.332	0.00118661	0.00436017
Cradd	197.12	0.66	-0.6	0.00118684	0.00436017
Bcl2a1b	53.89	0.525	-0.929	0.00118649	0.00436017
Anapc13	495.61	0.723	-0.468	0.00118862	0.00436543
Sec61b	1109.96	0.759	-0.398	0.00120507	0.0044219
Dera	1125.77	0.759	-0.398	0.00120697	0.00442756
Renbp	2627.53	0.746	-0.422	0.00122325	0.00448597
Atp5f1d	3078.82	0.743	-0.428	0.00122962	0.00450668
None	208.1	0.657	-0.606	0.00123269	0.00451585
None	49.57	0.54	-0.888	0.0012477	0.00456889
None	39.61	0.55	-0.861	0.00125981	0.00460914
Plekhg1	289.42	0.665	-0.588	0.00126142	0.0046137
Tle6	204.27	0.594	-0.753	0.001268	0.00463503
None	64.32	0.51	-0.973	0.00128128	0.00467942
Ndufa6	762.34	0.738	-0.439	0.00129505	0.00472693
Cbx8	187.74	0.649	-0.624	0.00130194	0.00474649
Asl	1454.09	0.765	-0.387	0.00130542	0.0047578
Zfp157	320.22	0.701	-0.512	0.00130775	0.00476347
Klhl25	771.3	0.772	-0.374	0.00133002	0.00483892
Notch2	11498.6	0.732	-0.45	0.00133736	0.00486133
Lrrc75a	412.88	0.758	-0.4	0.00134698	0.00488916
Commd1	289.14	0.696	-0.523	0.00135584	0.0049184
Hmmr	1529.45	0.711	-0.492	0.00135827	0.00492436
Sec31b	34.04	0.508	-0.978	0.00135965	0.00492792
Capn10	305.11	0.716	-0.482	0.00137199	0.00496855
Depdc5	1213.14	0.813	-0.298	0.00137876	0.00498848
Kif5a	93.55	0.639	-0.646	0.00138622	0.00501107
Ica1	154.85	0.605	-0.725	0.00139097	0.00502676
Ppard	770.24	0.736	-0.443	0.00140087	0.00505961
Fundc1	824.27	0.727	-0.46	0.00141195	0.00509665
Grk6	1965.21	0.789	-0.342	0.00141647	0.00511
Cryzl1	562.18	0.768	-0.38	0.00141945	0.00511926
Ifitm6	385.91	0.619	-0.693	0.00142494	0.00513758
Otulin	1480.95	0.778	-0.362	0.00142592	0.00513961
Lima1	1952.45	0.783	-0.353	0.00144239	0.00519445
Rfxank	217.02	0.674	-0.569	0.00145322	0.00522888
Rps3	15703.6	0.704	-0.506	0.00146455	0.0052666
Tkt	11779.3	0.729	-0.456	0.00146835	0.00527875
P4hb	17020.4	0.741	-0.433	0.00147863	0.00531263
None	88.48	0.589	-0.764	0.00148715	0.00534015
Crbn	878.24	0.786	-0.348	0.0014929	0.00535613
Kifap3	802.82	0.786	-0.347	0.00149409	0.00535888
Igip	156.38	0.639	-0.646	0.00149713	0.00536821
Vps51	1269.21	0.753	-0.409	0.0015028	0.00538389
Atp6v0c	4614.05	0.747	-0.42	0.00151295	0.005414
Acox3	3062.71	0.79	-0.34	0.0015158	0.00542261
Gypc	370.75	0.678	-0.561	0.00152282	0.00544615
Clec4a3	501.28	0.578	-0.791	0.00152402	0.00544732
None	515.05	0.739	-0.436	0.00152385	0.00544732
None	78.53	0.57	-0.812	0.00153593	0.00548833
Eif3k	3151.66	0.744	-0.426	0.00153988	0.00549925
Wdtc1	1487.55	0.782	-0.354	0.00154375	0.00551148
Tbcel	1152.01	0.808	-0.308	0.00155238	0.00553751
None	31.47	0.469	-1.093	0.00158293	0.00563839
None	62.45	0.589	-0.764	0.00162656	0.00578551
Hmox2	2033.11	0.791	-0.338	0.00162769	0.00578786
None	1233.49	0.587	-0.767	0.00163475	0.0058063
Pik3cd	6381.44	0.783	-0.352	0.00163718	0.00581162
Mat2b	1382.17	0.789	-0.341	0.0016405	0.00582008
Suox	224.3	0.669	-0.58	0.00164521	0.00583511
Ebpl	379.42	0.748	-0.42	0.00166105	0.00588624
Pbx4	50.67	0.561	-0.833	0.00166938	0.00590902
Cacna1a	1821.62	0.738	-0.438	0.00167104	0.00591322
Camta1	245.52	0.696	-0.523	0.00167356	0.00592043
None	114.81	0.65	-0.622	0.00167793	0.00593117
Rfx3	161.79	0.668	-0.582	0.00170127	0.00600646
Tecr	2652.41	0.757	-0.401	0.00170404	0.00601282
Nudt22	227.35	0.581	-0.784	0.00171213	0.00603733
Ifnar1	5254.27	0.807	-0.31	0.00171654	0.00605007
Nrbp1	1951.24	0.805	-0.312	0.00171995	0.00606036
Plscr3	1396.53	0.792	-0.336	0.00173149	0.00609757
Ccdc50	5501.22	0.772	-0.373	0.00173102	0.00609757
Ankzf1	430.89	0.761	-0.393	0.0017325	0.00609938
0610040J01Rik	37.85	0.541	-0.887	0.00174334	0.00613407
Sdhc	3329.28	0.797	-0.327	0.00177596	0.00624001
Blvra	2261.29	0.803	-0.316	0.00179257	0.00629478
Zfp217	3148.36	0.787	-0.346	0.00179411	0.0062984
Rbfa	666.09	0.749	-0.416	0.00179651	0.00630328
Agpat3	2119.03	0.797	-0.327	0.00179885	0.00630971
Clec4a1	956.24	0.581	-0.783	0.00180415	0.00632652
Coa6	213.84	0.643	-0.636	0.00180927	0.00634266
Ncaph2	3968.35	0.73	-0.454	0.00181247	0.00635208
Sri	1991.05	0.794	-0.333	0.00182115	0.00637711
Scand1	770.56	0.629	-0.668	0.001823	0.00638178
Akr1c13	587.95	0.721	-0.473	0.00183224	0.0064087
Ticam1	1007.52	0.778	-0.362	0.00183514	0.00641524
Fahd1	99.26	0.673	-0.572	0.0018363	0.00641747
None	102.62	0.588	-0.766	0.00183731	0.00641922
Actr8	917.74	0.789	-0.341	0.00184434	0.00643834
Fam161a	82.73	0.631	-0.665	0.00185601	0.00647542
Slc25a51	2863.04	0.81	-0.304	0.00186766	0.00650875
Pcnx4	353.14	0.739	-0.436	0.00187165	0.00651898
None	81.37	0.578	-0.791	0.0018775	0.00653569
Mrpl41	486.53	0.749	-0.417	0.00188038	0.00654388
TrnP	272.19	0.555	-0.849	0.0018815	0.00654594
Gm24336	213.71	0.659	-0.602	0.00188681	0.00656259
Neat1	8792.12	0.559	-0.839	0.00188996	0.0065717
Gm26448	541.51	0.574	-0.801	0.00190913	0.00663465
Cdca3	2131.44	0.72	-0.475	0.00193345	0.00671279
Chek2	660.61	0.754	-0.407	0.00193378	0.00671279
Ankrd54	566.43	0.715	-0.483	0.00193897	0.00672705
Snap29	1514.91	0.813	-0.299	0.00195064	0.00675995
2610008E11Rik	253.42	0.692	-0.532	0.00195126	0.00676022
Pard6a	180.81	0.657	-0.606	0.00196171	0.00679363
Wdr54	54.72	0.505	-0.985	0.00196309	0.00679363
Mylip	1604.93	0.8	-0.321	0.00196298	0.00679363
None	66.47	0.607	-0.721	0.00196209	0.00679363
Ccdc28a	190.46	0.706	-0.503	0.00196529	0.00679934
Man2a2	2714.1	0.783	-0.353	0.00196952	0.00681017
Cdc42ep4	1310.54	0.78	-0.359	0.00198299	0.00684911
Dhx57	680.25	0.781	-0.356	0.00198614	0.0068579
P2ry6	5945.92	0.781	-0.356	0.00200279	0.00690982
Eif2ak3	1016.18	0.786	-0.347	0.00200833	0.006927
Gemin7	819.93	0.754	-0.407	0.00201672	0.006954
Pheta2	134.83	0.632	-0.663	0.00201797	0.00695639
Klhl18	991.57	0.787	-0.346	0.00203618	0.00701456
Rad52	249.1	0.696	-0.523	0.00204064	0.00702674
Trim3	787.56	0.772	-0.373	0.0020618	0.00708779
Bin1	3799	0.791	-0.338	0.00206715	0.00710026
Fbxo10	283.82	0.719	-0.475	0.00207143	0.00710909
Snord118	75.77	0.396	-1.337	0.00209214	0.00717343
Tmco3	1006.04	0.796	-0.328	0.00210825	0.00721948
Pld3	7098.4	0.731	-0.451	0.00211518	0.00723921
Hsd17b11	2972.78	0.794	-0.333	0.00212055	0.0072556
Ifngr1	4056.57	0.766	-0.384	0.00213186	0.00729027
Dis3l2	691.37	0.791	-0.338	0.00214002	0.00731616
Akr1b10	859.39	0.803	-0.316	0.00214261	0.00732298
Nmnat3	289.91	0.733	-0.448	0.00215082	0.00734685
Zscan21	428.41	0.758	-0.399	0.00217839	0.00743095
None	39.5	0.551	-0.859	0.00218096	0.00743752
Nudt2	260.26	0.73	-0.454	0.00218641	0.00745216
Tbc1d32	442.15	0.76	-0.395	0.00220006	0.00749046
Tctn3	412.23	0.754	-0.407	0.00221307	0.00753271
Nelfb	1999.79	0.801	-0.319	0.00221457	0.00753574
Hscb	446.45	0.753	-0.409	0.00222664	0.00757264
None	110.18	0.665	-0.588	0.00223576	0.0075995
Poll	354.55	0.721	-0.471	0.00223712	0.00760203
Mettl23	320.62	0.741	-0.433	0.00224268	0.00761887
Zfc3h1	2207.99	0.797	-0.328	0.00224689	0.00763106
Ubn1	3472.07	0.817	-0.292	0.00226435	0.00768196
Litaf	9032.19	0.761	-0.393	0.00227246	0.00770104
Gm19221	64.7	0.618	-0.693	0.00227511	0.00770794
Dtnbp1	2123.89	0.761	-0.393	0.00227969	0.00772132
Itgb3	336.04	0.543	-0.88	0.00228139	0.00772497
Osbpl9	3024.62	0.804	-0.315	0.00231477	0.00782095
Arnt	1693.92	0.808	-0.308	0.00231978	0.00783005
Syk	9332	0.758	-0.4	0.00235226	0.00793032
Rb1cc1	1434.25	0.765	-0.386	0.00235898	0.00794867
Etfa	1115.35	0.793	-0.335	0.00235883	0.00794867
Ccdc120	117.11	0.663	-0.592	0.00236096	0.00795318
Inpp5a	425.65	0.735	-0.445	0.00238001	0.00801301
Castor1	94.1	0.601	-0.735	0.00238396	0.00802411
Fbxo42	1805.31	0.783	-0.353	0.00238576	0.008028
Dyrk2	1372.85	0.777	-0.364	0.00239069	0.00804241
Ptms	11270.7	0.678	-0.561	0.00239148	0.00804289
Csad	339.89	0.653	-0.614	0.00239691	0.00805679
Apba3	750.56	0.699	-0.518	0.00239969	0.00806191
Rec114	68.73	0.595	-0.748	0.00240038	0.00806191
Wdr59	628.67	0.777	-0.364	0.00240852	0.00808488
Zfyve19	600.2	0.774	-0.37	0.00240826	0.00808488
Stambpl1	978.34	0.8	-0.322	0.00242883	0.00814861
Mllt3	339.4	0.713	-0.487	0.00243351	0.00816211
Rab43	218.69	0.67	-0.579	0.00244121	0.00818573
Smim12	691.55	0.699	-0.516	0.00244466	0.00819287
Wdr35	188.13	0.671	-0.577	0.00245171	0.00820986
Gng12	2367.54	0.803	-0.316	0.00245384	0.00821477
Rbbp9	293.08	0.735	-0.444	0.00247046	0.00826817
Bhlhe41	2368.47	0.757	-0.401	0.00247166	0.00826997
Adhfe1	71.26	0.624	-0.68	0.0024881	0.00831823
Zfp970	55.09	0.552	-0.858	0.00249726	0.00834663
Tet3	6339.52	0.797	-0.327	0.00250894	0.0083789
Pde8b	177.39	0.626	-0.675	0.00251345	0.00839171
Rnf13	4339.54	0.781	-0.356	0.00252034	0.00841243
Dctn2	3291.48	0.767	-0.383	0.00252302	0.00841912
None	183.71	0.658	-0.603	0.00252907	0.00843249
Rnf166	1114.87	0.754	-0.407	0.00253037	0.00843455
Grhpr	376.45	0.688	-0.54	0.00254086	0.00846725
4930577N17Rik	67.36	0.615	-0.701	0.00255007	0.00849338
Nckipsd	592.33	0.773	-0.371	0.00255529	0.00850848
Nprl2	331.17	0.708	-0.499	0.00255814	0.00851343
Gpr68	176.68	0.47	-1.09	0.00255787	0.00851343
Tspan17	541.04	0.706	-0.503	0.00256092	0.0085204
1500011B03Rik	512.54	0.776	-0.366	0.00257197	0.00855484
Sike1	1251.98	0.809	-0.305	0.00258602	0.00859387
Kif1c	6270.69	0.787	-0.346	0.00259753	0.00862369
Chrac1	587.9	0.728	-0.458	0.0025992	0.00862691
Rassf3	3517.95	0.815	-0.295	0.00260969	0.00865166
Cacnb1	80.07	0.587	-0.769	0.00262161	0.00868506
Igbp1	1419.9	0.809	-0.306	0.00262633	0.00869837
Btg2	1956.27	0.347	-1.525	0.00264366	0.00875343
Birc3	1133	0.671	-0.576	0.00264701	0.00875845
Epm2aip1	503.1	0.733	-0.448	0.0026469	0.00875845
Cdkn2b	73.26	0.612	-0.708	0.0026473	0.00875845
Acad8	692.8	0.788	-0.344	0.00265172	0.00877075
Atp6v1f	2720.48	0.739	-0.437	0.00265931	0.00879115
Lancl1	601.28	0.78	-0.359	0.00266016	0.00879165
Cacna1d	652.08	0.752	-0.412	0.00266666	0.00880738
Lpin2	2325.94	0.77	-0.377	0.00267788	0.00883842
Lysmd4	270.91	0.72	-0.474	0.00268449	0.0088579
P2ry12	483.81	0.708	-0.498	0.00269607	0.00889373
Bicra	1046.93	0.741	-0.432	0.00271898	0.00896216
None	67.43	0.609	-0.715	0.0027432	0.00903
None	48.76	0.432	-1.212	0.00274666	0.009039
None	150.94	0.649	-0.623	0.00275232	0.00905522
Zfp712	73.23	0.539	-0.892	0.00275352	0.00905678
Zbed6	146.18	0.683	-0.55	0.00275531	0.00906025
Agl	1931.59	0.807	-0.309	0.00276738	0.00909753
None	65.3	0.555	-0.849	0.00278084	0.00913936
Slc26a2	1544.74	0.799	-0.323	0.00278413	0.00914775
Zfp473	52.54	0.621	-0.687	0.00280031	0.00919604
Scp2	1273.28	0.808	-0.307	0.00281001	0.00922545
H2aj	429.79	0.676	-0.566	0.00281724	0.00924187
Trav13-4-dv7	79.85	0.506	-0.983	0.00281651	0.00924187
Iqgap2	2798.01	0.79	-0.34	0.00282218	0.0092556
Eif3h	4391.28	0.795	-0.331	0.0028286	0.00927176
Snord17	867.14	0.499	-1.003	0.00283748	0.00929597
None	319.15	0.728	-0.458	0.00284815	0.00932601
Glt8d1	552.28	0.775	-0.368	0.00286662	0.00938151
Map3k11	3277.35	0.781	-0.357	0.00288152	0.00942533
Isoc2b	192.62	0.649	-0.623	0.00289433	0.00946222
Kdm5d	893.17	0.785	-0.349	0.00289647	0.00946424
Pgam1	2664.07	0.806	-0.312	0.0029054	0.00949093
Tpi1	16550.3	0.739	-0.437	0.00291063	0.00950551
Rnf185	748.42	0.794	-0.333	0.00291721	0.00952449
Polr1d	1232.69	0.796	-0.329	0.00292707	0.00955164
Fcho2	2574.66	0.747	-0.421	0.00294248	0.00959941
Nop53	2892.04	0.773	-0.371	0.00295937	0.00964692
Polr1c	629.53	0.774	-0.37	0.00296962	0.00967776
Hs2st1	1268.65	0.82	-0.286	0.00298681	0.00972614
Fibp	902.32	0.745	-0.425	0.00300086	0.00976676
Cp	68.34	0.375	-1.417	0.00300538	0.00977605
Rnase4	4515.44	0.802	-0.319	0.00304084	0.00987617
Smim24	202.75	0.61	-0.714	0.00306415	0.00994146
Smim29	914.01	0.8	-0.321	0.0030698	0.00995461
Pkd1	3676.15	0.814	-0.296	0.00307776	0.00997518
9430038I01Rik	206.76	0.696	-0.522	0.0030836	0.0099915
Myrf	42.19	0.528	-0.921	0.00308537	0.00999464
Atxn7l3b	1725.87	0.803	-0.317	0.00309168	0.0100125
Zbtb40	782.24	0.796	-0.33	0.0030964	0.0100231
Armc3	46.15	0.594	-0.752	0.00310643	0.0100498
Clk1	1439.84	0.748	-0.418	0.00312107	0.0100892
Rabl6	2329.05	0.802	-0.318	0.00315611	0.0101972
Mdm1	547.38	0.755	-0.406	0.00315741	0.0101987
Brd1	2737.12	0.828	-0.273	0.0031589	0.0102009
None	32.51	0.49	-1.029	0.00317196	0.0102404
None	54.13	0.556	-0.846	0.00319016	0.0102965
Gnpda1	3320.65	0.817	-0.291	0.0031921	0.0103
Zfp85	66.43	0.564	-0.826	0.00319513	0.0103045
Rpl13a	387.18	0.714	-0.485	0.00320149	0.0103196
Aamp	2020.15	0.758	-0.4	0.00321881	0.0103647
Yipf1	981.88	0.784	-0.351	0.00321986	0.0103654
Zfp867	105.15	0.63	-0.666	0.00322434	0.0103771
Ccdc85b	375.15	0.68	-0.557	0.00323519	0.0104093
Acot13	419.61	0.771	-0.376	0.00325296	0.0104638
Tmt1a	897.13	0.792	-0.336	0.00325503	0.0104677
Dcaf6	755.91	0.792	-0.337	0.00327993	0.0105451
Cry2	276.39	0.741	-0.433	0.00329546	0.0105895
Ggcx	407.65	0.744	-0.427	0.0033074	0.0106224
Pik3ca	2458.81	0.802	-0.318	0.0033162	0.0106479
Naxd	828.42	0.763	-0.391	0.00331808	0.0106511
Magee1	245.34	0.72	-0.475	0.00333485	0.0107022
Pirb	7559.65	0.778	-0.362	0.0033376	0.0107083
Uqcr10	1286.1	0.751	-0.412	0.00334117	0.0107168
Gstt2	182.21	0.669	-0.581	0.00335245	0.0107476
Ccdc34	526.13	0.733	-0.448	0.00336219	0.0107649
Dusp11	3149.64	0.783	-0.353	0.00336159	0.0107649
None	157.8	0.55	-0.862	0.0033598	0.0107649
Tmem223	363.12	0.708	-0.499	0.00336159	0.0107649
Paip2b	581.76	0.796	-0.33	0.00336722	0.0107782
Ehmt2	6696.04	0.766	-0.384	0.00337376	0.0107954
Washc2	3083.92	0.815	-0.296	0.00337432	0.0107954
Cd52	4322.29	0.789	-0.343	0.0033756	0.0107967
Rsph3a	64.94	0.627	-0.674	0.00339704	0.0108541
Tsga10	234.94	0.7	-0.514	0.00340416	0.010874
None	169.39	0.687	-0.541	0.00341118	0.0108937
None	39.02	0.501	-0.997	0.00343309	0.0109552
Epha1	93.67	0.516	-0.955	0.0034416	0.0109767
Eri3	1112.63	0.79	-0.34	0.0034411	0.0109767
Coq10a	572.38	0.747	-0.422	0.00344494	0.0109831
Rbm7	1828.86	0.807	-0.308	0.00344972	0.0109941
4930565N06Rik	61.91	0.619	-0.691	0.00346167	0.0110265
Chmp1a	3542.98	0.748	-0.419	0.00346975	0.0110437
None	70.17	0.542	-0.883	0.00348339	0.0110786
None	41.62	0.51	-0.97	0.00351598	0.0111737
Ctnnd1	642.85	0.781	-0.356	0.00352754	0.0112076
Svil	1950.74	0.816	-0.293	0.00352985	0.011212
Taf11	549.09	0.782	-0.355	0.0035492	0.0112677
None	66.6	0.561	-0.835	0.00356078	0.0112958
C2cd2l	1612.5	0.793	-0.335	0.00358018	0.0113516
Neil2	74.96	0.586	-0.772	0.00358334	0.0113587
None	36.01	0.537	-0.896	0.00358572	0.0113633
Sf3b5	1456.87	0.712	-0.489	0.00359388	0.0113834
None	53.38	0.563	-0.829	0.0035964	0.0113885
Sugt1	1145.89	0.814	-0.296	0.00359946	0.0113923
Zfp90	111.2	0.639	-0.646	0.00363378	0.0114834
Odad1	66.33	0.586	-0.772	0.00368005	0.011606
Ddt	80.3	0.632	-0.663	0.00368742	0.0116203
Gramd1a	1738.18	0.812	-0.301	0.0037001	0.0116573
Atxn7l1os2	39.82	0.527	-0.925	0.00370742	0.0116745
Mkrn2	558.15	0.792	-0.337	0.00371658	0.0117004
Dnajb14	2153.1	0.796	-0.328	0.00371835	0.0117029
None	118.29	0.602	-0.733	0.00371998	0.0117051
Dnmt3a	7955.85	0.799	-0.324	0.00372224	0.0117093
Fbxo21	1247.7	0.819	-0.289	0.00372462	0.0117138
Gm21057	103.95	0.661	-0.598	0.00373438	0.0117385
Pot1b	410.44	0.702	-0.511	0.00375668	0.0117997
Atg14	591.98	0.786	-0.348	0.0037724	0.011843
None	112.88	0.596	-0.747	0.00378278	0.0118696
Atp5mj	920.99	0.796	-0.329	0.00378958	0.011885
Gstm5	128.84	0.677	-0.564	0.00379606	0.0119022
None	74.34	0.572	-0.807	0.00381483	0.0119581
Thap4	340.68	0.756	-0.403	0.00381801	0.011965
Smpd1	1188.07	0.785	-0.349	0.00382077	0.0119676
Tollip	3141.39	0.826	-0.276	0.00384536	0.0120386
1700123O20Rik	667.54	0.794	-0.332	0.00384442	0.0120386
None	80.16	0.606	-0.723	0.00385488	0.0120623
Rab24	201.96	0.633	-0.661	0.00387177	0.0121067
None	590.81	0.345	-1.537	0.003872	0.0121067
Fuom	132.35	0.637	-0.65	0.00390866	0.0122121
Dlg4	722.37	0.785	-0.348	0.00392431	0.0122548
Kif1b	3277.49	0.796	-0.33	0.00392395	0.0122548
Amt	51.09	0.57	-0.811	0.003928	0.0122571
Ccdc32	589.35	0.781	-0.356	0.00392757	0.0122571
Abcg1	9831.97	0.753	-0.41	0.00393033	0.0122613
Dnase1l1	3414.13	0.771	-0.375	0.00395296	0.0123195
Polr3c	1376.68	0.815	-0.295	0.00395534	0.0123238
Itpripl1	1359.59	0.819	-0.287	0.00400263	0.0124649
Nherf1	3712.02	0.77	-0.377	0.00405002	0.0125998
Sh3bgrl	8479.83	0.71	-0.495	0.0041105	0.0127816
Nipsnap2	1170.39	0.815	-0.296	0.00411228	0.012782
Ccr10	33.52	0.503	-0.99	0.00411269	0.012782
C8g	45.08	0.62	-0.69	0.00411934	0.0127971
None	52.06	0.599	-0.74	0.00411962	0.0127971
Lrch4	41.7	0.589	-0.764	0.00413057	0.0128279
4930481A15Rik	38.52	0.537	-0.897	0.004162	0.0129191
Rragc	5919.49	0.818	-0.29	0.00420259	0.0130385
Snx14	782.94	0.797	-0.327	0.00420994	0.0130548
Zfp964	42.02	0.513	-0.963	0.00421959	0.0130782
Blnk	3139.47	0.808	-0.307	0.00422228	0.0130833
2610507I01Rik	137.1	0.667	-0.585	0.00422899	0.0131008
Hsd11b2	56.12	0.599	-0.739	0.00425908	0.0131824
Mypop	48.93	0.574	-0.801	0.00426065	0.0131824
Gys1	945.73	0.767	-0.382	0.00427393	0.0132169
Mapk8ip1	36.1	0.512	-0.965	0.00427724	0.0132205
Pex19	1557.65	0.809	-0.306	0.00429196	0.013259
Commd2	617.56	0.788	-0.343	0.00429289	0.013259
Mfsd12	7806.09	0.745	-0.425	0.00430293	0.0132867
Gm13375	50.54	0.547	-0.871	0.0043286	0.0133593
Arsg	131.59	0.675	-0.568	0.00433551	0.0133773
Alpk1	830.3	0.782	-0.355	0.00434616	0.0134035
Acadm	1349.9	0.822	-0.282	0.00435225	0.013419
None	119.86	0.648	-0.626	0.00439572	0.0135429
None	52.85	0.582	-0.781	0.00440403	0.0135652
Zbed4	375.13	0.773	-0.371	0.004417	0.0135984
Stard5	675.67	0.8	-0.322	0.00441856	0.0135998
None	440.01	0.75	-0.415	0.00443747	0.013644
Gm12258	93.57	0.651	-0.62	0.00443842	0.013644
Pnpla6	932.24	0.796	-0.33	0.00444883	0.0136726
Lockd	114.4	0.616	-0.698	0.00446428	0.0137099
Pdpn	277.77	0.497	-1.009	0.00446974	0.0137199
Krtcap3	58.56	0.593	-0.755	0.00449266	0.0137834
None	74.34	0.646	-0.631	0.00449196	0.0137834
Stmp1	1510.53	0.798	-0.326	0.00449531	0.0137882
Zmym3	839.64	0.785	-0.35	0.00450093	0.013802
Rfx5	354.44	0.756	-0.403	0.00450639	0.0138099
Arpc3	5728.25	0.787	-0.345	0.00450685	0.0138099
Coasy	841.1	0.785	-0.35	0.00451162	0.0138177
Chmp4c	95.11	0.657	-0.606	0.00452734	0.0138624
Zfp52	432.94	0.72	-0.473	0.00453923	0.0138954
Tlr6	505.65	0.759	-0.397	0.00455583	0.0139393
Anapc7	1224.08	0.806	-0.311	0.00456406	0.0139542
Gm11110	149.61	0.682	-0.553	0.00456681	0.0139592
Tmem170b	1560.24	0.771	-0.375	0.00456972	0.0139646
Adamts10	1034.93	0.796	-0.329	0.00458267	0.0139973
Maco1	982.38	0.795	-0.33	0.00458945	0.0140145
Zfp260	747.28	0.752	-0.41	0.00459333	0.0140229
Nacc2	1357.59	0.795	-0.33	0.00460522	0.0140558
4931440P22Rik	122.3	0.681	-0.554	0.00461125	0.0140707
Fam151b	157.2	0.697	-0.52	0.00461883	0.0140904
F630028O10Rik	2176.55	0.659	-0.603	0.00463044	0.0141223
Otud5	2485.69	0.792	-0.337	0.00464044	0.0141494
Plekho1	6974.83	0.76	-0.396	0.00464994	0.0141748
Tspan9	33.32	0.581	-0.785	0.00465911	0.0141993
Alox5	554.81	0.707	-0.5	0.0046826	0.0142674
None	41.86	0.576	-0.797	0.00468721	0.0142779
Gfus	1159.32	0.769	-0.379	0.00469213	0.0142894
Zkscan3	1006.92	0.811	-0.303	0.00469481	0.0142906
Babam1	2329.1	0.772	-0.373	0.00471618	0.0143521
None	56.06	0.541	-0.886	0.00472756	0.0143832
None	200.57	0.647	-0.628	0.00473902	0.0144145
Rab33b	307.25	0.743	-0.428	0.0047599	0.0144674
Pou6f1	556.78	0.762	-0.392	0.00479803	0.0145717
Mrpl14	547.78	0.719	-0.476	0.00481063	0.0146001
0610038B21Rik	106.07	0.648	-0.626	0.00483395	0.0146673
Mblac1	146.56	0.697	-0.52	0.00487361	0.0147768
Echdc1	60.86	0.628	-0.67	0.00488315	0.0147949
Gnb5	155.96	0.702	-0.51	0.00488146	0.0147949
Adipor2	3980.12	0.829	-0.27	0.00488776	0.0148052
Tmem63b	610.23	0.759	-0.397	0.00489611	0.0148233
Zfp579	177.75	0.637	-0.651	0.00490277	0.0148345
Nr3c1	3881.74	0.808	-0.308	0.00491214	0.0148537
Gdi2	13683.5	0.791	-0.338	0.00492337	0.0148841
S1pr1	2825.89	0.808	-0.308	0.004954	0.0149693
None	47.18	0.596	-0.747	0.00496351	0.0149944
Ssr3	6604.27	0.798	-0.326	0.00496763	0.0149988
None	101.94	0.659	-0.602	0.00496669	0.0149988
Nradd	80.83	0.628	-0.67	0.00497024	0.0150002
None	74.86	0.635	-0.655	0.00499857	0.0150783
Cdc14b	483.03	0.785	-0.35	0.00504551	0.0152162
Pcgf1	205.83	0.72	-0.475	0.00504763	0.0152189
Trf	110.2	0.538	-0.895	0.0050503	0.0152233
Zfp324	452.83	0.79	-0.339	0.00509816	0.0153601
Lgals1	23798.3	0.678	-0.56	0.00512712	0.015442
Ssna1	1032.48	0.781	-0.357	0.0051352	0.0154604
Zfp931	98.36	0.63	-0.666	0.00513708	0.0154623
Csnk1g2	2887.57	0.77	-0.377	0.00514554	0.015484
Spns1	1729.23	0.79	-0.341	0.00514869	0.0154898
Tmem203	63.73	0.605	-0.725	0.00521491	0.0156662
None	134.8	0.66	-0.6	0.00521384	0.0156662
[truncated: 533 more rows]

## Sheet: StingTKOvsWT.up
Gene Symbol (StingTKOvsWT.up)	baseMean (StingTKOvsWT.up)	FC (StingTKOvsWT.up)	log2FoldChange (StingTKOvsWT.up)	pvalue (StingTKOvsWT.up)	padj (StingTKOvsWT.up)
Cd209g	1192.8	1282.62	10.325	2.7e-192	3.35e-188
Plac8	856.39	31.296	4.968	4.68e-164	1.45e-160
Cd209f	1780.77	1364.82	10.414	1.05e-151	2.6e-148
Apol9b	233.23	170.716	7.415	2.72e-142	5.62e-139
Ramp3	408.2	139.501	7.124	5.96e-114	1.06e-110
Slfn4	1193.28	33.929	5.084	9.35e-105	1.29e-101
Ly6c2	1032.7	14.665	3.874	1.88e-104	2.33e-101
Cd300lf	1608.02	4.392	2.135	4.85e-87	5.01e-84
H2-Q6	1466.32	33.424	5.063	5.52e-85	4.89e-82
Plekhg4	184	74.817	6.225	1.07e-82	8.85e-80
Tnfsf8	327.27	10.233	3.355	8.41e-82	6.53e-79
Hsh2d	142.26	43.605	5.446	1.49e-80	1.09e-77
Pou3f1	224.32	60.49	5.919	1.46e-77	1.01e-74
None	1779.34	8.092	3.017	7.43e-74	4.61e-71
Rab15	146.35	89.091	6.477	6.56e-72	3.87e-69
Osbp2	188.65	22.133	4.468	2.38e-70	1.34e-67
Treml2	971.72	9.393	3.232	4.13e-67	2.23e-64
Acoxl	128.08	133.429	7.06	3.39e-64	1.68e-61
Oas1g	671.45	4.338	2.117	3.31e-60	1.52e-57
Kctd19	97.6	293.455	8.197	7.34e-60	3.25e-57
Apol9a	65.22	120.547	6.913	7.71e-60	3.3e-57
Usp18	1332.6	6.141	2.618	1.14e-59	4.55e-57
Oasl1	1291.54	15.166	3.923	1.4e-59	5.43e-57
H2-Q4	1601.86	4.072	2.026	6.13e-54	2.17e-51
H2-Q5	309.58	8.245	3.044	4.17e-53	1.44e-50
Klhl29	136.46	56.439	5.819	7.35e-52	2.4e-49
Sema6a	110.46	125.563	6.972	1.24e-49	3.85e-47
H2-Q7	1127.65	19.641	4.296	1.82e-49	5.52e-47
Ddit3	557.53	3.98	1.993	8.1e-49	2.28e-46
Tmem158	721.24	9.437	3.238	1.14e-48	3.15e-46
Card11	2314.73	6.952	2.797	7.29e-48	1.97e-45
Tppp3	110.95	17.186	4.103	1.67e-46	4.33e-44
Ccnd2	3571.18	5.886	2.557	2.34e-45	5.8e-43
Axl	7562.28	6.024	2.591	5.6e-45	1.36e-42
Parp11	1111.21	3.054	1.611	1e-44	2.39e-42
Ctnnd2	1598.87	4.449	2.153	1.55e-44	3.63e-42
Thbs2	110.77	19.625	4.295	3.07e-44	7.06e-42
Nlrc5	2458.44	2.632	1.396	3.34e-44	7.55e-42
Mpo	549.58	5.538	2.469	3.62e-44	8.02e-42
H2bc27	210.39	7.097	2.827	4.95e-44	1.08e-41
Gbp9	935.76	4.489	2.166	3.12e-43	6.67e-41
Oas3	8673.62	5.206	2.38	4.48e-43	9.43e-41
Helz2	5557.37	3.208	1.682	8.59e-42	1.78e-39
H3f4	50.43	16.998	4.087	3.83e-41	7.78e-39
Gbp6	81.16	20.875	4.384	6.66e-41	1.33e-38
Prtn3	362.17	7.572	2.921	3.49e-40	6.88e-38
Ly6a	5483.07	27.37	4.775	9.75e-40	1.86e-37
Phf11d	901.01	3.639	1.863	3.26e-39	6.12e-37
Zbp1	1511.68	6.917	2.79	6.39e-39	1.18e-36
Irf7	8322.51	10.596	3.405	1.05e-38	1.92e-36
Gbp4	118.01	17.734	4.148	2.17e-38	3.84e-36
Oasl2	6593.42	4.35	2.121	3.1e-38	5.41e-36
Pde7b	968.57	3.056	1.612	5.53e-38	9.53e-36
F830016B08Rik	136.62	17.372	4.119	2.43e-37	4.08e-35
Itgb7	3895.77	3.555	1.83	5.59e-37	9.24e-35
Mcoln3	602.52	4.922	2.299	2.28e-36	3.72e-34
Isg20	230.59	4.946	2.306	2.99e-36	4.82e-34
Mthfr	3095.71	2.502	1.323	3.31e-36	5.27e-34
Phf11b	735.8	3.519	1.815	4.18e-36	6.56e-34
Xaf1	1141.65	3.453	1.788	1.36e-35	2.06e-33
Tnc	152.46	15.714	3.974	1.82e-35	2.71e-33
Atp10a	687.75	3.256	1.703	2.2e-35	3.25e-33
Trim30b	157.43	6.034	2.593	3.36e-35	4.91e-33
C4b	167.1	19.483	4.284	4.88e-35	7.05e-33
Ifi206	964.1	15.999	4	7.84e-35	1.12e-32
Adgrg3	102.58	9.402	3.233	1.36e-34	1.92e-32
Sncg	35.03	150.903	7.237	1.42e-34	1.98e-32
Ifi213	671.78	16.633	4.056	5.65e-34	7.79e-32
Stat2	4631.09	2.822	1.497	3.01e-33	4.11e-31
Itpr1	1574.58	2.469	1.304	4.19e-33	5.6e-31
Gpr35	294.11	6.563	2.714	2.08e-32	2.72e-30
Tmem114	33.03	105.731	6.724	4.38e-32	5.6e-30
Tgm2	2317.21	3.567	1.835	4.51e-32	5.71e-30
Grap2	118.88	5.999	2.585	6.36e-32	7.9e-30
Sfxn5	1016.22	2.445	1.29	2.4e-31	2.94e-29
Irgm1	3068.24	2.678	1.421	2.41e-31	2.94e-29
Cpe	117.82	10.743	3.425	2.46e-31	2.97e-29
Dpy19l3	203.21	7.975	2.995	1.8e-30	2.09e-28
Ccdc86	757.65	2.577	1.365	2.06e-30	2.37e-28
Phf11a	211.23	5.353	2.42	3.36e-30	3.83e-28
Isg15	974.24	4.952	2.308	4.19e-30	4.72e-28
Ddx60	1346.71	3.335	1.738	6.56e-30	7.34e-28
Dhfr	1591.31	4.096	2.034	7.38e-30	8.17e-28
Il18bp	431.82	4.344	2.119	7.56e-30	8.31e-28
Mov10	2416.7	2.847	1.509	9e-30	9.79e-28
Tcstv4	304.19	5.27	2.398	2.22e-29	2.4e-27
Atp1b3	12644.1	3.493	1.805	2.26e-29	2.42e-27
1600014C10Rik	922.38	2.839	1.505	3.95e-29	4.19e-27
Rgl1	1976.47	2.424	1.278	6.54e-29	6.82e-27
Ass1	448.82	3.702	1.888	1.33e-28	1.34e-26
Gm26797	46.44	11.231	3.489	1.82e-28	1.83e-26
None	1067.43	2.443	1.289	5.97e-28	5.93e-26
Map2	35.99	57.195	5.838	6.66e-28	6.51e-26
Sorl1	2296.01	3.027	1.598	1.04e-27	1.01e-25
Oas1a	2270.45	3.005	1.588	2.31e-27	2.19e-25
Gria3	98.88	7.18	2.844	2.56e-27	2.4e-25
Tgtp2	303.37	6.894	2.785	2.61e-27	2.43e-25
Tap1	4822.29	2.942	1.557	3.06e-27	2.81e-25
Pkp3	106.52	5.378	2.427	5.41e-27	4.94e-25
Lipg	51.87	18.213	4.187	5.82e-27	5.28e-25
Ms4a4c	1009.48	10.293	3.364	7.6e-27	6.79e-25
Iigp1c	345.63	9.267	3.212	8.35e-27	7.4e-25
A530040E14Rik	72.88	5.929	2.568	9.03e-27	7.95e-25
Elane	437.65	4.429	2.147	1.17e-26	1.01e-24
Trp53i11	62.69	8.5	3.087	1.16e-26	1.01e-24
Aebp1	97.85	9.251	3.21	2.38e-26	2.03e-24
Efcab6	45.23	40.696	5.347	2.54e-26	2.16e-24
Eeig1	1584.37	2.66	1.412	3.42e-26	2.87e-24
Ifi204	2796.09	3.875	1.954	4.75e-26	3.96e-24
Slfn1	512.78	15.971	3.997	6.76e-26	5.59e-24
Olfml3	678.32	4.031	2.011	8.39e-26	6.9e-24
Slc22a18	90.44	5.098	2.35	9.6e-26	7.78e-24
Rigi	3319.97	2.526	1.337	1.25e-25	9.98e-24
Lgals9	4555.04	2.42	1.275	2.05e-25	1.62e-23
Slamf9	1316.41	2.484	1.313	2.13e-25	1.67e-23
Il17ra	1648.67	2.416	1.272	3.45e-25	2.69e-23
Col5a3	45.14	7.927	2.987	3.73e-25	2.89e-23
Znfx1	11435.6	2.636	1.398	3.88e-25	2.99e-23
Kdr	865.77	2.968	1.57	5.15e-25	3.94e-23
Enpp4	209.13	5.919	2.565	7.04e-25	5.36e-23
Ctsg	183.65	7.595	2.925	2.04e-24	1.53e-22
2810032G03Rik	22.47	351.124	8.456	2.41e-24	1.8e-22
Naa25	1174.27	2.152	1.106	3.18e-24	2.37e-22
Col1a1	970.02	9.334	3.223	3.57e-24	2.64e-22
Adrb1	56.5	8.546	3.095	5.68e-24	4.15e-22
Tent5c	922.96	2.903	1.537	6.03e-24	4.37e-22
Fhod1	1924.87	2.331	1.221	7.16e-24	5.17e-22
Trpm2	732.11	2.457	1.297	1.21e-23	8.56e-22
Tor3a	2943.5	2.173	1.12	1.2e-23	8.56e-22
Ccl12	288.1	6.893	2.785	1.25e-23	8.81e-22
Fam83f	379.97	3.556	1.83	1.29e-23	9.06e-22
Lgals3bp	20052.5	3.726	1.898	1.73e-23	1.2e-21
Ifi211	666.78	4.459	2.157	2.5e-23	1.73e-21
Fcnb	85.18	5.375	2.426	3.72e-23	2.57e-21
Tnfrsf23	796.29	4.626	2.21	4.79e-23	3.29e-21
Src	170.8	4.451	2.154	5.2e-23	3.54e-21
Ifi35	912.26	2.595	1.376	5.61e-23	3.77e-21
Adar	3612.66	2.064	1.045	5.61e-23	3.77e-21
Adgrb1	25.35	503.749	8.977	5.63e-23	3.77e-21
Col1a2	570.17	8.886	3.152	9.9e-23	6.57e-21
Csf1	562.43	4.082	2.029	1e-22	6.61e-21
H2-T22	2414.07	2.481	1.311	1.15e-22	7.55e-21
Bgn	134.88	7.366	2.881	1.17e-22	7.63e-21
Arhgap24	874.13	2.356	1.236	1.18e-22	7.68e-21
Kctd17	270.93	3.516	1.814	1.41e-22	9.09e-21
Col5a1	104.02	6.92	2.791	1.85e-22	1.19e-20
Trim30d	1326.39	2.826	1.499	1.92e-22	1.23e-20
Acacb	119.38	5.873	2.554	2.09e-22	1.33e-20
Lmtk2	1132.48	2.28	1.189	2.87e-22	1.82e-20
Napsa	1243.99	2.626	1.393	3.93e-22	2.47e-20
Slc25a22	895.87	2.183	1.127	3.95e-22	2.47e-20
Ifih1	2211.53	2.237	1.161	5.32e-22	3.3e-20
Tmem132a	706.86	2.425	1.278	6.93e-22	4.24e-20
Oas2	2266.46	2.459	1.298	8.2e-22	4.99e-20
Itgal	1276.66	3.038	1.603	1.28e-21	7.75e-20
Flrt3	1381.52	139.177	7.121	3.39e-21	2.01e-19
None	1385.53	1.956	0.968	3.44e-21	2.04e-19
None	21.16	24.505	4.615	3.52e-21	2.07e-19
None	71.79	8.952	3.162	4.09e-21	2.38e-19
4933430I17Rik	35.3	7.495	2.906	4.16e-21	2.41e-19
Rasgef1b	4145.29	2	1	4.19e-21	2.42e-19
Sparc	218.53	9.14	3.192	4.53e-21	2.6e-19
Slc15a3	5538.41	2.805	1.488	4.56e-21	2.61e-19
Ifi44	928.67	19.086	4.254	4.66e-21	2.65e-19
Slc18a1	120.67	4.645	2.216	6.25e-21	3.54e-19
H2-T10	254.71	3.513	1.813	6.27e-21	3.54e-19
Qpct	1352.06	2.293	1.197	6.34e-21	3.56e-19
Daxx	1783.4	2.188	1.13	6.42e-21	3.59e-19
Rnf213	31978.1	2.683	1.424	7.08e-21	3.94e-19
Spsb4	154.24	5.054	2.337	7.37e-21	4.08e-19
Cxcr3	326.23	3.149	1.655	7.68e-21	4.24e-19
Serpinb6b	570.98	2.91	1.541	9.59e-21	5.24e-19
Gm14461	71.28	5.209	2.381	9.84e-21	5.36e-19
None	161.23	5.768	2.528	1.03e-20	5.58e-19
Grhl2	27.62	41.052	5.359	1.17e-20	6.32e-19
Kat2a	1358.17	2.116	1.081	1.19e-20	6.39e-19
Inpp5j	81.26	4.49	2.167	1.67e-20	8.88e-19
F11r	270.17	3.086	1.626	1.79e-20	9.44e-19
Ctse	198.97	3.942	1.979	2.65e-20	1.39e-18
Chst3	441.69	2.429	1.281	3.67e-20	1.9e-18
Ahsa1	4854.11	2.114	1.08	3.75e-20	1.93e-18
Cemip	26.9	15.546	3.958	4.85e-20	2.48e-18
Plbd1	1792.27	17.362	4.118	5.37e-20	2.73e-18
Dpysl3	30.16	11.896	3.572	5.49e-20	2.78e-18
B4galnt1	2020.9	2.119	1.083	7.59e-20	3.83e-18
Rtp4	2881.87	2.913	1.543	9.52e-20	4.72e-18
Rasgrf2	30.02	13.626	3.768	1.02e-19	5.02e-18
Ccn2	66.75	7.738	2.952	1.22e-19	5.99e-18
Col3a1	91.04	12.124	3.6	1.63e-19	7.99e-18
Ttc28	634.25	2.845	1.508	1.75e-19	8.52e-18
Igtp	715.54	2.366	1.243	2.25e-19	1.09e-17
Neo1	470.17	2.928	1.55	2.32e-19	1.12e-17
Trmt61a	309.58	2.851	1.511	2.49e-19	1.2e-17
Acta2	154.14	4.917	2.298	2.98e-19	1.43e-17
None	533.31	2.904	1.538	2.99e-19	1.43e-17
Lox	99.85	6.33	2.662	5.55e-19	2.63e-17
Ccn1	29.01	9.511	3.25	5.76e-19	2.72e-17
1700017B05Rik	3694.28	2.004	1.003	5.97e-19	2.8e-17
Ly6m	27.46	11.128	3.476	7.94e-19	3.68e-17
Herc6	673.38	2.266	1.18	8.39e-19	3.87e-17
Adcy2	122.12	4.587	2.197	8.71e-19	4e-17
H2-K1	40181.6	3.121	1.642	9.3e-19	4.26e-17
Gngt2	447.84	2.373	1.247	9.95e-19	4.51e-17
Ece1	1650.7	1.929	0.948	1.3e-18	5.86e-17
Por	9242.38	2.391	1.258	1.41e-18	6.33e-17
Rrp12	710.64	2.262	1.177	1.58e-18	7.04e-17
Adgrg7	25.61	22.854	4.514	1.63e-18	7.24e-17
Bmp1	54.16	9.526	3.252	1.69e-18	7.48e-17
Syt11	909.46	2.087	1.061	1.8e-18	7.93e-17
Pmepa1	170.53	5.317	2.411	2.25e-18	9.85e-17
Postn	149.02	7.879	2.978	2.52e-18	1.1e-16
Enho	36.56	6.813	2.768	2.87e-18	1.24e-16
Sp100	4448.21	1.94	0.956	3.29e-18	1.42e-16
Cd34	130.03	5.37	2.425	3.59e-18	1.54e-16
Ephb2	31.94	6.087	2.606	4.26e-18	1.82e-16
Rrs1	637.91	2.215	1.148	6.06e-18	2.56e-16
Serpinb1a	255.12	3.318	1.73	6.76e-18	2.85e-16
Tmem40	35.67	6.921	2.791	8.31e-18	3.45e-16
Cipc	1587.36	1.844	0.883	8.53e-18	3.53e-16
Mafb	7511.09	2.164	1.114	8.88e-18	3.66e-16
Loxl2	37.93	6.977	2.803	9.1e-18	3.74e-16
Dnase1l3	31.79	12.881	3.687	9.91e-18	4.05e-16
Resf1	3926.32	2.204	1.14	1.03e-17	4.17e-16
Rhou	106.77	4.465	2.159	1.05e-17	4.25e-16
Kcnk12	101.71	4.809	2.266	1.26e-17	5.11e-16
Sh2d1b1	333.72	2.674	1.419	1.44e-17	5.81e-16
Oas1b	234.02	2.712	1.439	1.62e-17	6.52e-16
Col11a2	92.1	5.195	2.377	1.82e-17	7.27e-16
None	97.22	3.563	1.833	1.89e-17	7.52e-16
None	89.42	6.769	2.759	2.12e-17	8.44e-16
Irgm2	1330.72	2.24	1.164	2.46e-17	9.77e-16
Tap2	1286.94	2.014	1.01	2.49e-17	9.86e-16
Pprc1	1598.14	2.104	1.073	2.85e-17	1.12e-15
Gbp8	96.6	5.259	2.395	3.92e-17	1.53e-15
Arhgef18	304.96	2.918	1.545	4.36e-17	1.69e-15
Prr5l	400.91	2.92	1.546	5.17e-17	1.99e-15
Aen	498.29	2.133	1.093	5.29e-17	2.03e-15
Soat2	82.39	6.234	2.64	6.19e-17	2.37e-15
Itga5	5063.66	1.969	0.977	6.84e-17	2.61e-15
Cdca7	778.4	2.161	1.112	7.04e-17	2.68e-15
Ly6e	24224.6	2.816	1.494	7.06e-17	2.68e-15
Pbxip1	2590.82	2.107	1.075	8.83e-17	3.34e-15
Stat1	1271.21	2.048	1.034	9.44e-17	3.56e-15
Sp110	968.19	2.006	1.004	1.3e-16	4.9e-15
Gdpd5	1058.8	1.833	0.874	1.34e-16	5.01e-15
Enpp5	21.46	15.212	3.927	1.4e-16	5.24e-15
B430306N03Rik	1984.58	2.093	1.065	1.55e-16	5.76e-15
Pdlim7	758.17	2.143	1.1	1.59e-16	5.92e-15
Angptl2	3815.47	1.834	0.875	1.61e-16	5.98e-15
Tmem171	560.57	2.239	1.163	1.76e-16	6.49e-15
Rab44	113.96	4.358	2.124	1.78e-16	6.56e-15
Parp12	2981.75	1.907	0.931	1.95e-16	7.15e-15
Serpinh1	91.5	9.241	3.208	2.52e-16	9.21e-15
Sema7a	30.02	9.387	3.231	2.55e-16	9.29e-15
Parp10	1448.36	2.094	1.066	3.27e-16	1.19e-14
Pttg1	603.1	2.119	1.083	3.59e-16	1.29e-14
Sbk2	69.09	4.667	2.223	3.64e-16	1.31e-14
Cspg4	514.98	3.055	1.611	4.03e-16	1.44e-14
Gstp1	248.16	2.811	1.491	4.37e-16	1.56e-14
F730311O21Rik	203.26	2.551	1.351	4.42e-16	1.57e-14
Ngp	1242.36	3.771	1.915	4.55e-16	1.61e-14
Zfas1	628.05	2.442	1.288	4.54e-16	1.61e-14
Zfand2a	3415.27	1.756	0.813	5.06e-16	1.78e-14
Hrh2	84.28	3.692	1.884	5.61e-16	1.97e-14
Arhgap27	1446.34	1.902	0.928	8.03e-16	2.8e-14
Ifi209	1752.29	3.761	1.911	8.07e-16	2.81e-14
Uba7	2693.33	2.088	1.062	1.09e-15	3.73e-14
Pla2g5	74.77	6.243	2.642	1.21e-15	4.14e-14
Cx3cl1	54.38	4.43	2.147	1.23e-15	4.2e-14
Mak	150.5	3.598	1.847	1.29e-15	4.4e-14
None	421.29	2.803	1.487	1.73e-15	5.82e-14
Col5a2	136.81	10.581	3.403	1.82e-15	6.13e-14
Igfbp7	44.74	8.08	3.014	1.89e-15	6.33e-14
H2-T24	1211.56	2.368	1.244	2.11e-15	7.05e-14
Nupr1	254.59	2.422	1.276	2.16e-15	7.22e-14
Arfgef2	4094.07	1.771	0.825	2.17e-15	7.22e-14
Ccl4	1225.39	2.303	1.204	2.62e-15	8.68e-14
Rps6ka2	1678.77	1.965	0.975	2.64e-15	8.71e-14
Epdr1	54.88	3.789	1.922	2.98e-15	9.8e-14
None	128.34	3.114	1.639	3.37e-15	1.11e-13
Runx3	570.76	2.146	1.102	3.79e-15	1.24e-13
Fbln2	51.42	5.994	2.583	3.95e-15	1.29e-13
Mill2	157.74	4.587	2.197	4.46e-15	1.45e-13
Il1r2	64.95	4.445	2.152	5.2e-15	1.68e-13
Gcnt2	138.65	3.614	1.854	5.31e-15	1.71e-13
Zeb1	128.91	3.304	1.724	6.35e-15	2.03e-13
Ldlrap1	4190.42	1.824	0.867	6.35e-15	2.03e-13
Ifit3b	304.77	6.423	2.683	6.44e-15	2.06e-13
Slfn8	2110.79	2.404	1.265	6.98e-15	2.22e-13
Dennd1c	1523.91	1.839	0.879	7.64e-15	2.42e-13
Sdk2	44.5	5.928	2.567	7.66e-15	2.42e-13
Ube2l6	2484.37	2.253	1.172	8.14e-15	2.57e-13
Mybbp1a	4157.93	1.718	0.781	8.37e-15	2.64e-13
Pitpnm1	2183.91	1.762	0.817	1.2e-14	3.76e-13
Polr1a	1531.65	1.733	0.793	1.24e-14	3.85e-13
Timp3	71.48	6.62	2.727	1.26e-14	3.93e-13
Rinl	1480.14	1.75	0.807	1.27e-14	3.93e-13
Xylt1	2422.05	1.992	0.994	1.27e-14	3.94e-13
Cdk18	7355.72	1.848	0.886	1.29e-14	3.99e-13
Agap2	428.13	2.063	1.045	1.34e-14	4.12e-13
Pkdcc	279.71	4.456	2.156	1.35e-14	4.15e-13
Sirpb1c	265.66	3.098	1.631	1.46e-14	4.45e-13
Chil3	1319.61	3.461	1.791	1.68e-14	5.11e-13
Icam2	346.51	2.158	1.11	1.69e-14	5.13e-13
Letm1	1455.67	1.78	0.832	1.81e-14	5.47e-13
Arhgef5	22.43	6.853	2.777	2.01e-14	6.04e-13
Cmpk2	1805.49	2.579	1.367	2.14e-14	6.42e-13
Ccl7	2798.25	5.044	2.334	2.14e-14	6.42e-13
Zcchc2	2177.52	1.731	0.792	2.25e-14	6.72e-13
Mndal	1988.14	1.933	0.951	2.62e-14	7.81e-13
Serpine1	288.95	5.516	2.464	2.78e-14	8.24e-13
Slc25a25	746	1.804	0.851	2.91e-14	8.61e-13
Rassf8	1614.9	2.258	1.175	2.91e-14	8.61e-13
Phldb2	19.49	9.826	3.297	3.01e-14	8.86e-13
Or2v1	87.03	3.421	1.775	3.88e-14	1.13e-12
Tcof1	3242.72	1.743	0.801	4.08e-14	1.19e-12
Ceacam16	75.28	3.966	1.988	4.1e-14	1.19e-12
Hap1	78.75	3.196	1.676	4.79e-14	1.39e-12
Gnl1	1412.5	1.919	0.941	4.9e-14	1.42e-12
Nol9	1122.14	1.651	0.723	7.27e-14	2.09e-12
Ncdn	1301.03	1.723	0.785	7.64e-14	2.19e-12
L3mbtl3	365.73	2.111	1.078	7.83e-14	2.24e-12
Ltbp2	74.87	5.257	2.394	8.05e-14	2.3e-12
Nop2	1212.51	1.78	0.832	8.1e-14	2.3e-12
Syne1	5367.4	1.748	0.806	8.1e-14	2.3e-12
None	197.21	3.09	1.627	8.14e-14	2.31e-12
Mmp10	21.48	16.33	4.029	9.2e-14	2.6e-12
Cttn	80.52	5.306	2.408	9.68e-14	2.72e-12
Ifit3	1348.39	4.943	2.305	1.13e-13	3.14e-12
Fcgr4	1554.57	2.955	1.563	1.23e-13	3.41e-12
Iigp1	358.44	8.489	3.086	1.26e-13	3.48e-12
Parp9	2544.96	1.841	0.88	1.39e-13	3.82e-12
Cyp1b1	53.38	5.688	2.508	1.43e-13	3.93e-12
Nectin4	645.25	2.112	1.079	1.45e-13	3.96e-12
Serpinb1c	140.92	2.97	1.57	1.59e-13	4.35e-12
Nmi	299.45	2.101	1.071	1.63e-13	4.44e-12
Pik3ap1	20802	2.065	1.046	1.82e-13	4.94e-12
Msh3	560.83	1.94	0.956	2.07e-13	5.58e-12
Bst2	5736.33	2.615	1.387	2.32e-13	6.2e-12
St3gal5	3023.05	1.712	0.776	2.72e-13	7.23e-12
Crlf2	2317.64	2.198	1.136	2.98e-13	7.88e-12
Timp1	75.29	4.359	2.124	3.02e-13	7.98e-12
Ccnd1	10312.7	1.971	0.979	3.13e-13	8.25e-12
Trim30a	4631.09	2.057	1.04	3.82e-13	9.93e-12
Abcb1a	157.94	2.85	1.511	4.22e-13	1.09e-11
Col12a1	75.28	6.271	2.649	4.56e-13	1.17e-11
Fbn1	116.49	11.139	3.478	4.99e-13	1.27e-11
Slfn3	466.82	2.008	1.005	5.31e-13	1.35e-11
Atf5	1488.21	1.878	0.909	5.39e-13	1.36e-11
Arhgap26	620.2	1.843	0.882	5.44e-13	1.37e-11
Trem1	142.55	5.257	2.394	5.58e-13	1.41e-11
Trim35	5054.92	1.712	0.776	6.36e-13	1.6e-11
Kcnn4	6802.14	1.846	0.885	6.54e-13	1.64e-11
P2rx7	3594.13	2.047	1.033	6.73e-13	1.68e-11
C1qtnf6	295.56	2.121	1.084	7.06e-13	1.75e-11
Rnf144a	68	4.135	2.048	7.26e-13	1.79e-11
Rragd	548.13	2.222	1.152	7.27e-13	1.79e-11
Col4a2	103.2	4.39	2.134	7.73e-13	1.9e-11
Cpeb2	2021.55	1.843	0.882	8.55e-13	2.1e-11
Ifit1	1007.54	3.195	1.676	9.6e-13	2.35e-11
Hlcs	528.98	1.84	0.879	1.05e-12	2.55e-11
Sirpb1b	150.15	3.055	1.611	1.07e-12	2.6e-11
H2-M3	1116.4	1.954	0.967	1.09e-12	2.63e-11
Cbfa2t3	195.27	2.796	1.483	1.19e-12	2.88e-11
Rtl6	142.6	2.734	1.451	1.2e-12	2.88e-11
Slc28a2	868.85	1.812	0.858	1.24e-12	2.98e-11
Nop56	1346.2	1.777	0.83	1.25e-12	2.99e-11
H2-T23	6448.54	2.567	1.36	1.27e-12	3.03e-11
Abi3	131.55	3.172	1.665	1.28e-12	3.05e-11
Ifi205	49.26	7.499	2.907	1.4e-12	3.33e-11
Cox18	205.26	2.266	1.18	1.46e-12	3.45e-11
Il2rg	1130.57	1.847	0.885	1.58e-12	3.73e-11
Flt1	163.45	9.653	3.271	1.6e-12	3.76e-11
Man2b2	7493.08	1.851	0.889	1.64e-12	3.86e-11
Tdrd7	2110.17	1.718	0.781	1.74e-12	4.08e-11
Batf2	153.85	3.578	1.839	1.76e-12	4.12e-11
Dhx58	1787.06	2.122	1.085	1.79e-12	4.17e-11
Rhbdd2	583.44	1.796	0.845	1.79e-12	4.17e-11
Serpinb8	967.12	1.874	0.906	1.85e-12	4.29e-11
Mx2	285.67	2.696	1.431	1.86e-12	4.29e-11
Pwp2	725.19	1.752	0.809	1.88e-12	4.33e-11
Nhlrc2	1596.69	1.677	0.746	1.91e-12	4.4e-11
Cd244a	252.85	2.981	1.576	1.98e-12	4.54e-11
Cgas	654.13	1.907	0.932	2.64e-12	6.05e-11
Cd300e	197.36	2.843	1.507	2.68e-12	6.13e-11
Ftsj3	1272.47	1.631	0.705	2.83e-12	6.45e-11
Mdn1	2052.27	1.702	0.767	2.86e-12	6.49e-11
Spint2	62.99	3.741	1.904	2.88e-12	6.53e-11
Scarf1	814.32	1.95	0.963	3.09e-12	7e-11
Ogfr	2555.29	1.833	0.875	3.12e-12	7.05e-11
Siglec1	21538.9	3.027	1.598	3.19e-12	7.2e-11
Lcn2	413.55	3.556	1.83	3.24e-12	7.29e-11
Dot1l	3691.01	1.602	0.68	3.66e-12	8.24e-11
Ifi47	1196.27	2.266	1.18	3.73e-12	8.36e-11
Hspg2	95.31	5.911	2.563	3.78e-12	8.47e-11
Kcnh4	43.43	4.477	2.163	3.85e-12	8.6e-11
None	45.53	5.588	2.482	4.02e-12	8.95e-11
Osgin1	869.84	1.761	0.817	4.07e-12	9.06e-11
Gse1	1354.74	1.701	0.766	4.34e-12	9.6e-11
Nolc1	1091.87	1.783	0.835	4.41e-12	9.74e-11
Myb	75.69	3.658	1.871	4.47e-12	9.85e-11
Adra1a	274.04	3.084	1.625	4.7e-12	1.03e-10
Tspoap1	321.89	2.893	1.533	4.72e-12	1.04e-10
Slfn5	4959.24	2.474	1.307	4.73e-12	1.04e-10
Ccbe1	29.32	9.338	3.223	4.97e-12	1.09e-10
Mx1	1010.37	3.79	1.922	5.18e-12	1.13e-10
Phlpp1	975.46	1.705	0.77	5.33e-12	1.16e-10
None	32.24	4.812	2.267	5.34e-12	1.16e-10
Ltf	574.56	2.764	1.467	5.75e-12	1.25e-10
Plaur	1311.48	1.833	0.874	6.13e-12	1.33e-10
Tnfsf13b	126	2.583	1.369	6.95e-12	1.5e-10
Antxr1	33.83	6.064	2.6	7.06e-12	1.52e-10
Csf3r	1613.39	2.391	1.258	7.2e-12	1.55e-10
Casp7	912.07	1.697	0.763	7.31e-12	1.57e-10
Dclre1a	731.56	1.908	0.932	7.85e-12	1.68e-10
Crybg1	2854.34	1.615	0.691	8.95e-12	1.91e-10
Grem1	23.79	6.632	2.729	9.13e-12	1.94e-10
Tent4a	1487.49	1.577	0.657	9.34e-12	1.98e-10
Plk3	399.79	2.335	1.223	9.62e-12	2.04e-10
Jade2	3396.83	1.833	0.874	1.05e-11	2.21e-10
Fscn1	95.53	4.706	2.234	1.08e-11	2.27e-10
Bcl2l1	6528.91	1.719	0.781	1.09e-11	2.3e-10
Eif2ak2	2216.47	1.714	0.778	1.14e-11	2.39e-10
Slc52a3	36.26	3.962	1.986	1.19e-11	2.48e-10
Adpgk	1186.06	1.655	0.727	1.25e-11	2.62e-10
None	222.72	2.155	1.108	1.26e-11	2.63e-10
Nedd4	120.85	3.255	1.703	1.3e-11	2.69e-10
Psen2	2321.93	1.852	0.889	1.4e-11	2.91e-10
Bsn	1137.44	2.038	1.027	1.58e-11	3.28e-10
Serpinf1	51.1	3.476	1.798	1.66e-11	3.42e-10
Lrrc8d	1718.31	1.626	0.701	1.73e-11	3.58e-10
Tmco4	632.14	1.903	0.928	1.78e-11	3.67e-10
Abtb2	98.95	4.116	2.041	1.87e-11	3.83e-10
Selenow	793.41	2.125	1.088	1.95e-11	3.99e-10
Rhoh	443.75	1.868	0.902	1.99e-11	4.06e-10
Bcat1	39.83	6.807	2.767	2.02e-11	4.1e-10
Sell	184.24	3.679	1.879	2.19e-11	4.46e-10
Psmb8	2119.12	1.95	0.963	2.35e-11	4.77e-10
Ppp1r3e	398.73	1.879	0.91	2.41e-11	4.88e-10
Sh2b2	388.01	2.045	1.032	2.52e-11	5.09e-10
Sult6b1	62.33	3.442	1.783	2.79e-11	5.61e-10
Ripor2	262.43	2.633	1.397	2.8e-11	5.61e-10
Slc6a8	4384.83	1.794	0.843	2.85e-11	5.7e-10
Eng	1538.53	1.752	0.809	2.89e-11	5.78e-10
Alox15	21.69	8.911	3.156	2.92e-11	5.83e-10
Tcf7l2	638.07	1.85	0.887	3.17e-11	6.32e-10
Ddx21	2779.5	1.795	0.844	3.18e-11	6.32e-10
Trafd1	3742.54	1.801	0.849	3.42e-11	6.78e-10
Nfix	769.24	1.653	0.725	3.65e-11	7.22e-10
Chi3l1	61.26	4.622	2.208	3.66e-11	7.23e-10
Midn	3215.95	1.705	0.77	4.3e-11	8.48e-10
Ccdc88c	83.34	3.289	1.718	4.32e-11	8.51e-10
Icosl	950.97	1.68	0.748	4.33e-11	8.51e-10
Ms4a3	34.2	4.43	2.147	4.36e-11	8.57e-10
None	87.57	2.819	1.495	4.39e-11	8.6e-10
Trim34a	491.79	1.853	0.89	4.53e-11	8.87e-10
Osbpl5	79.31	4.345	2.119	5.06e-11	9.87e-10
Rapgef3	52.79	3.857	1.948	5.32e-11	1.03e-09
Larp1	6264.98	1.634	0.709	5.39e-11	1.05e-09
None	37.79	3.565	1.834	5.53e-11	1.07e-09
Ncor2	6613.13	1.627	0.702	5.57e-11	1.08e-09
Fam171a2	46.6	3.5	1.807	5.87e-11	1.13e-09
None	49.97	6.105	2.61	5.88e-11	1.13e-09
None	28.63	4.652	2.218	6.09e-11	1.17e-09
Zfp469	68.11	3.729	1.899	6.51e-11	1.24e-09
Srm	802.58	1.847	0.885	6.55e-11	1.25e-09
Gba1	3923.85	1.64	0.714	6.63e-11	1.26e-09
Plin2	20243.6	2.066	1.046	6.73e-11	1.28e-09
Ptk2b	9366.41	1.663	0.734	6.82e-11	1.3e-09
Abca8b	120.62	2.659	1.411	6.93e-11	1.31e-09
Unk	1089.83	1.575	0.656	7.39e-11	1.4e-09
Itpr3	4140.29	1.783	0.834	7.55e-11	1.43e-09
Myo18a	3841.79	1.606	0.683	7.63e-11	1.44e-09
Ccnd3	2175.57	1.604	0.682	7.88e-11	1.48e-09
Grwd1	516.54	1.942	0.957	8.07e-11	1.52e-09
Pgbd5	34.53	5.437	2.443	8.09e-11	1.52e-09
Ier5	4570.65	1.95	0.963	8.12e-11	1.52e-09
Themis2	5229.06	1.899	0.925	9.02e-11	1.69e-09
Lrp12	4667.54	1.621	0.697	9.23e-11	1.72e-09
Hgh1	213.21	2.367	1.243	9.8e-11	1.82e-09
Col6a3	42.21	6.365	2.67	1.01e-10	1.87e-09
Cdca7l	946.51	1.784	0.836	1.07e-10	1.97e-09
Pced1b	307.22	2.111	1.078	1.07e-10	1.98e-09
Ezr	1861.7	1.68	0.749	1.12e-10	2.06e-09
Tlr3	599.3	2.279	1.188	1.16e-10	2.13e-09
Ifit2	2785.99	3.422	1.775	1.21e-10	2.22e-09
Serpine2	29.38	4.571	2.192	1.23e-10	2.25e-09
None	44.88	3.26	1.705	1.31e-10	2.38e-09
Cdh11	24.45	6.021	2.59	1.39e-10	2.52e-09
Tlr5	171.31	2.34	1.227	1.42e-10	2.57e-09
Pecam1	92.67	3.305	1.725	1.42e-10	2.58e-09
Cd69	135.49	3.79	1.922	1.48e-10	2.67e-09
Ppp1r13b	986.57	1.618	0.694	1.48e-10	2.68e-09
Bop1	1204.02	1.625	0.7	1.5e-10	2.69e-09
Gm6545	79.11	8.397	3.07	1.63e-10	2.92e-09
None	2072.51	1.629	0.704	1.68e-10	3.02e-09
Ifi203	2585.37	1.922	0.943	1.69e-10	3.03e-09
Tmem184b	2909.52	1.629	0.704	1.84e-10	3.28e-09
Tmem119	107.34	3.843	1.942	1.89e-10	3.37e-09
Btbd19	295.89	2.032	1.023	1.93e-10	3.43e-09
Prdm16	46.41	4.962	2.311	2.12e-10	3.75e-09
Col6a1	36.9	7.703	2.946	2.3e-10	4.04e-09
Zfp777	562.13	1.783	0.835	2.35e-10	4.12e-09
Mn1	41.87	3.457	1.79	2.38e-10	4.17e-09
Colec12	1245.16	2.413	1.271	2.45e-10	4.28e-09
Fcho1	1055.36	1.712	0.776	2.45e-10	4.28e-09
Rhbdf2	2158.98	1.566	0.647	2.48e-10	4.33e-09
Plek	12410.1	1.827	0.869	2.51e-10	4.37e-09
Ifi207	6704.19	1.907	0.931	2.71e-10	4.7e-09
Mlkl	744.77	1.661	0.732	2.88e-10	4.99e-09
Adam8	35038.2	2.082	1.058	2.89e-10	5e-09
Plcb2	2320.01	1.529	0.613	2.91e-10	5.03e-09
Lamb1	27.49	4.825	2.27	2.94e-10	5.07e-09
Slc9a5	328.58	2.318	1.213	2.99e-10	5.13e-09
Fam53c	2287.91	1.533	0.616	3.02e-10	5.18e-09
Rap1gap2	141.15	2.555	1.353	3.03e-10	5.19e-09
Akap6	55.99	5.48	2.454	3.05e-10	5.22e-09
Padi4	629.86	1.871	0.904	3.12e-10	5.32e-09
AA467197	140.81	3.367	1.751	3.26e-10	5.53e-09
Max	2191.71	1.502	0.587	3.37e-10	5.71e-09
Psmb10	2340.17	1.911	0.934	4.25e-10	7.11e-09
Fgd2	2018.45	1.73	0.791	4.27e-10	7.14e-09
Socs1	81.28	3.28	1.714	4.33e-10	7.23e-09
Dok3	2214.3	1.771	0.825	4.44e-10	7.41e-09
Cysltr2	57.42	3.761	1.911	4.46e-10	7.43e-09
Nlrc3	566.68	1.727	0.789	4.54e-10	7.55e-09
Ecm1	2088.63	2.335	1.223	4.8e-10	7.97e-09
Noct	359.41	2.234	1.16	4.99e-10	8.25e-09
Igkc	27.14	10.003	3.322	5.12e-10	8.44e-09
Misp	24.28	6.505	2.701	5.66e-10	9.27e-09
Oas1h	27.7	5.112	2.354	5.7e-10	9.31e-09
Pnp	1176.11	1.587	0.666	6.09e-10	9.93e-09
Fcgr1	6085.15	2.431	1.282	6.65e-10	1.08e-08
Dennd4b	3817.15	1.562	0.643	6.92e-10	1.12e-08
Cblb	3988.71	1.592	0.671	7.2e-10	1.16e-08
Nkain1	343.85	2.046	1.033	7.53e-10	1.21e-08
Slc2a3	756.58	1.68	0.748	7.9e-10	1.27e-08
Sesn2	1056.63	1.632	0.706	7.99e-10	1.29e-08
Tbc1d9	2536.43	1.615	0.692	8.08e-10	1.3e-08
Ssc5d	42.29	4.517	2.175	8.37e-10	1.34e-08
Ccny	4326.25	1.583	0.662	8.57e-10	1.37e-08
None	77.97	3.156	1.658	8.57e-10	1.37e-08
Slco3a1	300.29	2.328	1.219	8.71e-10	1.39e-08
Cd177	90.07	2.669	1.416	8.85e-10	1.41e-08
Tnfsf14	186.17	2.174	1.12	9.26e-10	1.47e-08
Pml	2971.73	1.554	0.636	9.42e-10	1.49e-08
Polr1g	377.67	1.826	0.869	9.8e-10	1.55e-08
Kri1	407.71	1.829	0.871	1e-09	1.58e-08
B4galt5	7083.08	1.649	0.721	1.04e-09	1.63e-08
Nid1	23.19	6.246	2.643	1.05e-09	1.65e-08
Dmwd	577.45	2.405	1.266	1.09e-09	1.71e-08
Col23a1	106.04	2.583	1.369	1.14e-09	1.79e-08
Rin1	67.32	2.936	1.554	1.19e-09	1.86e-08
Slc23a2	6413.59	1.618	0.694	1.23e-09	1.93e-08
Chac1	97.26	3.08	1.623	1.36e-09	2.12e-08
Cep170b	1449.48	1.641	0.715	1.42e-09	2.21e-08
Cd5l	2521.45	3.848	1.944	1.47e-09	2.29e-08
Aopep	3597.77	1.585	0.664	1.5e-09	2.32e-08
Coro2a	5057.52	1.6	0.678	1.52e-09	2.36e-08
Rflnb	52.57	2.919	1.545	1.56e-09	2.42e-08
Hmcn2	29.28	5.405	2.434	1.66e-09	2.56e-08
Bid	2057.26	1.649	0.721	1.72e-09	2.65e-08
Lama3	559.64	1.745	0.804	1.72e-09	2.65e-08
Nod1	680.06	1.822	0.866	1.87e-09	2.86e-08
Scap	1347.43	1.639	0.713	1.87e-09	2.86e-08
Ddx24	3187.57	1.54	0.623	1.94e-09	2.96e-08
Enah	38.83	5.123	2.357	1.97e-09	3.01e-08
Nol6	1782.89	1.558	0.64	2e-09	3.04e-08
Qng1	1415.34	1.671	0.741	2e-09	3.04e-08
Specc1	4822.13	1.51	0.595	2.03e-09	3.08e-08
Tomm34	1163.52	1.489	0.574	2.05e-09	3.11e-08
Galnt12	747.22	1.928	0.947	2.17e-09	3.28e-08
Emc1	3445.96	1.561	0.643	2.44e-09	3.67e-08
Ms4a14	884.57	2.252	1.171	2.46e-09	3.69e-08
Dhrs9	1241.16	1.742	0.801	2.56e-09	3.83e-08
Tha1	116.2	2.262	1.178	2.64e-09	3.94e-08
Fbxw17	932.91	1.693	0.759	2.65e-09	3.95e-08
Taf4b	140.07	2.452	1.294	2.72e-09	4.05e-08
Id3	272.27	6.333	2.663	2.8e-09	4.16e-08
Gpr171	46.66	3.619	1.856	2.81e-09	4.17e-08
Icam1	1964.42	1.593	0.672	2.94e-09	4.34e-08
Atp6v0a2	1486.72	1.505	0.59	3.18e-09	4.69e-08
Slfn9	3469.9	1.713	0.776	3.22e-09	4.73e-08
Pparg	914.58	1.65	0.722	3.32e-09	4.87e-08
Galnt3	136.53	2.621	1.39	3.39e-09	4.97e-08
Tada3	817.1	1.585	0.664	3.47e-09	5.07e-08
Mogat2	24.64	4.034	2.012	3.71e-09	5.4e-08
Slfn2	6876.43	1.726	0.787	3.87e-09	5.61e-08
Zdhhc18	1753.23	1.596	0.674	3.89e-09	5.63e-08
Nr1h3	296.56	2.454	1.295	3.95e-09	5.71e-08
Aif1	972.65	1.851	0.888	3.98e-09	5.74e-08
Pla2r1	85.84	3.048	1.608	3.99e-09	5.76e-08
Fstl1	73.3	6.496	2.7	4.03e-09	5.8e-08
Pigs	2790.44	1.564	0.645	4.26e-09	6.13e-08
Nlrp1b	1405.19	1.673	0.742	4.36e-09	6.25e-08
Rasgrp2	122.34	2.358	1.237	4.77e-09	6.82e-08
Fam234b	473.77	1.733	0.793	5.07e-09	7.23e-08
Rcn1	201.71	2.326	1.218	5.09e-09	7.25e-08
Idua	1609.12	1.607	0.684	5.17e-09	7.35e-08
A930037H05Rik	233.94	2.047	1.033	5.25e-09	7.45e-08
Gns	18508.8	1.774	0.827	5.27e-09	7.47e-08
Pdrg1	814.6	1.681	0.749	5.31e-09	7.52e-08
H2-D1	70872.7	2.417	1.273	5.42e-09	7.65e-08
None	131.87	2.372	1.246	5.73e-09	8.06e-08
Gpatch4	259.58	2.007	1.005	5.79e-09	8.12e-08
Zbtb21	1172.7	1.521	0.605	5.79e-09	8.12e-08
Ccl2	4807.11	2.567	1.36	6.13e-09	8.59e-08
Myl9	15.21	12.262	3.616	6.18e-09	8.65e-08
9530082P21Rik	63.43	2.411	1.269	6.28e-09	8.77e-08
Hp	123.41	3.169	1.664	6.3e-09	8.79e-08
Aars1	4392.75	1.711	0.775	6.4e-09	8.92e-08
Lrrc39	36.93	3.53	1.82	6.74e-09	9.38e-08
Dtx3l	4088.79	1.763	0.818	6.8e-09	9.42e-08
Oas1c	213.84	2.162	1.112	7.09e-09	9.82e-08
Nat10	879.9	1.602	0.68	7.14e-09	9.87e-08
Slc35d1	437.97	1.711	0.775	7.34e-09	1.01e-07
Myo1d	91.23	2.627	1.394	7.38e-09	1.02e-07
Gaa	3696.49	1.602	0.68	7.5e-09	1.03e-07
Ifrd2	512.55	1.716	0.779	7.52e-09	1.04e-07
Dph2	342.66	1.744	0.802	7.73e-09	1.06e-07
Mrto4	616.17	1.758	0.814	8.06e-09	1.1e-07
Tpst1	694.89	1.601	0.679	8.11e-09	1.11e-07
Plekha4	53.39	3.076	1.621	8.22e-09	1.12e-07
Dnajc1	1147.84	1.518	0.602	8.29e-09	1.13e-07
Lrg1	28.42	4.647	2.216	8.58e-09	1.17e-07
Polr3e	661.5	1.583	0.662	8.67e-09	1.18e-07
AU020206	1970.49	1.622	0.698	8.71e-09	1.18e-07
Trem3	37.3	3.734	1.901	8.83e-09	1.2e-07
Cd22	275.92	2.814	1.492	8.91e-09	1.21e-07
B2m	47038.1	2.072	1.051	9.1e-09	1.23e-07
Acap1	420.94	1.787	0.837	9.22e-09	1.24e-07
Sirpb1a	133.35	3.24	1.696	9.32e-09	1.26e-07
Timeless	973.23	1.647	0.72	9.54e-09	1.28e-07
Plxna1	12398	1.804	0.851	1.06e-08	1.42e-07
Bysl	578.14	1.711	0.775	1.14e-08	1.52e-07
N4bp1	1922.33	1.629	0.704	1.17e-08	1.57e-07
Itgb2l	52.29	3.308	1.726	1.2e-08	1.59e-07
Ffar2	25.45	4.468	2.159	1.21e-08	1.61e-07
Prr5	52.29	2.909	1.54	1.22e-08	1.62e-07
None	31.92	3.428	1.778	1.29e-08	1.72e-07
Ppan	518.17	1.599	0.677	1.3e-08	1.72e-07
Def8	1749.76	1.564	0.645	1.32e-08	1.74e-07
Scarf2	89.23	2.347	1.231	1.32e-08	1.74e-07
None	43.97	2.851	1.512	1.36e-08	1.8e-07
Neurl1a	65.54	2.379	1.251	1.46e-08	1.91e-07
Rnf187	4041.78	1.591	0.67	1.45e-08	1.91e-07
Chpf	32.44	3.962	1.986	1.46e-08	1.91e-07
Iffo2	951.91	1.539	0.622	1.49e-08	1.95e-07
Aga	686.65	1.686	0.754	1.7e-08	2.21e-07
Ptpn1	4739.2	1.541	0.624	1.75e-08	2.27e-07
Dctd	111.41	2.396	1.261	1.85e-08	2.39e-07
Stard13	28.62	3.631	1.86	1.89e-08	2.44e-07
Cep250	2795.24	1.516	0.6	1.95e-08	2.52e-07
Cog1	1203.69	1.503	0.588	2.05e-08	2.64e-07
Ctsh	4323.29	1.894	0.922	2.05e-08	2.64e-07
Zfp334	40.57	3.017	1.593	2.14e-08	2.75e-07
5033406O09Rik	86.92	2.217	1.149	2.16e-08	2.78e-07
Fblim1	4374.28	1.665	0.736	2.24e-08	2.87e-07
Cd72	3604.85	2.086	1.061	2.26e-08	2.89e-07
Dmpk	762.41	4.09	2.032	2.26e-08	2.89e-07
Noc2l	2100.86	1.481	0.566	2.29e-08	2.92e-07
Tnfsf10	147.28	3.185	1.671	2.35e-08	3e-07
Bco2	73.33	2.345	1.23	2.38e-08	3.04e-07
Lrp11	228.31	2.24	1.164	2.44e-08	3.11e-07
None	70.09	2.682	1.423	2.46e-08	3.12e-07
Plcg2	6645.43	1.518	0.602	2.48e-08	3.15e-07
Pald1	710.83	1.914	0.936	2.61e-08	3.3e-07
Cald1	68.15	4.329	2.114	2.92e-08	3.67e-07
Calml4	59.91	4.544	2.184	2.96e-08	3.73e-07
Sez6l2	111.81	2.555	1.353	2.97e-08	3.73e-07
Ubr4	13711.8	1.605	0.683	2.97e-08	3.74e-07
Trib3	292.49	2.219	1.15	3e-08	3.76e-07
Hdc	33.18	3.723	1.896	3.02e-08	3.79e-07
Cxcl14	423.15	1.717	0.78	3.05e-08	3.82e-07
Hck	3497.09	1.53	0.614	3.15e-08	3.93e-07
Erap1	2514.39	1.564	0.645	3.29e-08	4.1e-07
Klrk1	20.5	4.785	2.259	3.33e-08	4.15e-07
Pla2g2e	71.5	4.07	2.025	3.53e-08	4.4e-07
Gm11425	75.78	2.444	1.29	3.54e-08	4.41e-07
Htra3	65.72	2.641	1.401	3.56e-08	4.42e-07
Cycs	619.32	1.646	0.719	3.58e-08	4.45e-07
Tmem238	137.57	2.485	1.313	3.62e-08	4.49e-07
Gnptg	711.15	1.819	0.863	3.83e-08	4.74e-07
Nlrx1	684.4	1.617	0.694	3.88e-08	4.79e-07
Havcr2	1032.72	1.59	0.669	4.14e-08	5.1e-07
Aatk	1316.88	1.605	0.683	4.25e-08	5.22e-07
Ly75	56.43	3.789	1.922	4.32e-08	5.3e-07
Acp5	179.07	2.782	1.476	4.33e-08	5.3e-07
Mlph	32.99	3.947	1.981	4.64e-08	5.66e-07
Gla	4996.55	1.507	0.591	4.75e-08	5.79e-07
Mcemp1	46.03	2.67	1.417	5.09e-08	6.19e-07
Sh2d3c	1429.66	1.56	0.641	5.24e-08	6.36e-07
Pgs1	1599.02	1.46	0.546	5.27e-08	6.39e-07
Gpc1	500.64	1.851	0.888	5.54e-08	6.71e-07
Trim30c	184.01	2.992	1.581	5.61e-08	6.78e-07
Cmtm8	39.5	2.706	1.436	5.7e-08	6.88e-07
Plcxd2	280.51	2.962	1.567	5.91e-08	7.11e-07
Plaat3	421.33	1.688	0.755	6.11e-08	7.35e-07
Camk2d	3496.99	1.584	0.664	6.18e-08	7.42e-07
Rnf114	3308.53	1.517	0.601	6.2e-08	7.44e-07
Itga11	32.07	2.941	1.556	6.3e-08	7.55e-07
Morc2a	1484.09	1.566	0.647	6.33e-08	7.57e-07
Rbm19	754.92	1.618	0.694	6.42e-08	7.68e-07
Mical2	919.51	1.62	0.696	6.47e-08	7.73e-07
E2f3	859.76	1.587	0.666	6.69e-08	7.98e-07
Polr3d	331.45	1.724	0.786	6.97e-08	8.29e-07
Rai14	936.85	1.682	0.75	7.01e-08	8.33e-07
Rhobtb2	690.98	1.635	0.709	7.02e-08	8.33e-07
Zc3h7b	1935.15	1.468	0.554	7.43e-08	8.8e-07
Rrbp1	7342.39	1.616	0.692	7.56e-08	8.95e-07
Heatr1	1902.47	1.542	0.625	7.71e-08	9.1e-07
Crtc1	539.62	1.642	0.716	7.79e-08	9.18e-07
Ablim1	53.27	3.174	1.666	7.82e-08	9.22e-07
Nr4a2	39.2	2.923	1.547	7.92e-08	9.33e-07
Ctsz	21849.3	1.801	0.849	8.27e-08	9.72e-07
None	213.11	2.273	1.184	8.29e-08	9.73e-07
Zfp319	1297.57	1.479	0.564	8.53e-08	9.99e-07
Lyn	6486.58	1.511	0.595	8.6e-08	1.01e-06
Lonrf3	2127.22	1.49	0.575	8.68e-08	1.02e-06
Ddx27	973.53	1.484	0.569	8.85e-08	1.03e-06
Metrnl	8947.95	1.692	0.758	8.95e-08	1.05e-06
H2-DMb2	61.61	2.667	1.415	9.03e-08	1.05e-06
Fat1	61.75	5.075	2.343	9.08e-08	1.06e-06
B3galt6	256.13	1.91	0.934	9.17e-08	1.07e-06
Usp36	752.79	1.539	0.622	9.27e-08	1.08e-06
Lrrc25	3860.91	1.546	0.628	9.67e-08	1.12e-06
4933412E12Rik	137.61	1.906	0.93	9.83e-08	1.14e-06
Pde6b	60.52	3.16	1.66	1.01e-07	1.16e-06
Notch4	286.32	1.92	0.941	1.08e-07	1.23e-06
Klra2	122.58	2.98	1.575	1.08e-07	1.24e-06
Tapbpl	598.47	1.679	0.747	1.14e-07	1.3e-06
Dck	3937.72	1.573	0.653	1.17e-07	1.34e-06
Bcl2l11	3516.15	1.624	0.7	1.22e-07	1.39e-06
Tnfsf13	80.23	2.13	1.091	1.23e-07	1.4e-06
Hnrnpab	3493.63	1.571	0.651	1.25e-07	1.42e-06
Phc2	3561.95	1.467	0.553	1.31e-07	1.48e-06
Arhgef2	6415.4	1.489	0.575	1.37e-07	1.54e-06
Usb1	1203.65	1.523	0.607	1.49e-07	1.68e-06
Fkbp5	1110.84	1.667	0.737	1.54e-07	1.72e-06
Tpcn2	2381.9	1.472	0.558	1.55e-07	1.74e-06
Endod1	2309.26	1.446	0.532	1.56e-07	1.74e-06
Smg5	1641.47	1.439	0.525	1.57e-07	1.75e-06
Trim46	61.88	2.496	1.32	1.58e-07	1.76e-06
Dennd1b	2628.32	1.463	0.549	1.73e-07	1.92e-06
Dusp8	40.57	3.201	1.678	1.78e-07	1.98e-06
Snx11	495.66	1.57	0.651	1.83e-07	2.02e-06
Chst15	64.7	2.977	1.574	1.83e-07	2.02e-06
Dhx34	1245.55	1.567	0.648	1.84e-07	2.03e-06
Il1rl2	73.26	2.347	1.231	1.9e-07	2.1e-06
Exosc1	451.55	1.571	0.652	1.92e-07	2.11e-06
Selenbp2	29.53	6.25	2.644	1.94e-07	2.13e-06
Tnf	1528.57	1.805	0.852	1.96e-07	2.14e-06
Nek6	2389.09	1.514	0.599	1.97e-07	2.15e-06
Lzts2	274.1	2.04	1.028	2.13e-07	2.33e-06
Asb2	101.84	2.802	1.486	2.14e-07	2.34e-06
Gvin2	176.97	2.179	1.124	2.16e-07	2.36e-06
Slc6a17	35.86	4.406	2.14	2.26e-07	2.45e-06
Ralgds	940.91	1.58	0.66	2.27e-07	2.46e-06
Gatad2a	4343.75	1.445	0.531	2.32e-07	2.51e-06
P2ry14	443.76	1.647	0.72	2.33e-07	2.52e-06
Slc37a1	348.44	1.726	0.788	2.34e-07	2.53e-06
Extl3	3836.1	1.445	0.531	2.37e-07	2.56e-06
Usp25	4066.31	1.453	0.539	2.43e-07	2.61e-06
Fabp3	43.2	2.58	1.368	2.45e-07	2.63e-06
Dgat2	45.37	3.02	1.595	2.54e-07	2.72e-06
None	293.21	1.957	0.969	2.56e-07	2.75e-06
Pou2f2	1521.24	1.655	0.727	2.57e-07	2.75e-06
Nrg2	67.38	2.472	1.306	2.58e-07	2.76e-06
Parvg	3158.81	1.596	0.674	2.68e-07	2.86e-06
Dhx30	1597.54	1.416	0.502	2.74e-07	2.91e-06
Pinx1	152.54	2.004	1.003	2.77e-07	2.94e-06
Sil1	811.51	1.641	0.714	2.81e-07	2.98e-06
Noa1	521.34	1.575	0.655	2.85e-07	3.02e-06
Gm32591	27.63	3.839	1.941	2.85e-07	3.02e-06
None	47.14	2.263	1.178	2.88e-07	3.04e-06
Tapbp	10499.4	1.729	0.79	2.92e-07	3.08e-06
Aatf	429.88	1.617	0.693	2.93e-07	3.09e-06
Ap5z1	1293.57	1.468	0.554	3.12e-07	3.28e-06
Necap1	2058.56	1.509	0.594	3.18e-07	3.34e-06
Lrpap1	2743.63	1.505	0.59	3.44e-07	3.59e-06
Srf	1427.03	1.453	0.539	3.53e-07	3.69e-06
Crebzf	1190	1.491	0.576	3.97e-07	4.11e-06
Nosip	1291.19	1.533	0.616	3.99e-07	4.12e-06
Camkk2	3206.27	1.422	0.508	3.99e-07	4.12e-06
Nt5c3	612.43	1.552	0.634	3.98e-07	4.12e-06
S100a9	834.9	2.345	1.23	4.01e-07	4.14e-06
Ggct	54.46	2.555	1.353	4.09e-07	4.22e-06
Trio	5768.73	1.444	0.531	4.11e-07	4.23e-06
Loxl1	24.12	6.395	2.677	4.15e-07	4.26e-06
Ccdc97	1481.61	1.441	0.527	4.27e-07	4.38e-06
Fmnl2	362.72	1.888	0.917	4.29e-07	4.39e-06
Trp53	2339.51	1.431	0.518	4.31e-07	4.41e-06
Prpf38a	726.26	1.44	0.526	4.33e-07	4.43e-06
9930111J21Rik1	694.46	1.597	0.676	4.39e-07	4.48e-06
Cd5	49.93	2.538	1.343	4.46e-07	4.54e-06
Nrap	64.22	2.777	1.473	4.57e-07	4.63e-06
Casp4	393.77	1.801	0.849	4.57e-07	4.63e-06
Capn5	1161.73	1.537	0.62	4.67e-07	4.73e-06
Ist1	2411.29	1.438	0.524	4.7e-07	4.75e-06
Smad7	388.56	1.848	0.886	4.8e-07	4.85e-06
Snrpa1	549.05	1.514	0.598	4.82e-07	4.86e-06
None	58.1	2.784	1.477	5.07e-07	5.11e-06
Mogs	1697.93	1.43	0.516	5.12e-07	5.15e-06
Stra6l	361.96	1.999	0.999	5.21e-07	5.22e-06
P2rx1	36.63	2.785	1.478	5.36e-07	5.36e-06
None	71	2.44	1.287	5.53e-07	5.52e-06
Ywhag	11440.2	1.522	0.606	5.57e-07	5.55e-06
Mrm3	123.16	2.036	1.026	5.59e-07	5.57e-06
Epsti1	1797.61	1.566	0.647	5.63e-07	5.6e-06
Ccdc180	67.97	2.326	1.218	6.19e-07	6.14e-06
Basp1	7935.77	1.587	0.667	6.22e-07	6.16e-06
Lrrc47	1248.76	1.522	0.606	6.42e-07	6.35e-06
Sbno2	4345.52	1.453	0.539	6.53e-07	6.44e-06
Rnf149	2760.69	1.501	0.586	6.61e-07	6.52e-06
Cyfip2	3150.06	1.498	0.583	6.74e-07	6.63e-06
Fut7	146.22	2.288	1.194	6.88e-07	6.76e-06
Creb3	1388.7	1.538	0.621	6.98e-07	6.85e-06
Rtn4rl1	90.05	2.167	1.116	7.08e-07	6.93e-06
Slc52a2	624.61	1.495	0.58	7.12e-07	6.96e-06
Csf2ra	4949.57	1.63	0.705	7.13e-07	6.97e-06
Cped1	144.73	1.959	0.97	7.15e-07	6.99e-06
Cpeb1	326.48	1.869	0.903	7.17e-07	7e-06
Fgfr1	114.17	3.126	1.644	7.18e-07	7e-06
Jun	5490.14	1.574	0.654	7.54e-07	7.34e-06
Dnhd1	37.67	2.783	1.477	7.81e-07	7.59e-06
Igf2bp2	907.32	1.893	0.921	7.81e-07	7.59e-06
Prag1	709.57	1.518	0.603	8.06e-07	7.82e-06
Ipcef1	30.35	4.223	2.078	8.34e-07	8.07e-06
Gm5431	1418.67	1.764	0.819	8.61e-07	8.33e-06
Polr1b	586.51	1.547	0.629	8.74e-07	8.43e-06
Msl3l2	169.04	1.865	0.899	8.82e-07	8.5e-06
Tbrg4	1162.66	1.474	0.56	8.85e-07	8.52e-06
Piezo1	9135.31	1.504	0.589	8.92e-07	8.59e-06
Gm16061	47.06	2.645	1.403	8.98e-07	8.62e-06
Large1	925.21	1.469	0.554	9.08e-07	8.72e-06
Mafk	898.64	1.559	0.641	9.29e-07	8.9e-06
Slpi	69.23	2.493	1.318	9.45e-07	9.05e-06
Rnf34	1093.9	1.42	0.506	9.5e-07	9.09e-06
Sf3a2	1514.36	1.443	0.529	9.52e-07	9.1e-06
Morn4	105.95	2.013	1.009	9.58e-07	9.13e-06
Ash2l	1671.52	1.382	0.466	9.68e-07	9.2e-06
A430088P11Rik	28.79	2.718	1.443	9.78e-07	9.29e-06
Hip1r	58.4	2.456	1.296	9.92e-07	9.42e-06
Pelp1	1831.77	1.46	0.546	1.01e-06	9.56e-06
Camk2n2	67.1	2.49	1.316	1.01e-06	9.56e-06
Sh3bp2	5531.17	1.442	0.528	1.04e-06	9.84e-06
L3mbtl2	803.17	1.567	0.648	1.05e-06	9.89e-06
Gbp3	339.16	2.644	1.402	1.06e-06	1e-05
E230013L22Rik	31.07	3.157	1.659	1.07e-06	1.01e-05
Anpep	25018.8	1.632	0.707	1.08e-06	1.02e-05
Mmp2	47.74	2.423	1.277	1.12e-06	1.06e-05
None	38.7	3.176	1.667	1.13e-06	1.06e-05
Gtf3c5	528.89	1.503	0.588	1.16e-06	1.09e-05
Ddx54	1662.01	1.494	0.579	1.19e-06	1.11e-05
Enpp6	34.04	2.535	1.342	1.22e-06	1.14e-05
Stag3	81.78	2.165	1.114	1.24e-06	1.16e-05
B3gnt7	89.98	2.056	1.04	1.28e-06	1.19e-05
Nubp2	1518.07	1.498	0.583	1.28e-06	1.2e-05
Fam53a	654.68	1.51	0.595	1.3e-06	1.21e-05
Dagla	530.86	1.662	0.733	1.3e-06	1.21e-05
Mdfi	30.79	3.698	1.887	1.35e-06	1.26e-05
Cd37	4184.61	1.543	0.626	1.4e-06	1.3e-05
Tnfrsf22	345.03	2.097	1.069	1.47e-06	1.36e-05
Met	134.95	4.269	2.094	1.49e-06	1.38e-05
Nop14	648.76	1.524	0.608	1.52e-06	1.4e-05
Arap3	3434.63	1.412	0.497	1.52e-06	1.4e-05
Eif3b	6051.17	1.456	0.542	1.53e-06	1.41e-05
Mkrn1	2673.59	1.39	0.476	1.53e-06	1.41e-05
Faap20	450.53	1.554	0.636	1.56e-06	1.43e-05
Eif3g	1738.46	1.461	0.547	1.62e-06	1.48e-05
Mctp1	1572.69	1.433	0.519	1.62e-06	1.48e-05
Selplg	6241.35	1.487	0.573	1.64e-06	1.5e-05
Uros	228.85	1.689	0.756	1.65e-06	1.51e-05
Fkrp	1416.96	1.407	0.492	1.67e-06	1.52e-05
Cacna1b	155.38	1.878	0.909	1.67e-06	1.52e-05
Nedd4l	1631.87	1.376	0.46	1.69e-06	1.54e-05
Slc39a14	1286.29	1.524	0.608	1.71e-06	1.55e-05
Mgst2	76.23	2.123	1.086	1.71e-06	1.55e-05
Snx18	2662.64	1.384	0.469	1.72e-06	1.56e-05
Rrp9	530.72	1.637	0.711	1.73e-06	1.57e-05
Pglyrp1	67.22	2.469	1.304	1.73e-06	1.57e-05
Fmnl3	2980.02	1.436	0.522	1.79e-06	1.62e-05
Ascc3	2917.48	1.487	0.572	1.83e-06	1.65e-05
Nbeal2	4122.82	1.408	0.494	1.86e-06	1.68e-05
None	603.53	1.513	0.597	1.89e-06	1.7e-05
Riox2	470.97	1.538	0.621	1.93e-06	1.74e-05
Ppfia1	1645.17	1.373	0.457	1.93e-06	1.74e-05
Sox4	112.34	2.127	1.089	1.96e-06	1.76e-05
Txlnb	80.43	2.39	1.257	1.97e-06	1.77e-05
Ppp2r5b	901.04	1.482	0.567	1.97e-06	1.77e-05
Mcm2	3404.21	1.516	0.601	1.98e-06	1.77e-05
Zdhhc24	272.73	1.625	0.7	2.06e-06	1.83e-05
Ddx56	1010.42	1.497	0.582	2.1e-06	1.87e-05
Scaf4	1666.07	1.393	0.478	2.13e-06	1.89e-05
Camta2	2927.66	1.436	0.522	2.14e-06	1.9e-05
Ncstn	4783.93	1.423	0.509	2.17e-06	1.92e-05
Slc25a44	1275.07	1.438	0.524	2.23e-06	1.97e-05
Kctd13	415.31	1.63	0.705	2.23e-06	1.97e-05
Tmem104	3754.58	1.463	0.549	2.29e-06	2.02e-05
None	320.65	2.135	1.094	2.3e-06	2.03e-05
Mrtfb	3032.79	1.47	0.556	2.42e-06	2.12e-05
Il12rb1	61.45	2.5	1.322	2.45e-06	2.15e-05
St8sia1	27.89	3.984	1.994	2.47e-06	2.16e-05
Slc39a6	1819.62	1.481	0.566	2.5e-06	2.19e-05
A530064D06Rik	315.64	2.335	1.223	2.52e-06	2.21e-05
Parp14	7196.18	1.589	0.668	2.57e-06	2.25e-05
Luzp1	2275.59	1.426	0.512	2.61e-06	2.27e-05
Plekha3	1039.33	1.513	0.597	2.64e-06	2.3e-05
Top1mt	139.34	1.827	0.869	2.66e-06	2.31e-05
Zdhhc15	36.2	3.764	1.912	2.67e-06	2.32e-05
Hmga2	1874.15	1.78	0.832	2.71e-06	2.35e-05
Cdkn1a	6525.6	1.517	0.601	2.79e-06	2.42e-05
Zfp296	36.51	2.521	1.334	2.79e-06	2.42e-05
Prmt5	1216.57	1.399	0.484	2.81e-06	2.44e-05
Snap47	945.01	1.465	0.551	2.86e-06	2.47e-05
Brpf3	734.09	1.443	0.53	2.86e-06	2.47e-05
Dipk2a	1527.48	1.406	0.491	2.87e-06	2.47e-05
Micall2	1095.96	1.504	0.589	2.88e-06	2.48e-05
Vav1	5884.24	1.432	0.518	2.88e-06	2.48e-05
Rmi2	81.77	3.149	1.655	2.96e-06	2.54e-05
Cmip	4601.86	1.387	0.472	2.97e-06	2.55e-05
Fam3c	1461.99	1.436	0.522	2.99e-06	2.56e-05
Igsf9	169.4	1.884	0.914	3e-06	2.57e-05
Fbl	708.66	1.517	0.601	3.01e-06	2.57e-05
Glrp1	34.12	2.933	1.553	3.02e-06	2.58e-05
Kit	120.52	2.651	1.407	3.03e-06	2.59e-05
Psmc5	1468.65	1.442	0.528	3.08e-06	2.63e-05
Shfl	301.64	1.634	0.709	3.09e-06	2.63e-05
Coq2	922.09	1.445	0.531	3.12e-06	2.66e-05
Fmn1	2408.63	1.392	0.477	3.13e-06	2.66e-05
Slc3a2	6347.78	1.53	0.614	3.18e-06	2.7e-05
Pnp2	31.01	2.774	1.472	3.23e-06	2.74e-05
Flad1	639.01	1.563	0.645	3.25e-06	2.75e-05
Trim21	1130.21	1.423	0.509	3.29e-06	2.79e-05
Tor1aip1	4264.36	1.414	0.5	3.31e-06	2.8e-05
Trim26	1636.57	1.384	0.469	3.33e-06	2.82e-05
Anxa2r1	348.56	2.029	1.021	3.43e-06	2.9e-05
E2f4	1466.42	1.399	0.485	3.47e-06	2.92e-05
Gart	1497.57	1.397	0.482	3.46e-06	2.92e-05
Trpv2	5908.73	1.455	0.541	3.48e-06	2.93e-05
Msh6	1675.22	1.423	0.509	3.59e-06	3.02e-05
Bak1	3169.4	1.543	0.626	3.6e-06	3.02e-05
Cdyl	744.09	1.407	0.493	3.64e-06	3.05e-05
Tmem82	84.4	2.203	1.14	3.72e-06	3.12e-05
Tars2	960.89	1.447	0.533	3.83e-06	3.2e-05
Bex6	31.25	2.613	1.386	3.91e-06	3.27e-05
Plod1	10144.3	1.526	0.609	3.93e-06	3.27e-05
None	33.33	3.093	1.629	3.93e-06	3.27e-05
Rab37	32.79	2.785	1.478	3.99e-06	3.33e-05
Creb3l1	157.59	1.972	0.98	4e-06	3.33e-05
Fbln5	50.47	2.318	1.213	4.07e-06	3.37e-05
Spsb1	59.85	2.265	1.179	4.1e-06	3.4e-05
Ankrd52	4194.67	1.408	0.494	4.18e-06	3.46e-05
Tlnrd1	2126.78	1.56	0.642	4.32e-06	3.57e-05
Gm5150	72.91	2.787	1.479	4.34e-06	3.58e-05
Zfp703	1557.6	1.44	0.526	4.42e-06	3.64e-05
Hcst	233.07	1.758	0.814	4.57e-06	3.76e-05
Ccne1	569.98	1.633	0.707	4.78e-06	3.92e-05
Ckb	12707.4	1.608	0.685	4.82e-06	3.95e-05
Gm22973	132.7	2.544	1.347	4.88e-06	3.99e-05
Pitpnm2	76.6	2.101	1.071	4.89e-06	4e-05
Rpap1	1088.4	1.407	0.492	4.93e-06	4.02e-05
Snx15	613.21	1.506	0.591	4.96e-06	4.05e-05
Tiam1	1865.26	1.393	0.478	4.98e-06	4.06e-05
Camsap3	81.29	2.077	1.054	4.99e-06	4.06e-05
Rexo1	1587.69	1.366	0.45	4.98e-06	4.06e-05
Sphk2	2893.12	1.471	0.557	4.99e-06	4.06e-05
Cbx4	407.96	1.547	0.629	5.02e-06	4.08e-05
Mtcl2	3177.42	1.41	0.496	5.05e-06	4.11e-05
Heg1	78.81	2.211	1.144	5.11e-06	4.15e-05
Slc16a6	928.74	1.392	0.477	5.15e-06	4.19e-05
Spred2	1664.74	1.566	0.647	5.2e-06	4.22e-05
Rnf31	1640.32	1.427	0.513	5.37e-06	4.34e-05
Gne	537.77	1.453	0.539	5.39e-06	4.35e-05
Dhx37	809.28	1.405	0.49	5.38e-06	4.35e-05
Zranb3	1893.84	1.575	0.656	5.46e-06	4.4e-05
Zc3h18	2153.52	1.397	0.482	5.6e-06	4.51e-05
Irs2	852.96	1.534	0.618	5.69e-06	4.57e-05
Ubtf	3121.21	1.393	0.478	5.84e-06	4.68e-05
Rmdn3	481.45	1.489	0.574	5.91e-06	4.72e-05
BC031181	1340.93	1.359	0.443	5.92e-06	4.73e-05
AW112010	127.14	2.14	1.098	5.98e-06	4.76e-05
Eif2b3	290.05	1.656	0.727	6.05e-06	4.81e-05
Faap24	361.57	1.511	0.595	6.12e-06	4.87e-05
Lgmn	38667.4	1.762	0.817	6.27e-06	4.97e-05
Kansl3	1438.68	1.343	0.425	6.42e-06	5.08e-05
Kitl	1055.52	1.767	0.821	6.45e-06	5.1e-05
AU040320	1935.48	1.395	0.481	6.49e-06	5.13e-05
Ebna1bp2	714.06	1.404	0.49	6.52e-06	5.15e-05
Snx24	1231.82	1.412	0.498	6.59e-06	5.2e-05
Ccdc88b	2553.94	1.428	0.514	6.76e-06	5.32e-05
Srpk3	78.25	1.994	0.996	6.81e-06	5.35e-05
Cand2	162.3	1.756	0.812	6.89e-06	5.41e-05
Arhgap25	2709.25	1.399	0.485	6.94e-06	5.44e-05
Gm17230	32.54	3.282	1.714	7.07e-06	5.54e-05
Pom121	1946.53	1.426	0.512	7.09e-06	5.55e-05
Grn	78960.7	1.795	0.844	7.19e-06	5.62e-05
Armc5	1225.21	1.489	0.574	7.23e-06	5.65e-05
Nmral1	514.97	1.567	0.648	7.26e-06	5.66e-05
Lrrfip1	4251.98	1.379	0.463	7.34e-06	5.72e-05
Shisa5	8618.07	1.575	0.655	7.41e-06	5.76e-05
4930599N23Rik	37.65	2.808	1.489	7.45e-06	5.78e-05
Def6	968.95	1.428	0.514	7.52e-06	5.83e-05
Pi16	36	2.472	1.306	7.59e-06	5.88e-05
Tbc1d2	952.37	1.567	0.648	7.72e-06	5.96e-05
Naaa	684.17	1.503	0.587	7.9e-06	6.09e-05
Phf5a	819.56	1.438	0.524	8.01e-06	6.16e-05
None	68.32	2.012	1.009	8.12e-06	6.24e-05
Rnf25	665.57	1.455	0.541	8.18e-06	6.28e-05
Rrp15	271.94	1.66	0.731	8.26e-06	6.34e-05
Atf6b	2615.96	1.413	0.499	8.3e-06	6.36e-05
AW011738	39.48	2.803	1.487	8.32e-06	6.38e-05
Arrb2	9021.21	1.458	0.544	8.34e-06	6.38e-05
Becn1	1226.29	1.382	0.467	8.46e-06	6.47e-05
Gfi1	25.53	3.052	1.61	8.56e-06	6.53e-05
Jak3	1133.29	1.588	0.667	8.62e-06	6.57e-05
Wdr74	541.87	1.471	0.557	8.86e-06	6.74e-05
Fxyd5	12663.6	1.526	0.61	8.87e-06	6.74e-05
Smad1	1243.73	1.345	0.427	8.96e-06	6.81e-05
Cpq	754.78	1.494	0.579	9.1e-06	6.9e-05
Ubxn8	468.98	1.622	0.698	9.18e-06	6.96e-05
Cltb	1040.27	1.399	0.485	9.19e-06	6.96e-05
Lrrc41	1089.82	1.426	0.512	9.21e-06	6.97e-05
Psmb9	1633.77	1.63	0.705	9.26e-06	7e-05
Xylt2	5375.73	1.528	0.611	9.47e-06	7.15e-05
Samhd1	8989.49	1.568	0.649	9.83e-06	7.4e-05
Lactb	694.31	1.446	0.532	9.94e-06	7.48e-05
Ttc39a	156.81	1.919	0.941	1e-05	7.51e-05
Patj	38.74	2.591	1.374	1.01e-05	7.59e-05
Adsl	1055	1.406	0.492	1.04e-05	7.76e-05
Xdh	9132.87	1.5	0.585	1.05e-05	7.88e-05
Tor1aip2	5382.02	1.381	0.466	1.05e-05	7.88e-05
Map4k1	1208.41	1.434	0.52	1.06e-05	7.94e-05
Leng1	204.71	1.646	0.719	1.07e-05	7.99e-05
Gemin5	1020.6	1.39	0.475	1.09e-05	8.13e-05
Inf2	2310.8	1.362	0.446	1.1e-05	8.21e-05
Snw1	1257.63	1.364	0.448	1.11e-05	8.24e-05
Xkr8	261.89	1.573	0.654	1.11e-05	8.25e-05
Slc12a7	3147.78	1.377	0.461	1.12e-05	8.3e-05
Slamf7	2894.89	1.559	0.641	1.13e-05	8.39e-05
Rundc1	563.82	1.407	0.493	1.17e-05	8.66e-05
Dnajc11	1325.9	1.372	0.457	1.18e-05	8.71e-05
Meis3	211.34	1.677	0.746	1.18e-05	8.75e-05
Dpf2	1614.23	1.331	0.412	1.21e-05	8.92e-05
Ears2	186.26	1.774	0.827	1.21e-05	8.92e-05
Slc9b2	148.09	1.958	0.97	1.24e-05	9.12e-05
Nudc	1516.77	1.39	0.475	1.25e-05	9.24e-05
Gabbr2	33.6	2.562	1.357	1.26e-05	9.24e-05
Ddx18	810.94	1.39	0.475	1.26e-05	9.26e-05
Epha2	72.67	2.979	1.575	1.27e-05	9.32e-05
Trim25	7802.16	1.431	0.517	1.28e-05	9.42e-05
Nuak2	848.96	1.421	0.507	1.29e-05	9.44e-05
Caskin2	660.29	1.489	0.574	1.3e-05	9.49e-05
Casz1	120.44	1.804	0.851	1.31e-05	9.62e-05
Tomm40	1355.75	1.437	0.523	1.36e-05	9.93e-05
Mrps18b	211.73	1.703	0.768	1.36e-05	9.93e-05
Nedd9	530.59	1.524	0.608	1.37e-05	0.00010027
Tigar	430.39	1.54	0.623	1.39e-05	0.000101309
Whrn	29.28	2.506	1.325	1.39e-05	0.000101419
Mfsd6	2195.55	1.383	0.467	1.4e-05	0.000101713
Alg2	786.92	1.503	0.588	1.41e-05	0.000102327
Abcf1	2813.07	1.358	0.442	1.43e-05	0.000104384
Upf1	3456.17	1.38	0.464	1.44e-05	0.000104684
Pole4	826.7	1.446	0.532	1.49e-05	0.000108241
Ms4a7	8046.52	1.66	0.732	1.53e-05	0.000110933
Npdc1	33.19	2.879	1.526	1.55e-05	0.000112024
Abhd17c	1222.22	1.397	0.482	1.57e-05	0.000113467
Etl4	342.53	1.573	0.653	1.59e-05	0.000114425
Klk1b11	101.99	1.969	0.977	1.59e-05	0.000114739
Nhsl1	93.65	2.147	1.102	1.6e-05	0.000115212
Med12	2498.2	1.365	0.449	1.62e-05	0.000116562
None	140	1.778	0.83	1.71e-05	0.000121968
Nxpe4	191.63	1.811	0.857	1.72e-05	0.000122123
Vwa8	1837.18	1.382	0.467	1.73e-05	0.000123037
Col4a1	77.23	3.446	1.785	1.73e-05	0.000123117
Cluh	2784.85	1.385	0.47	1.75e-05	0.000124022
Hyou1	6462.57	1.426	0.512	1.76e-05	0.000124656
Gna12	10730.1	1.657	0.729	1.78e-05	0.000126252
Sema3c	51.18	2.623	1.391	1.78e-05	0.000126252
Asb13	305.24	1.56	0.642	1.79e-05	0.000126385
Snapc4	513.91	1.445	0.531	1.83e-05	0.000129249
Spib	41.3	2.75	1.46	1.84e-05	0.000129642
Plekhn1	1246.04	1.385	0.47	1.85e-05	0.000130588
Shpk	141.43	1.673	0.742	1.85e-05	0.000130649
Urb2	720.47	1.453	0.539	1.87e-05	0.000131408
Slc1a4	117.38	2.013	1.01	1.91e-05	0.000134544
Diaph1	8095.8	1.398	0.484	1.93e-05	0.000135444
Pmaip1	408.36	1.875	0.907	1.95e-05	0.000136976
Itprip	647.96	1.477	0.563	1.98e-05	0.000139093
Secisbp2	693.1	1.374	0.459	2.02e-05	0.000141401
P4ha2	514.97	1.583	0.663	2.06e-05	0.000143535
Nhlrc1	77.64	1.977	0.983	2.06e-05	0.000143842
Creld2	1040.93	1.401	0.486	2.07e-05	0.000144365
Thbd	828.34	1.514	0.598	2.08e-05	0.000144984
Sh3d19	514.92	1.527	0.611	2.09e-05	0.000145474
Dcaf15	863.28	1.438	0.524	2.11e-05	0.000146707
Arhgap22	1164.24	1.395	0.48	2.13e-05	0.000147968
Lilrb4b	8805.53	1.565	0.646	2.19e-05	0.000151666
Itgav	7362.75	1.449	0.535	2.22e-05	0.000153653
Pus1	395.97	1.53	0.614	2.22e-05	0.000153653
Bccip	650.2	1.406	0.491	2.25e-05	0.000155425
Id1	169.61	3.067	1.617	2.29e-05	0.000157867
None	69.23	1.997	0.998	2.3e-05	0.00015843
Ogfrl1	1659.89	1.379	0.463	2.31e-05	0.000159691
Tgfbi	15101.1	1.542	0.624	2.32e-05	0.000159903
Cdc34	1837.31	1.43	0.516	2.38e-05	0.000164244
Phf11c	77.94	1.921	0.942	2.42e-05	0.000166536
Keap1	2047.95	1.477	0.562	2.45e-05	0.000168397
Stk40	749.49	1.466	0.552	2.48e-05	0.000170047
Myo19	182.34	1.645	0.718	2.49e-05	0.000170712
Tln2	44.38	2.329	1.219	2.51e-05	0.000171925
Adgra3	92.29	1.94	0.956	2.59e-05	0.000177363
Ctss	49747.1	1.775	0.827	2.61e-05	0.000178413
Gadd45g	167.41	2.675	1.42	2.63e-05	0.000179524
None	322.09	1.68	0.748	2.64e-05	0.000180144
Gm12185	93.96	2.119	1.083	2.67e-05	0.000182088
Bahd1	2023.14	1.366	0.45	2.7e-05	0.000183744
P3h3	370.74	1.651	0.724	2.74e-05	0.000185953
4930589L23Rik	72.28	1.832	0.873	2.75e-05	0.000186218
Qsox2	532.34	1.519	0.603	2.78e-05	0.000187954
Fhad1	37.71	2.459	1.298	2.82e-05	0.000190887
Camp	96.04	2.401	1.264	2.83e-05	0.000191444
Adrm1	1381.81	1.397	0.483	2.87e-05	0.000193504
Wdr43	1092.02	1.452	0.538	2.89e-05	0.000195243
Ryr1	45.03	3.1	1.632	2.92e-05	0.000197064
Ncam1	36.04	2.468	1.303	2.94e-05	0.000197817
Rhov	267.94	2.854	1.513	2.94e-05	0.000197912
Mrgpre	102.43	2.058	1.041	3e-05	0.000201643
Rars1	1753.44	1.357	0.441	3.02e-05	0.000203036
Ing5	807.48	1.404	0.489	3.06e-05	0.000205364
Grina	4378.06	1.46	0.546	3.08e-05	0.000206495
Prrc2a	11769.7	1.42	0.506	3.08e-05	0.000206639
Cdyl2	274.45	1.547	0.629	3.09e-05	0.000206639
Abca13	115.69	1.955	0.967	3.11e-05	0.000208076
Gbp7	469.18	2.178	1.123	3.13e-05	0.000209278
A930005H10Rik	49.29	2.028	1.02	3.17e-05	0.00021162
Ccdc134	335.09	1.573	0.654	3.24e-05	0.000215877
Etv6	1871.16	1.417	0.503	3.26e-05	0.000217279
Nup210	1245.67	1.567	0.648	3.36e-05	0.000223451
2510039O18Rik	4740.08	1.476	0.562	3.39e-05	0.00022511
None	91.28	2.013	1.01	3.41e-05	0.000225869
Sf3b3	3603.22	1.347	0.43	3.43e-05	0.000227169
Slc16a10	4215.39	1.329	0.41	3.47e-05	0.00022973
Ext1	607.3	1.411	0.497	3.5e-05	0.000231075
Osbpl7	565.17	1.458	0.544	3.52e-05	0.000232558
Morrbid	102.06	1.893	0.921	3.52e-05	0.000232558
Map2k3	2474.89	1.343	0.426	3.57e-05	0.000235332
Top3b	904.82	1.343	0.425	3.61e-05	0.00023799
Scnn1a	43.16	2.783	1.477	3.64e-05	0.000239546
Pigo	442.64	1.433	0.519	3.66e-05	0.000241118
Pira12	316.7	1.642	0.716	3.7e-05	0.000242898
None	111.04	2.224	1.153	3.73e-05	0.000244703
Fastkd3	735.54	1.464	0.55	3.74e-05	0.000245397
Alg1	721.39	1.438	0.524	3.75e-05	0.000246119
Nom1	915.06	1.364	0.448	3.79e-05	0.000248214
Lrp10	3854.17	1.351	0.434	3.91e-05	0.000255566
Inafm2	429.27	1.514	0.598	3.95e-05	0.000257756
Sema4b	356.72	1.682	0.75	3.97e-05	0.000258736
Ptp4a3	681.3	1.5	0.585	4.03e-05	0.000262271
Gpcpd1	1148.99	1.462	0.548	4.05e-05	0.000263169
Smad3	756.45	1.529	0.612	4.08e-05	0.000264883
Kbtbd8	74.29	2.067	1.048	4.13e-05	0.0002682
Eftud2	2711.01	1.338	0.421	4.14e-05	0.000268561
Rhod	136.39	1.767	0.821	4.16e-05	0.0002691
Tmem219	555.89	1.451	0.537	4.19e-05	0.000270596
Ccdc9	1107.5	1.389	0.474	4.23e-05	0.000273306
None	40.88	2.179	1.124	4.24e-05	0.000273306
Abcf2	1721.62	1.331	0.412	4.41e-05	0.000283311
Sumf1	2883	1.343	0.425	4.43e-05	0.000284616
Pgap6	2046.59	1.433	0.519	4.49e-05	0.000287835
Gk	1367.38	1.578	0.658	4.57e-05	0.000292395
Pfas	1962.43	1.335	0.417	4.67e-05	0.000298344
Tnip1	1884.05	1.331	0.413	4.68e-05	0.000299096
Fbxl17	974	1.346	0.429	4.73e-05	0.000301514
Steap3	2632.78	1.389	0.474	4.8e-05	0.000305768
Spout1	439.45	1.464	0.55	4.8e-05	0.000305951
Pdcd7	490.7	1.439	0.525	4.82e-05	0.000306653
Sdf4	4356.66	1.378	0.462	4.84e-05	0.000307871
Rgs1	3959.46	1.752	0.809	4.85e-05	0.000307966
Thoc5	1100.7	1.372	0.456	4.86e-05	0.000308596
Tcn2	3777.54	1.421	0.507	4.88e-05	0.000309848
Trim14	1331.25	1.53	0.614	4.92e-05	0.000312019
Golim4	589.96	1.46	0.546	4.95e-05	0.000313738
Lrch3	1021.1	1.322	0.403	5.09e-05	0.000322579
Nxpe3	79.09	1.928	0.947	5.12e-05	0.000323701
Sart1	1108.69	1.344	0.426	5.22e-05	0.000329562
Ptrh1	147.87	1.882	0.912	5.39e-05	0.00033969
Ust	181.21	1.716	0.779	5.4e-05	0.000340199
Slc9a8	1198.26	1.309	0.388	5.47e-05	0.000344097
Mettl1	248.45	1.598	0.676	5.49e-05	0.00034479
Slc29a2	77.9	1.838	0.878	5.53e-05	0.000346961
Cttnbp2nl	5435.04	1.37	0.454	5.53e-05	0.000346961
Telo2	564.04	1.479	0.564	5.54e-05	0.000347107
Plekho2	15032.8	1.435	0.521	5.54e-05	0.000347107
Tmem268	683.63	1.376	0.461	5.66e-05	0.000354442
Slc7a8	5786.36	1.492	0.577	5.67e-05	0.000354484
Gas5	576.33	1.552	0.634	5.7e-05	0.000356022
Ppm1g	2618	1.344	0.427	5.78e-05	0.000360754
None	49.2	2.58	1.368	5.79e-05	0.000361363
Ext2	2034.91	1.341	0.423	5.81e-05	0.000361672
Tbkbp1	1538.1	1.366	0.45	5.87e-05	0.000365421
Sfmbt2	46.37	2.046	1.033	5.92e-05	0.000368518
Ighmbp2	405.02	1.487	0.572	5.94e-05	0.000369568
Tatdn2	2749.19	1.316	0.396	6.09e-05	0.000378557
Tes	1784.28	1.328	0.409	6.25e-05	0.000387808
Phlda3	479.51	1.505	0.59	6.4e-05	0.00039604
Smim40	30.93	2.768	1.469	6.42e-05	0.000397641
Os9	5314.27	1.452	0.538	6.56e-05	0.000405445
Nfe2	80.72	1.907	0.932	6.61e-05	0.000408045
Hps1	1318.51	1.374	0.458	6.65e-05	0.000410356
Urb1	576.29	1.419	0.505	6.74e-05	0.00041533
Lst1	972.95	1.519	0.603	6.81e-05	0.000418747
Flnb	1949.2	1.452	0.538	6.98e-05	0.000428467
Gm19582	55.09	2.082	1.058	7.1e-05	0.000435277
Lfng	3728.84	1.394	0.479	7.2e-05	0.000441224
Hgf	438.31	1.444	0.53	7.22e-05	0.000441968
Dnaja3	1243.21	1.295	0.373	7.26e-05	0.000443775
Arpc5l	818.89	1.368	0.452	7.25e-05	0.000443775
Ptger2	283.35	1.743	0.802	7.27e-05	0.00044453
Smo	62.96	2.066	1.047	7.3e-05	0.000446039
Gmppb	406	1.503	0.588	7.34e-05	0.000447772
Mylip	1604.93	1.328	0.409	7.39e-05	0.00045043
Frmd4a	2179.3	1.404	0.489	7.4e-05	0.000450841
Ap5b1	1565.02	1.334	0.416	7.48e-05	0.000455089
Ptpn22	1308.22	1.385	0.469	7.6e-05	0.000461903
Adgb	55.63	1.939	0.955	7.59e-05	0.000461903
Tbc1d5	2440.42	1.321	0.402	7.67e-05	0.000465782
Rab7b	7417.37	1.36	0.443	7.76e-05	0.000470664
None	139.8	1.733	0.794	7.94e-05	0.000480161
Tnfrsf26	872.39	1.624	0.699	8.07e-05	0.000487635
Rcl1	283.93	1.525	0.609	8.11e-05	0.000489678
None	101.86	1.917	0.939	8.18e-05	0.000492734
Mrpl52	488.54	1.438	0.524	8.18e-05	0.000492922
Ipo4	430.25	1.438	0.524	8.2e-05	0.000493532
Ubox5	285.8	1.479	0.565	8.2e-05	0.000493532
Mocs3	320.9	1.658	0.73	8.21e-05	0.000493777
Sart3	1412.56	1.314	0.394	8.22e-05	0.000494177
Bcl11a	55.85	2.815	1.493	8.34e-05	0.000499391
None	867.04	1.598	0.677	8.39e-05	0.000502122
Lair1	4299.04	1.346	0.429	8.54e-05	0.000511286
Tm9sf4	3614.44	1.339	0.421	8.61e-05	0.000514846
Bahcc1	700.59	1.473	0.558	8.63e-05	0.000515664
Usp10	1005.57	1.343	0.425	8.75e-05	0.000522312
Exosc10	1992.41	1.301	0.379	8.81e-05	0.000525876
Pip5k1c	7180.45	1.345	0.427	8.82e-05	0.000525911
Rbm15b	1315.31	1.318	0.399	8.83e-05	0.000526276
Dpp4	45.79	2.292	1.197	8.87e-05	0.00052837
Castor2	1974.86	1.37	0.455	8.91e-05	0.000529969
Nav2	6433.68	1.408	0.494	8.91e-05	0.000529969
Dnajc7	1506.98	1.309	0.389	8.97e-05	0.000533215
Tsr1	436.05	1.542	0.625	9.08e-05	0.000539468
Aptx	348.25	1.508	0.593	9.14e-05	0.00054312
Bcl9l	894.83	1.374	0.459	9.17e-05	0.000544208
Ilvbl	830.37	1.411	0.497	9.19e-05	0.000545227
Itpkb	4528.12	1.417	0.503	9.33e-05	0.00055217
Cd86	321.57	2.102	1.072	9.37e-05	0.000554288
Ccr7	66.2	3.214	1.685	9.38e-05	0.000554982
Rnpep	4739.51	1.37	0.454	9.39e-05	0.000555177
Ccdc157	98.02	1.686	0.754	9.39e-05	0.000555177
Fes	4993.35	1.363	0.446	9.46e-05	0.000558587
Pusl1	259.23	1.622	0.698	9.47e-05	0.000559071
Bcr	362.26	1.543	0.626	9.51e-05	0.000561461
Gch1	718.24	1.359	0.442	9.69e-05	0.000570517
Cdc42bpg	734.34	1.402	0.488	9.8e-05	0.000576562
Rps6ka1	4261.02	1.332	0.414	0.000101595	0.0005964
Tsc22d2	1330.76	1.311	0.391	0.000101768	0.000597134
Sipa1l3	1477.83	1.303	0.381	0.000102924	0.000603349
Gpx3	685.71	1.611	0.688	0.000103745	0.000607302
Psmc2	2461.61	1.289	0.366	0.000104031	0.000608687
Fam219a	1201.25	1.377	0.462	0.000106642	0.000623084
Zfp689	85.6	1.868	0.902	0.000106851	0.000623421
Zcchc3	150.99	1.597	0.676	0.000106824	0.000623421
Coq5	742.14	1.347	0.43	0.000107577	0.000626776
Rnft2	58.09	1.97	0.978	0.000107884	0.000628271
Ecsit	271.97	1.528	0.612	0.000108371	0.000630811
Casp1	1807.53	1.354	0.437	0.00010857	0.000631671
Ung	386.38	1.579	0.659	0.000110884	0.000643926
Dennd5b	49.76	2.591	1.374	0.000111898	0.000649205
Slc25a33	73.43	2.016	1.011	0.000113406	0.000657036
Pus7l	113.89	1.778	0.83	0.00011387	0.000659413
Lyz1	212.19	2.093	1.065	0.000115316	0.000667479
Mri1	562.97	1.466	0.552	0.000115442	0.000667682
Pde4a	765.13	1.341	0.423	0.000116084	0.00067067
Lcp2	2548.28	1.367	0.451	0.000116346	0.000671871
Slu7	1469.66	1.326	0.407	0.000117462	0.000677423
Rragb	71.09	1.893	0.921	0.000117585	0.000677764
Wdr75	632.57	1.468	0.554	0.000118484	0.000681999
Ap1s3	327.59	1.769	0.823	0.000119762	0.000688712
Mrps2	865.15	1.352	0.435	0.000120521	0.000692757
Got1	1783.36	1.309	0.388	0.000121983	0.000700514
Trim62	300.15	1.528	0.612	0.000122215	0.000701522
Msrb2	336.33	1.458	0.544	0.000122946	0.000705067
Tcerg1	1834.13	1.362	0.445	0.000123675	0.000708916
None	63.89	1.986	0.99	0.000124145	0.000710818
None	417.19	2.555	1.353	0.000124178	0.000710818
Bicd1	32.07	2.385	1.254	0.000124388	0.00071169
Fiz1	1013.48	1.332	0.414	0.000124604	0.000712597
Ccdc137	242.43	1.585	0.664	0.000125337	0.000716127
Lyar	251.63	1.523	0.607	0.000127032	0.000725148
Cdipt	2414.21	1.303	0.382	0.000127319	0.000726452
None	76.14	1.792	0.842	0.000127393	0.000726541
Xpo5	1612.45	1.325	0.406	0.000127864	0.000728889
Afp	97.17	1.874	0.906	0.000129318	0.000736499
Ttc7b	1996.48	1.313	0.393	0.000132829	0.000754766
Spns3	27.22	2.476	1.308	0.000136094	0.00077261
Lasp1	11662.8	1.365	0.449	0.000136451	0.000774283
Zfp976	86.66	1.974	0.981	0.000137181	0.000778071
None	34.71	3.142	1.651	0.000137897	0.000781776
Apobr	2164.19	1.335	0.417	0.000138465	0.000784634
Arl8a	3622.86	1.304	0.383	0.000142675	0.000806284
Dusp3	5087.91	1.325	0.406	0.000144119	0.0008137
Adgrg1	41.62	2.185	1.127	0.000147307	0.000831321
Atic	2063.37	1.306	0.386	0.000147456	0.000831788
Sfpq	4611.1	1.344	0.427	0.000148292	0.000835409
Abhd16a	1291.4	1.431	0.517	0.000153511	0.000863589
Dnaaf3	106.75	2.189	1.13	0.000153927	0.000865145
Dusp4	1385.31	1.572	0.652	0.000155109	0.000870759
Fgfbp3	96.69	2.287	1.194	0.000155252	0.000871014
Mmp13	331.41	2.846	1.509	0.000156664	0.000877741
Prr12	2597.13	1.327	0.408	0.000157988	0.000884762
Zswim8	3176.71	1.309	0.389	0.000158765	0.00088831
Snx19	1434.58	1.301	0.38	0.000159388	0.000890995
Ubr5	6119.74	1.356	0.44	0.000160188	0.00089466
Cebpb	2164.78	1.428	0.514	0.000162795	0.000907176
Myh10	129.18	1.593	0.672	0.000162997	0.000907897
Ctps1	393.89	1.563	0.644	0.000163425	0.000909875
Zpr1	1003.08	1.31	0.39	0.000164119	0.000913323
Crim1	493.54	1.512	0.597	0.000164956	0.000917161
Scaf1	3494.58	1.352	0.435	0.000165391	0.000919169
Trp53cor1	61.03	1.749	0.807	0.000165727	0.000920621
Dph1	345.1	1.441	0.527	0.000167717	0.000929326
Kctd1	116.46	1.765	0.82	0.000167862	0.000929569
Ak1	251.54	1.621	0.697	0.000168206	0.000931058
Cd300lg	163.23	1.686	0.754	0.000175139	0.000966207
Wiz	1219.91	1.295	0.373	0.000177221	0.000976172
Slc29a3	2711.11	1.399	0.484	0.000181737	0.000998831
Itga1	160.11	1.889	0.918	0.000184138	0.00101158
Tmem161a	645.25	1.371	0.455	0.000187466	0.00102849
Pacrg	80.95	1.897	0.924	0.000191181	0.00104702
Kcnab1	67.7	2.227	1.155	0.000192418	0.0010524
Mfsd3	195.12	1.573	0.653	0.000194748	0.00106328
Pik3r5	5675.89	1.309	0.389	0.000194933	0.00106382
Il12rb2	294.03	1.58	0.66	0.000195098	0.00106425
Ctu2	401.71	1.489	0.574	0.000195444	0.00106567
Atp13a1	2351.26	1.294	0.372	0.000196123	0.0010689
Efr3b	602.74	1.769	0.823	0.000197556	0.00107577
2310061I04Rik	368.84	1.442	0.528	0.00019792	0.00107728
Irf2bpl	2877.91	1.38	0.465	0.000203987	0.00110884
Pxk	1538.53	1.3	0.378	0.000206147	0.00111911
Mief1	1720.91	1.291	0.368	0.000206684	0.00112153
Nop58	953.57	1.426	0.512	0.000209186	0.00113313
Dohh	319.47	1.643	0.716	0.000209875	0.00113587
Zdhhc4	537.19	1.388	0.473	0.000213874	0.0011555
Ppm1j	46.59	2.075	1.053	0.000215838	0.0011656
Prg2	47.4	2.233	1.159	0.000216152	0.00116679
Rbfox2	92.09	1.906	0.931	0.000221313	0.00119257
Anks6	251.24	1.503	0.587	0.000222189	0.00119626
Slc24a3	330.25	1.542	0.625	0.000222679	0.00119837
Speg	3644.3	1.39	0.475	0.000223059	0.0011999
Letmd1	1254.93	1.283	0.36	0.000225063	0.00121016
Slc7a15	146.35	1.745	0.803	0.000227131	0.00121969
Dock6	464.23	1.419	0.504	0.000232707	0.00124747
Syvn1	1791.68	1.32	0.401	0.000233344	0.00125034
Arid5a	407.07	1.61	0.687	0.000237761	0.00127127
Laptm4b	241.69	1.639	0.712	0.000238052	0.00127173
Ms4a6b	3148.8	1.516	0.6	0.000238222	0.00127209
Nckap1	59.3	1.992	0.994	0.000245317	0.00130829
Leo1	432.93	1.39	0.475	0.00024617	0.00131171
Tbcc	353.38	1.504	0.589	0.000249293	0.00132493
Fbxw7	915.4	1.293	0.371	0.00025328	0.00134416
Arhgap12	2145.03	1.379	0.463	0.000254451	0.00134888
Cndp2	13242.6	1.425	0.511	0.000257684	0.00136486
Znhit2	625.47	1.516	0.6	0.00026034	0.00137775
Rbm38	494	1.404	0.49	0.000260705	0.00137909
Klhl22	500.06	1.34	0.422	0.000264544	0.0013988
Mylk	63.23	1.775	0.828	0.000271388	0.00143073
Nup188	2143.91	1.304	0.383	0.000272488	0.00143531
Plppr3	165.35	1.708	0.772	0.00027358	0.00144044
Mfng	418.34	1.493	0.579	0.00027396	0.00144136
Dync1h1	23617.7	1.403	0.488	0.000273985	0.00144136
Bscl2	1717.26	1.353	0.436	0.000277915	0.00145894
Vasp	3322.78	1.304	0.383	0.000279023	0.0014629
Cd33	3938.69	1.464	0.549	0.000279955	0.00146654
Rab20	268.29	1.494	0.579	0.00028437	0.00148591
Cdk11b	1003.74	1.35	0.433	0.000285121	0.00148921
Iffo1	868.97	1.395	0.48	0.000286975	0.00149763
Trav13-4-dv7	79.85	2.183	1.126	0.000286968	0.00149763
Chpf2	2255.01	1.36	0.444	0.000291226	0.00151726
Rasal3	1304.67	1.331	0.413	0.000291143	0.00151726
St14	360.81	1.6	0.678	0.000291873	0.00151872
Sntb2	2971.14	1.376	0.46	0.000291727	0.00151872
Col15a1	73.89	1.779	0.831	0.000293139	0.00152403
Plbd2	4117.53	1.37	0.454	0.000293929	0.00152749
Cd200r4	967.97	1.399	0.484	0.000296323	0.00153865
Bcar3	1130.91	1.31	0.39	0.000296819	0.00154058
D430020J02Rik	185.72	1.583	0.662	0.000297104	0.00154141
Tnfrsf11a	5011.42	1.287	0.365	0.000297573	0.0015432
Mafg	4149.56	1.312	0.392	0.000298072	0.00154514
C030006K11Rik	241.25	1.622	0.698	0.000299262	0.00155066
Col9a3	27.47	2.242	1.165	0.000301083	0.0015588
Ipo5	7349.03	1.34	0.422	0.000303085	0.00156778
Mvp	3885.78	1.325	0.406	0.000303197	0.00156778
Map1s	3408.62	1.392	0.477	0.000307496	0.00158737
Tlr13	12291.6	1.383	0.468	0.00031062	0.00160083
U2af1	817.58	1.315	0.395	0.00031795	0.00163657
Vangl1	44.94	1.992	0.994	0.000319218	0.00164241
Gpatch1	432.17	1.373	0.458	0.000321861	0.00165532
Trerf1	2654.15	1.271	0.346	0.000324072	0.001666
Ccdc71l	1902.93	1.31	0.389	0.000324933	0.00166905
Smyd5	809.52	1.334	0.415	0.000326869	0.00167552
Pilrb1	74.23	1.988	0.992	0.000331249	0.00169727
Cox6a2	33.59	3.242	1.697	0.000331526	0.00169799
Plxna4os1	127.76	2.256	1.174	0.000334374	0.00171046
Aff1	4670.59	1.313	0.392	0.000336159	0.00171818
Rnf40	2100.27	1.277	0.353	0.000339735	0.00173502
Cdt1	2632.69	1.385	0.47	0.000343087	0.00175142
Qrsl1	241.28	1.562	0.643	0.000347208	0.0017681
None	354.45	1.548	0.63	0.000348458	0.00177374
Ppm1h	3995.73	1.292	0.37	0.000352489	0.00179352
Fn1	658.66	2.277	1.187	0.000352845	0.00179386
Abhd15	192.49	1.622	0.697	0.00036238	0.00183706
Psme2b	195.81	1.603	0.68	0.000362257	0.00183706
Vars1	4726.72	1.363	0.447	0.000365529	0.00185
Ankrd24	203.98	1.559	0.64	0.000367173	0.00185757
Pold1	2548.61	1.485	0.571	0.000370738	0.00187408
Ciapin1	631.05	1.415	0.5	0.000372783	0.00188135
Atp8b4	5440.79	1.326	0.407	0.000372937	0.00188136
Mrpl19	856.32	1.339	0.421	0.000379103	0.00191169
Tmem86a	2946.12	1.483	0.568	0.000386396	0.00194689
Dtx3	743.8	1.405	0.49	0.000387224	0.00195027
Klhl12	206.36	1.557	0.639	0.00038835	0.00195514
Trim45	137.23	1.577	0.657	0.000391987	0.00197265
Bend3	276.25	1.466	0.552	0.000392533	0.0019746
Ercc8	153.14	1.601	0.679	0.000395006	0.00198623
Safb2	1725.18	1.307	0.386	0.000395423	0.00198752
Sqstm1	15122.6	1.415	0.501	0.000396861	0.00199395
Cfap157	45.79	1.897	0.924	0.000401806	0.00201716
Mrpl55	343.4	1.484	0.569	0.000402576	0.0020202
Sugp2	859.11	1.34	0.422	0.00040414	0.00202642
Plec	39425.7	1.452	0.538	0.000407169	0.00203995
Srd5a3	1126.9	1.286	0.363	0.000409894	0.00205155
Tbl3	986.15	1.405	0.49	0.000413581	0.0020679
Rdh13	529.24	1.378	0.463	0.000415047	0.00207356
Smarcd1	645.95	1.334	0.416	0.000416807	0.00207985
Nop9	1351.87	1.284	0.36	0.000419322	0.00209071
Pfkfb3	1526.99	1.605	0.683	0.000427016	0.00212576
Ahi1	218.37	1.614	0.69	0.00042734	0.00212642
Rnf135	430.42	1.41	0.496	0.000430727	0.0021407
Gcc1	672.77	1.34	0.422	0.000441262	0.00218693
Ampd2	1209.89	1.294	0.372	0.00044193	0.00218936
Ppp1r18	6190.74	1.318	0.398	0.000444142	0.00219769
Sik3	1915.88	1.284	0.361	0.000450891	0.00222842
Arhgap30	8739.31	1.321	0.402	0.000451264	0.00222938
Dtx4	3221.63	1.372	0.457	0.000453434	0.00223831
Sema4d	14471.3	1.356	0.44	0.000453767	0.00223906
Slc7a1	2132.24	1.514	0.599	0.000456266	0.00224961
D030028A08Rik	149.98	1.538	0.621	0.000457299	0.0022533
Camk2a	44.6	1.981	0.986	0.000459618	0.00226344
Ino80e	850.71	1.324	0.405	0.000463202	0.00227657
Cactin	901.52	1.314	0.394	0.000464655	0.0022819
Alg3	367.76	1.472	0.558	0.000465191	0.00228363
Plekhm1	7795.41	1.331	0.413	0.000466201	0.00228768
Ppp1r26	37.74	2.03	1.021	0.000467653	0.0022939
Nomo1	2394.07	1.319	0.4	0.000467895	0.00229418
Nceh1	12743.8	1.371	0.455	0.000470739	0.00230722
Utp4	552.23	1.37	0.454	0.000471723	0.00231113
Dock10	5939.66	1.322	0.403	0.000474605	0.00232261
Angptl4	104.25	2.173	1.12	0.000477987	0.00233812
Brd2	6877.84	1.321	0.402	0.000478641	0.00233948
Hsf1	807.35	1.311	0.39	0.000480513	0.0023477
Shtn1	2767.52	1.292	0.37	0.00048393	0.00236068
Syngr1	4199.18	1.614	0.69	0.000484583	0.00236294
None	670.31	1.434	0.52	0.000487929	0.00237832
Tbc1d25	385.67	1.428	0.514	0.000488241	0.00237891
Map3k6	197.1	1.522	0.606	0.000489028	0.00238087
S1pr4	80.23	1.722	0.784	0.000488999	0.00238087
Batf	146.71	1.716	0.779	0.000489613	0.00238272
Rnf123	974.97	1.279	0.355	0.000489793	0.00238272
Mtrr	595.25	1.343	0.426	0.000491608	0.00239062
None	50.9	2.019	1.014	0.000493383	0.00239831
Rgs14	1467.89	1.4	0.486	0.000494683	0.00240369
Siglech	34.88	2.415	1.272	0.000495193	0.00240522
Icmt	1651.84	1.266	0.341	0.000496834	0.00241225
Ppp2r1b	1279.03	1.27	0.345	0.000498845	0.002421
Atf7ip	2962.39	1.29	0.368	0.000505926	0.00244962
Ifitm3	15626	1.393	0.478	0.00050814	0.00245848
Tmem106a	8935.7	1.327	0.409	0.000510188	0.00246743
Pwwp2b	1258.34	1.307	0.387	0.000529097	0.00255291
Eif2b4	531.39	1.396	0.481	0.000532115	0.00256635
Arhgap29	70.59	1.811	0.857	0.000538973	0.00259653
Nisch	9366.09	1.328	0.409	0.000540457	0.00260267
Rubcnl	582.17	1.36	0.443	0.00054091	0.00260384
Hdac4	1678.87	1.308	0.387	0.000541559	0.00260595
Zfp746	923.76	1.281	0.357	0.000541894	0.00260655
Dhx38	2483.28	1.282	0.359	0.000542729	0.00260956
Cul9	1457.54	1.321	0.402	0.000546251	0.00262547
Ptpn9	1197.53	1.306	0.386	0.00055076	0.0026451
Shkbp1	966.7	1.288	0.365	0.000552745	0.0026536
Hspa9	5876.4	1.347	0.43	0.000555146	0.00266307
Inpp5d	11301.8	1.325	0.406	0.000556034	0.00266424
Dglucy	1603.76	1.278	0.354	0.000560091	0.00268142
Usp2	273.43	1.439	0.525	0.000560268	0.00268142
Sf3b4	1431.38	1.276	0.351	0.000562146	0.00268834
H2bc26	320	1.654	0.726	0.000563691	0.00269365
Abcd3	1074.7	1.329	0.41	0.000568618	0.0027151
Cox10	527.85	1.392	0.477	0.000571783	0.00272812
Pdxk	5846.57	1.301	0.38	0.000580327	0.00276675
Tsfm	395.45	1.471	0.557	0.000580326	0.00276675
Usp4	3888.67	1.257	0.33	0.000588695	0.00280557
Rnase6	700.32	1.337	0.419	0.000589345	0.00280759
9630028I04Rik	30.89	2.35	1.233	0.000591031	0.00281454
Elmo2	2788.61	1.255	0.327	0.000592184	0.0028187
Trim11	891.65	1.321	0.402	0.00060623	0.00288029
Psd3	2850.67	1.311	0.391	0.000611428	0.00290054
None	45213.5	2.279	1.188	0.000620136	0.00293736
Flt3	48.58	2.199	1.137	0.000621097	0.00294079
Fbxo44	81.41	1.732	0.793	0.000622414	0.0029458
Tlr9	1564	1.56	0.641	0.000622629	0.0029458
Rpusd2	224.88	1.459	0.545	0.000626806	0.0029633
Rsad2	1963.42	2.078	1.055	0.000627412	0.00296503
Slc66a1	786.51	1.325	0.406	0.000633418	0.00299001
Bin2	2043.09	1.294	0.372	0.000633033	0.00299001
Ppa1	429.39	1.408	0.494	0.000637853	0.00300865
Trim8	7093.92	1.343	0.425	0.000639699	0.00301621
Tns2	89.71	1.652	0.724	0.000644107	0.00303469
Gbp2	622.4	1.876	0.908	0.000647557	0.00304747
Git1	2452.33	1.269	0.344	0.000653931	0.00307513
Coq4	173.65	1.534	0.617	0.00065769	0.0030893
Prmt1	1442.23	1.355	0.438	0.00066044	0.00309987
Thada	994.63	1.318	0.398	0.000667589	0.00313117
None	382.45	1.619	0.695	0.000669859	0.00314052
Gas8	306.21	1.392	0.477	0.000673124	0.00315344
Trp53rka	311.47	1.446	0.532	0.000676287	0.00316587
Fuca2	3750.45	1.31	0.39	0.000680388	0.00318266
Atp2a3	4485.72	1.416	0.502	0.000682706	0.0031911
Slc7a5	1163.19	1.681	0.749	0.000684067	0.00319626
Pcolce	46.05	1.711	0.774	0.000688269	0.00321469
Pcnx3	3278.12	1.265	0.339	0.000688547	0.00321477
Hivep2	639.8	1.458	0.544	0.000696186	0.00324691
Coro2b	48.44	1.94	0.956	0.000697553	0.00325193
Cyp4f16	759.12	1.344	0.427	0.000699283	0.00325558
Atp8a1	2336.78	1.273	0.348	0.000703197	0.00327209
Eif1ad	728.77	1.297	0.375	0.000710907	0.00329931
Ccnf	2275.32	1.376	0.461	0.00072092	0.00334203
Epas1	706.81	1.605	0.683	0.000721205	0.0033421
Afg3l2	1656.07	1.272	0.347	0.000725301	0.00335983
Prdm4	934.84	1.267	0.342	0.000726264	0.00336303
Gca	152.99	1.581	0.661	0.000730984	0.00338237
Tbc1d1	2954.3	1.256	0.329	0.00073683	0.00340434
Tcaf1	80.07	1.652	0.724	0.000741842	0.00342368
Wipf1	6809.33	1.287	0.364	0.000742509	0.00342548
5430437J10Rik	27.22	2.259	1.175	0.0007434	0.00342831
Ciz1	1364.75	1.326	0.407	0.000751303	0.0034609
None	79.34	1.952	0.965	0.00075331	0.00346886
Edaradd	112.94	1.684	0.751	0.000767682	0.0035298
Trem2	20581.6	1.546	0.629	0.000773565	0.0035529
Prmt2	733.54	1.355	0.439	0.000778636	0.00357487
Pkp4	1731.02	1.269	0.344	0.000789175	0.0036179
Ddx55	353.94	1.414	0.499	0.000796934	0.00364808
Umps	1005.72	1.279	0.355	0.000803539	0.0036729
Akap1	553.68	1.369	0.453	0.000805773	0.00368176
Spacdr	3643.56	1.32	0.401	0.000808803	0.00369043
Mocos	2576.22	1.393	0.478	0.000808862	0.00369043
Thbs1	3332.13	2.951	1.561	0.000809878	0.00369371
Sorbs3	360.68	1.592	0.671	0.000812618	0.00370485
Ankrd13b	498.34	1.415	0.5	0.000815377	0.00371333
Irf9	2450.43	1.27	0.345	0.000819114	0.00372898
Pigk	1678.74	1.269	0.344	0.000821164	0.00373694
Myo6	36.06	2.045	1.032	0.000823732	0.00374726
Chn2	647.94	1.312	0.392	0.000827408	0.00376122
Ankdd1a	118.16	1.914	0.937	0.000834248	0.00379092
None	56.68	1.908	0.932	0.000840677	0.00381595
Aven	217.37	1.453	0.539	0.000841728	0.0038181
Tsr3	232.58	1.554	0.636	0.000844613	0.00382681
Perm1	135.5	1.591	0.67	0.000849683	0.00384698
Cd47	9639.06	1.333	0.415	0.000852926	0.00385851
Rptor	3501.19	1.259	0.333	0.000853966	0.00385933
Dach1	66.97	2.237	1.162	0.00086294	0.00389705
Dst	1020.92	1.348	0.431	0.00086881	0.00391928
Capn1	2707.96	1.324	0.405	0.000875326	0.00394724
Tnfrsf12a	187.81	1.622	0.698	0.000883632	0.0039818
None	80.57	2.161	1.112	0.000885771	0.00398999
Med24	1329.58	1.264	0.338	0.000890086	0.00400797
Armc7	616.55	1.355	0.438	0.0008928	0.00401873
Noc4l	574.33	1.314	0.394	0.000893645	0.00401909
Ccdc92	34.71	2.637	1.399	0.00089385	0.00401909
Fbxw5	1038.28	1.326	0.407	0.00089585	0.00402371
Gcn1	3422.11	1.277	0.353	0.000895782	0.00402371
Hs6st1	2013.17	1.319	0.399	0.000895788	0.00402371
Cryzl2	293.17	1.505	0.589	0.00089717	0.00402818
Jund	743.12	1.443	0.529	0.000909671	0.00407693
Trim12a	665.96	1.321	0.402	0.000915147	0.00409555
Hgsnat	9271.97	2.314	1.211	0.000916171	0.00409866
Zfp865	1079.35	1.267	0.341	0.000922756	0.00412663
Sipa1l2	1979.59	1.291	0.369	0.00092588	0.00413911
None	54.16	1.804	0.851	0.00093741	0.00418764
Fanca	740.18	1.352	0.435	0.000939408	0.00419354
Mcur1	1791.01	1.256	0.329	0.00094005	0.0041949
Spring1	596.7	1.336	0.418	0.000964374	0.00429726
Susd6	6008.95	1.304	0.383	0.000965548	0.00430095
Rab19	245.41	1.518	0.602	0.000966166	0.00430216
Wdr46	723.04	1.33	0.412	0.000971142	0.00431967
None	280.57	1.414	0.5	0.000971546	0.00431992
Actn4	11505.2	1.342	0.424	0.000977288	0.00434234
Rcc1l	341.03	1.466	0.552	0.00097994	0.004351
Atxn7l3	2321.03	1.261	0.335	0.000982138	0.0043592
Tuft1	216.64	1.442	0.528	0.000985009	0.00436882
Mcm9	716.05	1.326	0.407	0.000988326	0.0043804
Adamts6	70.97	1.835	0.876	0.000990479	0.00438681
Hcar2	82.29	1.912	0.935	0.000991964	0.00439182
Zbtb7a	5501.45	1.305	0.384	0.00100046	0.00442629
Pwp1	831.39	1.308	0.387	0.00100847	0.00445855
Aqr	2432.92	1.27	0.344	0.00101401	0.00447985
Hnrnpa0	3875.88	1.28	0.356	0.00102583	0.00453043
Ctsc	9039.47	1.369	0.454	0.00103001	0.00454244
Folr1	60.93	1.75	0.807	0.00103944	0.00457587
Efhd2	17739.6	1.378	0.462	0.00104003	0.00457687
Ube2o	741.9	1.298	0.376	0.0010415	0.00458062
Cad	1805.13	1.356	0.44	0.00104249	0.00458283
Adgrl2	1311.67	1.384	0.469	0.00104843	0.00460242
Ddx42	1820.01	1.289	0.366	0.00104925	0.00460276
Chmp4b	4905.81	1.39	0.475	0.00105001	0.00460444
Pld4	15054.7	1.401	0.486	0.00105816	0.00463365
Gpn2	320.51	1.396	0.482	0.00107161	0.00469089
Tmem63a	1232.62	1.246	0.317	0.00108078	0.00472601
Bank1	287.19	1.454	0.54	0.00108503	0.00473959
Fem1a	1889.44	1.251	0.323	0.00109282	0.00477161
Spata2	887.76	1.249	0.321	0.00111862	0.00486579
Nle1	256.85	1.471	0.557	0.00112201	0.00487881
Dusp1	1876.83	2.055	1.039	0.00112378	0.00488478
Trmt61b	103.91	1.555	0.637	0.00112584	0.00489206
Mgrn1	3283.91	1.27	0.345	0.00114677	0.00497428
None	239.69	1.569	0.65	0.00115273	0.00499488
None	34.78	2.206	1.141	0.00116628	0.00504482
Myh9	33030.4	1.394	0.48	0.00116811	0.00504743
Tal1	510.34	1.303	0.382	0.00117493	0.00507513
Ptpn3	66.69	1.801	0.848	0.0011769	0.00508186
Abcg1	9831.97	1.376	0.461	0.00118009	0.00509387
Vps53	1287.41	1.244	0.315	0.00118245	0.00510228
Coa7	243.64	1.425	0.511	0.00119812	0.00516094
Fnip2	14018.2	1.311	0.39	0.00120336	0.0051799
Abhd10	312.91	1.457	0.543	0.00121269	0.00521103
Safb	1273.49	1.297	0.375	0.00121354	0.00521289
Ddx51	660.38	1.294	0.372	0.00121852	0.00523064
Cnrip1	515.55	1.365	0.449	0.00123571	0.00529165
Fpgs	237.34	1.562	0.643	0.00123987	0.00530394
Rbm47	4535.47	1.263	0.337	0.00124159	0.00530949
Nol10	441.27	1.429	0.515	0.00124364	0.00531641
Hnrnpm	3441.77	1.277	0.353	0.0012557	0.00536428
Fbxw4	481.52	1.477	0.562	0.00126969	0.00541471
Hpcal1	3132.64	1.281	0.358	0.0012872	0.00548373
Eipr1	695.23	1.332	0.414	0.00129218	0.00550308
Mtfr1l	1545.48	1.26	0.334	0.00132114	0.0056206
Chrnb2	102.13	1.534	0.618	0.00132902	0.00564836
Rgs3	172.88	1.466	0.552	0.00133106	0.00565506
Chdh	29.03	2.356	1.236	0.00133198	0.00565697
Dclk2	53	1.811	0.857	0.00133242	0.00565697
Pigg	488.23	1.334	0.416	0.0013344	0.00566346
None	65.55	1.757	0.813	0.00134819	0.00571803
Pdgfc	97	1.914	0.937	0.00136982	0.00579792
Ercc6	848.46	1.311	0.391	0.00137645	0.00581801
Prpf40b	221.44	1.439	0.525	0.00137898	0.00582477
Tjp2	920.81	1.287	0.364	0.00137856	0.00582477
Zfp692	291.93	1.444	0.53	0.00138452	0.00584619
Myd88	1495.09	1.295	0.373	0.00138883	0.00586238
Cacnb3	51.89	1.902	0.927	0.00141227	0.00595526
Noc3l	502.47	1.414	0.5	0.00141347	0.00595764
Filip1l	445.84	1.589	0.668	0.00141661	0.00596545
None	44.64	1.722	0.784	0.00142517	0.00599943
Dock5	1645.52	1.26	0.334	0.00144142	0.0060658
Snx20	2584.76	1.333	0.415	0.00144308	0.00607073
Gtf2ird1	512.36	1.324	0.404	0.00145025	0.00609676
Srprb	656.07	1.318	0.399	0.00145972	0.00613242
Rgcc	48.24	1.859	0.894	0.0014686	0.00616553
Ppp5c	1844.78	1.273	0.348	0.00147681	0.0061958
Prkg1	65.07	2.048	1.034	0.00148054	0.00620936
Rccd1	123.14	1.581	0.661	0.00150019	0.00627903
Sumf2	546	1.308	0.387	0.00150113	0.00628084
Tsr2	304.21	1.413	0.499	0.00150778	0.00630445
As3mt	381.91	1.429	0.515	0.0015116	0.00631614
Mcu	875.46	1.285	0.362	0.00153773	0.00640377
Mrgbp	366.23	1.351	0.434	0.00155453	0.00646071
Utp20	1739.62	1.371	0.456	0.00155626	0.00646575
Tamalin	26.6	2.07	1.049	0.00155992	0.00647879
None	38.03	1.76	0.816	0.00157533	0.00652967
Emc10	2237.9	1.331	0.413	0.00158237	0.00655447
Dynlt4	42.64	1.847	0.885	0.00159363	0.0065901
B130055M24Rik	46.34	1.948	0.962	0.0015934	0.0065901
Unc5b	107.57	1.73	0.791	0.00160041	0.00661115
Cpt1a	4057.45	1.299	0.377	0.00160191	0.00661115
Ccr5	5567.98	1.757	0.813	0.00160111	0.00661115
None	52.08	1.699	0.765	0.00160521	0.00662254
Zdhhc23	32.45	2.154	1.107	0.00162718	0.00670534
Nfic	4601.55	1.261	0.335	0.00162744	0.00670534
Gvin1	113.84	1.737	0.796	0.00163416	0.00672857
Pianp	157.1	1.883	0.913	0.00163917	0.00674248
Hcls1	7955.69	1.289	0.366	0.00165695	0.00681111
Stk16	799.04	1.263	0.337	0.00166734	0.00684929
Crtc3	943.65	1.277	0.352	0.00166729	0.00684929
Crtap	1164.54	1.328	0.409	0.00167431	0.00687335
Matn2	121.13	1.669	0.739	0.00168751	0.00692298
Pnkp	1255.03	1.322	0.403	0.00169944	0.0069627
Amotl1	206.43	1.671	0.741	0.00170166	0.00696719
Atosb	1493.28	1.302	0.381	0.00170264	0.00696892
Fam98b	630.98	1.339	0.421	0.0017036	0.00697054
Kmt2b	2488.64	1.269	0.344	0.00170456	0.00697218
Mapk7	1029.81	1.278	0.354	0.00170941	0.00698742
Ppcdc	452.9	1.333	0.415	0.00170922	0.00698742
Mfsd4b4	337.6	1.382	0.467	0.0017127	0.00699624
Ms4a6c	2249.21	1.395	0.48	0.00172329	0.00703027
Cdc25a	859.94	1.281	0.357	0.00172464	0.00703346
Cutc	184.85	1.479	0.565	0.00174837	0.00711641
Atad3a	718.47	1.342	0.424	0.00174842	0.00711641
Plscr4	422.5	1.384	0.469	0.00176414	0.00717569
Dnajc17	133.12	1.576	0.656	0.00176515	0.00717744
Ino80	1489.22	1.232	0.302	0.00177672	0.00721503
Katnal1	333.5	1.357	0.441	0.00177814	0.00721841
Brix1	538.98	1.353	0.436	0.00178524	0.00724489
Smyd2	457.84	1.422	0.508	0.00179112	0.00726636
Babam2	714.96	1.261	0.335	0.00179268	0.00727029
Bag5	437.46	1.317	0.397	0.00179825	0.00728575
Serpinb9	497.62	1.474	0.56	0.00180287	0.00730078
Ube2q1	3532.74	1.231	0.3	0.00182642	0.00738542
B3gnt5	33.36	2.226	1.154	0.00183439	0.00741283
Cd79b	122.49	1.89	0.918	0.00184544	0.0074546
Gbf1	2153.2	1.237	0.307	0.00186387	0.00751483
Ints1	3111.36	1.297	0.375	0.00186372	0.00751483
Olfml2b	109.94	1.613	0.69	0.00187559	0.00755524
Micall1	738.04	1.275	0.351	0.00188507	0.00759045
Thumpd1	972.24	1.257	0.33	0.0018973	0.00763471
None	81.03	1.708	0.773	0.00190538	0.00766328
None	61.09	1.641	0.714	0.00190563	0.00766328
Foxred2	612.59	1.387	0.472	0.00190857	0.00766766
Sf3a3	1084.77	1.232	0.301	0.00190817	0.00766766
Sumo3	2757.08	1.292	0.37	0.00192706	0.00773691
Unc5a	173.33	1.498	0.583	0.00192801	0.00773821
Nup214	2554.57	1.221	0.289	0.00194684	0.00781127
Pvt1	147.29	1.548	0.631	0.0019481	0.00781379
Cptp	682.08	1.294	0.372	0.00195073	0.00782182
Bcl6	2206.32	1.311	0.391	0.00196541	0.00787307
Med16	1233.68	1.299	0.378	0.00197448	0.00790683
Kmt2d	10719.4	1.291	0.368	0.00197817	0.00791649
Mical3	626.78	1.292	0.37	0.00197784	0.00791649
Itpr2	1759.89	1.32	0.4	0.00198083	0.0079246
Rnf220	2064.96	1.283	0.36	0.00198822	0.00794905
Kics2	315.95	1.358	0.442	0.00198978	0.00795272
Abr	8316.63	1.286	0.363	0.00199227	0.00796008
Tmcc2	560.07	1.336	0.418	0.00201111	0.00802505
Tmem191	37.28	1.897	0.924	0.00201811	0.00805039
Gadd45b	498.41	1.721	0.783	0.00203379	0.00810771
None	47.76	1.713	0.777	0.00203986	0.00812669
Arhgef1	6726.51	1.305	0.384	0.00204823	0.00814924
Tgfb1	10551.4	1.298	0.376	0.00206069	0.00819129
Taf1c	398.04	1.394	0.479	0.00207168	0.00823231
Aqp9	99.98	1.69	0.757	0.00207542	0.00824456
Rgs2	4640.22	1.291	0.369	0.00208574	0.00827759
None	46.36	1.648	0.721	0.00209247	0.00830163
Was	3418.73	1.261	0.335	0.00209774	0.00831722
None	34.09	1.996	0.997	0.00209853	0.00831773
C1ra	128.19	1.53	0.614	0.00210335	0.00833414
Yars1	1483.19	1.318	0.399	0.00211977	0.00839387
Mbd6	1224.62	1.306	0.385	0.00212261	0.00840181
None	50.23	1.677	0.746	0.00212313	0.00840181
Kpna4	3561.56	1.377	0.462	0.00213134	0.00843161
Nacc2	1357.59	1.279	0.355	0.00214845	0.00848308
None	147.16	1.506	0.59	0.00216365	0.00853492
Tmem80	226.75	1.379	0.463	0.00221627	0.00870927
Pira13	116.72	1.607	0.684	0.00222833	0.00874835
None	42.18	1.809	0.855	0.00224436	0.00880293
Naa40	1878.86	1.233	0.302	0.0022767	0.00891824
Phrf1	2403.48	1.222	0.29	0.00229108	0.00896353
Rgs19	2065.53	1.229	0.298	0.00231867	0.00905718
Mpi	509.81	1.305	0.384	0.00232782	0.00909006
Tars1	1225.46	1.263	0.337	0.0023364	0.00911783
Atn1	98.89	1.654	0.726	0.00235087	0.00915989
Sh3bp1	538.85	1.306	0.385	0.00238048	0.00926655
Wars1	1693.05	1.245	0.316	0.00238396	0.00927167
Rab23	195.18	1.393	0.478	0.00238667	0.009279
Mrtfa	3491.19	1.243	0.313	0.00240156	0.00932812
Qtrt1	226.87	1.41	0.495	0.00241648	0.00938021
Phgdh	706.12	1.748	0.806	0.00241581	0.00938021
Rtn4ip1	378.48	1.337	0.419	0.00242832	0.00941734
Gpx1	7658.5	1.299	0.378	0.00243392	0.00943315
Urm1	1078.02	1.348	0.431	0.00243347	0.00943315
Nat9	377.07	1.37	0.454	0.00244952	0.00947879
Set	4685.17	1.266	0.341	0.00245424	0.0094941
Mdga1	50.39	1.673	0.742	0.00247625	0.00957629
Tsen54	426.93	1.361	0.444	0.00248331	0.0096006
Stat3	3909.5	1.253	0.325	0.00248622	0.0096027
Asph	6096.72	1.266	0.341	0.00248695	0.0096027
Prmt3	504.63	1.39	0.475	0.00250323	0.00965356
Ewsr1	4241.85	1.225	0.292	0.00251279	0.00968605
Niban2	13150	1.323	0.404	0.00251322	0.00968605
Cd44	15414.5	1.333	0.415	0.00251767	0.00970019
Txnrd3	157.06	1.493	0.579	0.002534	0.00976007
Plxna4	62.18	1.849	0.886	0.00253508	0.00976122
Sdr39u1	41.51	1.91	0.933	0.00254557	0.00979566
Nol12	526.35	1.322	0.403	0.00254844	0.00980047
Abcc3	5520.1	1.302	0.38	0.00256128	0.00984377
Rps19bp1	418.07	1.395	0.48	0.00257953	0.00990163
Stk10	2730.89	1.244	0.315	0.00258129	0.00990227
Nckap5l	406.41	1.448	0.534	0.00258322	0.00990264
Rcc2	5055.1	1.292	0.37	0.0025843	0.00990264
Six5	32.66	2.071	1.05	0.00259558	0.00993558
Mettl16	589.42	1.304	0.383	0.00259983	0.00994266
Sdha	5416.72	1.248	0.319	0.00259982	0.00994266
Lnx2	545.2	1.289	0.366	0.00260177	0.00994443
Dhx8	1563.37	1.224	0.292	0.0026019	0.00994443
Pde12	896.12	1.263	0.337	0.00261052	0.00997433
Inpp4b	955.69	1.476	0.561	0.00261219	0.00997761
Xab2	1579.67	1.261	0.334	0.00263979	0.0100645
None	51.55	1.734	0.794	0.00264196	0.0100665
Lncpint	556.63	1.387	0.472	0.00265071	0.0100968
Timp2	9279.87	1.423	0.509	0.0026563	0.0101087
Znrf3	335.3	1.409	0.495	0.00265468	0.0101087
Ttc39c	424.2	1.331	0.413	0.00268754	0.0102079
Fhl3	2952.15	1.27	0.345	0.00270213	0.0102549
Dars1	1961.08	1.266	0.34	0.00271345	0.0102884
Atp7a	2354.63	1.261	0.335	0.0027238	0.0103213
Uqcc1	670.37	1.266	0.341	0.00272995	0.0103415
Sirt6	472.58	1.395	0.48	0.00275337	0.0104175
Deaf1	674.91	1.326	0.407	0.00277175	0.0104838
Srsf9	1228.1	1.231	0.3	0.0027751	0.0104933
Dpp9	2325.23	1.252	0.325	0.00278757	0.0105308
Il3ra	1467.61	1.407	0.492	0.00280924	0.0105966
Id2	2110.18	1.49	0.576	0.00281839	0.010619
Ctu1	314.05	1.352	0.435	0.00281874	0.010619
Nudt3	1619.22	1.24	0.31	0.00282226	0.0106263
None	27.82	2.252	1.171	0.00283561	0.0106668
Fhip2b	649.24	1.287	0.364	0.00285598	0.0107402
Mef2d	3099.72	1.271	0.346	0.00286965	0.0107818
Cd164	2705.99	1.356	0.439	0.00289383	0.0108694
Wdr81	5799.82	1.258	0.331	0.00290717	0.0109107
Neurl4	1238.81	1.239	0.31	0.00290746	0.0109107
Arhgap23	893.43	1.258	0.331	0.00290611	0.0109107
Tut1	629.54	1.306	0.385	0.00290947	0.0109149
Pdlim2	1107.22	1.408	0.493	0.00291104	0.0109175
Smg7	2007.84	1.243	0.314	0.00291944	0.0109457
Gpatch3	528.01	1.371	0.455	0.00293445	0.0109953
Phf2	1877.57	1.22	0.287	0.00293671	0.0109988
Wnk1	21702.8	1.332	0.414	0.00295105	0.0110408
Ippk	329.45	1.353	0.436	0.00295251	0.0110423
Dusp2	117.31	1.894	0.922	0.00296309	0.0110759
None	66.05	1.666	0.737	0.00296668	0.011086
Tnk2	246.94	1.404	0.489	0.00296987	0.0110945
Sdad1	617.73	1.279	0.355	0.00297923	0.0111228
Smarca4	5105.92	1.237	0.307	0.00299228	0.0111682
Senp3	2531.86	1.23	0.299	0.00300101	0.0111974
Glb1	3291.28	1.232	0.301	0.00301876	0.0112568
Enpp1	637.22	1.342	0.424	0.00303998	0.0113258
Mfsd5	2248.09	1.257	0.33	0.00304368	0.0113361
Psmd4	2201.81	1.249	0.321	0.0030466	0.0113436
Ms4a4b	84.85	1.585	0.665	0.00304839	0.0113469
Zfp598	1239.14	1.256	0.329	0.00305961	0.0113852
Fbxo7	570.16	1.272	0.347	0.00309079	0.0114841
Pcsk1	30.53	1.98	0.986	0.00310301	0.011526
Pola2	1230.12	1.255	0.328	0.00310967	0.0115473
Triobp	1385.97	1.283	0.359	0.00311391	0.0115561
Tex264	1845.99	1.331	0.412	0.00311647	0.0115622
Srp68	2000.67	1.233	0.302	0.00312927	0.0116027
Eif4a3	2078.22	1.25	0.322	0.00313577	0.0116206
Epg5	1784.5	1.219	0.286	0.00314346	0.0116449
Ndufaf6	145.78	1.55	0.632	0.00315229	0.0116706
Trmt1l	795.47	1.242	0.313	0.00315521	0.0116779
Stoml1	546.88	1.364	0.448	0.00316353	0.0117052
Ehbp1l1	5595.1	1.275	0.35	0.0031653	0.0117083
Tmed9	3059.39	1.267	0.341	0.00316873	0.0117175
Baz1a	1841.92	1.271	0.346	0.00319048	0.0117874
Erf	1079.02	1.246	0.317	0.00321455	0.0118551
Fgl2	682.46	1.616	0.692	0.00323799	0.0119309
Dnmt1	8767.71	1.299	0.378	0.00325119	0.0119725
Whamm	439.55	1.309	0.388	0.00325218	0.0119726
Ssr2	2370.57	1.233	0.302	0.00325407	0.011976
4833439L19Rik	1563.93	1.22	0.287	0.00326159	0.0120001
Cog8	1102.07	1.284	0.361	0.00330743	0.0121508
None	210	1.506	0.591	0.00331371	0.0121702
Pacc1	2425.11	1.228	0.297	0.003342	0.0122705
Scin	74.89	1.951	0.965	0.00336154	0.0123313
Ctsd	103228	1.463	0.549	0.00337086	0.0123545
Ccl22	49.56	1.94	0.956	0.00337074	0.0123545
Elp1	1305	1.271	0.345	0.00337451	0.0123642
Cyb5r1	1601.98	1.224	0.292	0.00338045	0.0123771
Map2k3os	38.95	1.835	0.876	0.003381	0.0123771
None	36.23	1.855	0.891	0.00338424	0.0123852
Sars1	4301.05	1.283	0.359	0.00339777	0.0124274
Anapc16	694.21	1.256	0.328	0.00340872	0.0124528
Ppcs	182.84	1.45	0.536	0.0034081	0.0124528
Anapc15	454.59	1.358	0.441	0.00340699	0.0124528
Zfpm1	572.56	1.398	0.484	0.00341183	0.0124568
None	131.98	1.626	0.701	0.00344131	0.0125571
Antxr2	3197.8	1.24	0.31	0.00347197	0.0126615
Supt6	3538.67	1.218	0.285	0.00349839	0.01275
Tep1	7734.21	1.24	0.311	0.00350233	0.0127547
Dnajc18	992.92	1.238	0.308	0.00350266	0.0127547
Srrm1	3885.64	1.242	0.313	0.00350859	0.0127688
Emc7	1920.28	1.234	0.303	0.00354014	0.0128685
Dbnl	3227.28	1.3	0.379	0.00354488	0.0128744
Sdc3	26738.5	1.42	0.506	0.00354439	0.0128744
Ranbp3	2403.66	1.288	0.366	0.00355363	0.0128949
Afg2a	375.38	1.403	0.488	0.00356228	0.0129225
Rab27a	309.35	1.361	0.445	0.00358327	0.0129911
Gda	1359.26	1.327	0.408	0.00359268	0.0130176
Rai1	1052.94	1.251	0.323	0.00359655	0.0130278
Pomgnt2	99.66	1.59	0.669	0.00360354	0.0130417
Timm17a	852.22	1.24	0.311	0.00361851	0.0130882
Gsr	2807	1.558	0.64	0.00366043	0.0132198
Klf16	776.06	1.254	0.326	0.00366129	0.0132198
Clip1	4497.04	1.229	0.297	0.00366995	0.0132473
2310022B05Rik	660.17	1.275	0.35	0.00369973	0.0133431
Cdc7	378.12	1.472	0.558	0.00371155	0.0133663
Gadd45a	143.19	1.49	0.575	0.00372637	0.0134158
Adcy6	29.79	2.092	1.065	0.00376042	0.0135266
Ntn1	61.7	1.669	0.739	0.0037699	0.0135568
H13	2875.95	1.223	0.291	0.00377212	0.0135608
Hcn2	194.88	1.51	0.595	0.0037773	0.0135743
Ppp3cc	243.08	1.389	0.474	0.00378987	0.0136
Kif19a	117.95	1.627	0.702	0.00379485	0.0136089
Mamdc2	184.55	1.854	0.891	0.00379537	0.0136089
Cd38	34.16	2.279	1.188	0.00380817	0.0136469
Eya4	348.94	1.478	0.564	0.00385908	0.0138174
Sap30bp	1084.37	1.237	0.307	0.00386549	0.0138324
Pomk	1945.32	2.134	1.094	0.00387614	0.0138625
Gm7160	107.43	1.52	0.604	0.00387515	0.0138625
Hspa4	5626.05	1.249	0.321	0.00388468	0.0138891
Meaf6	561.45	1.279	0.355	0.00390927	0.0139609
Sorbs1	62.58	1.682	0.75	0.00391854	0.0139859
Gpr107	2970.94	1.25	0.321	0.00392523	0.0140058
Gnl2	856.11	1.248	0.32	0.00394162	0.0140562
Traf3	1260.46	1.226	0.294	0.00394649	0.0140695
Pus7	377.28	1.342	0.424	0.00394912	0.0140749
Lyst	6584.34	1.254	0.327	0.00397958	0.0141712
Arhgef17	40.46	1.637	0.711	0.00398361	0.0141815
Med27	232.06	1.464	0.55	0.00400318	0.0142348
None	96.82	1.71	0.774	0.00402968	0.0143246
Tmem221	361.66	1.436	0.522	0.00406446	0.0144114
Cherp	2243.83	1.239	0.309	0.00408726	0.0144757
Luc7l	1129.44	1.251	0.323	0.00417597	0.0147562
Psd4	5786.23	1.224	0.291	0.00420974	0.0148502
Parl	871.41	1.257	0.33	0.00421288	0.0148528
Xpo6	3336.02	1.207	0.271	0.00422321	0.0148819
Rtf2	3674.26	1.301	0.38	0.00424259	0.0149406
Tmppe	691.92	1.237	0.307	0.00425699	0.014987
Ms4a6d	3249.84	1.296	0.374	0.00434401	0.0152674
Pced1a	515.59	1.283	0.359	0.00436212	0.0153224
Atp2a2	7674.07	1.279	0.355	0.00436341	0.0153226
Abcc10	287.86	1.344	0.427	0.00437446	0.015357
Pomgnt1	833.36	1.245	0.317	0.00438082	0.015375
Wdfy4	11868.1	1.279	0.355	0.00439678	0.0154223
Thg1l	266.94	1.332	0.414	0.00440736	0.0154463
Lrrk1	2070.42	1.218	0.284	0.00441519	0.015465
None	58.79	1.591	0.67	0.0044508	0.0155628
Psme3	2557.35	1.216	0.282	0.00445817	0.0155804
Rmi1	441.9	1.312	0.392	0.00448454	0.0156505
Zgpat	434.28	1.329	0.411	0.00449483	0.015682
Drosha	966.66	1.235	0.305	0.00450023	0.0156964
Ano8	664.18	1.293	0.37	0.00453772	0.0158139
Plxna2	1055.46	1.226	0.294	0.00455004	0.0158523
Farsa	1393.78	1.265	0.34	0.00455797	0.0158755
Tsc22d1	1135.45	1.271	0.346	0.00456725	0.0159034
Pin4	64.72	1.672	0.742	0.00457328	0.0159154
Actmap	285.51	1.33	0.411	0.00457879	0.0159301
None	44.08	1.665	0.736	0.00458769	0.0159566
Smarcb1	1435.94	1.228	0.296	0.00460462	0.016011
Snhg8	145.1	1.453	0.539	0.00462141	0.0160649
Eif4g1	12870.4	1.269	0.344	0.00462546	0.0160745
Acsf3	377.79	1.313	0.393	0.00464871	0.0161422
Rbm15	2310.58	1.239	0.309	0.00464885	0.0161422
Mitd1	304.01	1.389	0.474	0.00465951	0.0161747
Bdh2	48.36	2.021	1.015	0.00469751	0.0162884
Gm17849	204.87	1.573	0.653	0.00469988	0.016292
Cct3	3028.89	1.223	0.29	0.00470912	0.0163195
Gm36161	210.36	1.75	0.808	0.00471247	0.0163266
Lsp1	9408.21	1.294	0.372	0.00472814	0.0163717
Mtf1	1021.77	1.252	0.325	0.00476072	0.0164707
Cisd1	423.94	1.35	0.433	0.00482695	0.0166813
Ankrd9	153.07	1.466	0.552	0.00484455	0.0167328
Fcrl1	446.2	1.326	0.407	0.00485403	0.0167562
Susd1	524.61	1.251	0.323	0.00489387	0.0168749
Bmi1	693.99	1.318	0.399	0.00489663	0.0168798
Mtss1	7825.42	1.244	0.315	0.00491635	0.0169336
Nacc1	4056.18	1.214	0.279	0.00492512	0.0169592
Clba1	94.74	1.499	0.584	0.00494391	0.0170191
Slc46a1	242.24	1.358	0.441	0.0049513	0.0170358
Pla2g6	250.07	1.325	0.406	0.00499097	0.0171573
Zfp72	125.53	1.563	0.645	0.00501552	0.0172322
Atl1	58.47	1.671	0.741	0.00502707	0.0172671
None	43.83	1.621	0.697	0.00504692	0.0173257
Gnl3	803.89	1.314	0.394	0.00505699	0.017348
Mtus1	331.36	1.465	0.551	0.00505838	0.017348
Epb41l4aos	80.26	1.633	0.708	0.00506722	0.0173665
S100a8	570.73	1.636	0.71	0.00507104	0.01737
Zfp516	2891.74	1.232	0.301	0.00507057	0.01737
Usp39	943.94	1.226	0.294	0.0050737	0.0173743
Aimp2	302.1	1.392	0.477	0.00511048	0.0174858
Cfp	15230.6	1.334	0.415	0.00513036	0.017549
Akap12	58.09	1.58	0.66	0.00515567	0.0176065
None	119.45	1.456	0.542	0.00515416	0.0176065
Odc1	1484.83	1.311	0.39	0.00516312	0.0176222
Gpr137	530.05	1.339	0.421	0.00516519	0.0176244
[truncated: 372 more rows]

## Sheet: StingTKOvsWT.down
Gene Symbol (StingTKOvsWT.down)	baseMean (StingTKOvsWT.down)	FC (StingTKOvsWT.down)	log2FoldChange (StingTKOvsWT.down)	pvalue (StingTKOvsWT.down)	padj (StingTKOvsWT.down)
Sting1	1431.39	0.077	-3.703	1.11e-190	6.89e-187
Lyz2	177786	0.001	-9.452	1.92e-184	7.96e-181
Scd1	2714.63	0.03	-5.043	1.94e-112	3.01e-109
Eno1b	1157.97	0.002	-9.373	1.96e-88	2.21e-85
H3f3a	1010.69	0.129	-2.952	9.42e-86	8.99e-83
Insig1	3574.34	0.19	-2.399	4.18e-75	2.73e-72
Ldlr	4751.31	0.185	-2.431	2.43e-66	1.26e-63
Stard4	1483.81	0.21	-2.248	1.68e-61	8e-59
Scd2	15728.6	0.127	-2.974	1.02e-59	4.23e-57
Aldoc	1435.19	0.182	-2.459	1.98e-58	7.43e-56
Hmgcs1	1494.81	0.288	-1.798	1.74e-55	6.35e-53
Cbr2	1542.22	0.098	-3.356	2.48e-52	8.31e-50
Dhcr24	2740.01	0.11	-3.18	1.75e-51	5.56e-49
Fads2	2563.52	0.146	-2.776	3.93e-49	1.16e-46
Dram1	840.92	0.279	-1.841	6.75e-49	1.95e-46
Slco4a1	575.11	0.181	-2.469	9.67e-47	2.55e-44
Cyp51	1844.3	0.23	-2.123	1.01e-45	2.56e-43
Rasgrp3	2792.51	0.375	-1.417	4.56e-40	8.84e-38
Sqle	2075.83	0.282	-1.825	1.11e-38	2e-36
Crip1	3706.74	0.372	-1.428	1.39e-37	2.36e-35
Kcnj10	198.16	0.052	-4.254	5e-36	7.75e-34
Hpgd	421.22	0.035	-4.824	9.63e-36	1.48e-33
Idi1	190.05	0.155	-2.688	3.72e-33	5.01e-31
Ccng2	1089.32	0.425	-1.233	7.27e-33	9.6e-31
Fdft1	812.81	0.329	-1.604	4.16e-32	5.38e-30
Sc5d	1211.9	0.353	-1.504	5.92e-32	7.43e-30
Msmo1	2127.81	0.389	-1.361	2.82e-31	3.37e-29
St8sia4	3422.77	0.314	-1.67	1.08e-30	1.27e-28
Prxl2c	913.9	0.44	-1.184	1.6e-30	1.88e-28
Abcb4	871.25	0.415	-1.267	4.9e-29	5.15e-27
Pdk1	3488.72	0.443	-1.174	7.39e-29	7.64e-27
None	92.88	0.16	-2.648	7.94e-29	8.15e-27
Idh1	4030.26	0.401	-1.317	9.17e-29	9.33e-27
Sptssa	2177.51	0.382	-1.388	6.4e-28	6.3e-26
Pgk1	6997.04	0.416	-1.266	1.78e-27	1.72e-25
Ighm	1990.44	0.226	-2.147	2.28e-27	2.18e-25
Lss	1287.62	0.308	-1.699	2.79e-27	2.58e-25
Layn	175.36	0.195	-2.356	5.99e-27	5.39e-25
Cd9	5069.56	0.459	-1.122	1.6e-26	1.37e-24
None	48.76	0.011	-6.525	3.21e-26	2.71e-24
Lpin1	1000.3	0.427	-1.229	9.43e-26	7.7e-24
Cyb5a	2764.56	0.471	-1.085	1.01e-25	8.15e-24
Dbi	1671.85	0.457	-1.131	1.31e-25	1.04e-23
Acss2	294.7	0.282	-1.826	1.03e-24	7.81e-23
Clstn1	749.76	0.301	-1.734	4.15e-24	3.05e-22
Sort1	1774.56	0.386	-1.375	1.1e-23	7.87e-22
None	356.75	0.161	-2.636	5.74e-23	3.83e-21
Egln3	381.91	0.109	-3.202	5.13e-22	3.2e-20
Acsl3	941.18	0.395	-1.341	5.38e-22	3.32e-20
Fdps	110.98	0.186	-2.424	5.88e-22	3.61e-20
Gt(ROSA)26Sor	219.12	0.106	-3.235	1.76e-21	1.06e-19
Ahrr	382.37	0.192	-2.379	1.85e-21	1.11e-19
Fxyd2	144.81	0.032	-4.952	2e-21	1.19e-19
Slc5a3	559.88	0.257	-1.96	3.74e-21	2.19e-19
Rab34	513.83	0.399	-1.325	7.93e-21	4.35e-19
Tcf20	5394.12	0.512	-0.966	1.18e-20	6.32e-19
Itga8	161.23	0.138	-2.853	1.43e-20	7.64e-19
Atg9b	389	0.298	-1.749	2.16e-20	1.14e-18
Bnip3	610.55	0.292	-1.774	3.12e-20	1.63e-18
Ppfia4	869.67	0.371	-1.43	3.22e-20	1.67e-18
Mvd	699.54	0.318	-1.654	4.15e-20	2.13e-18
Angptl7	103.72	0.156	-2.681	7.78e-20	3.91e-18
Snx25	706.86	0.477	-1.068	8.32e-20	4.17e-18
Narf	1115.11	0.48	-1.059	8.43e-20	4.2e-18
Ak4	355.96	0.127	-2.976	1.09e-19	5.37e-18
Ypel2	396.85	0.318	-1.654	4.5e-19	2.14e-17
Herpud1	1242.27	0.526	-0.926	5.88e-19	2.76e-17
Plxnd1	15952.6	0.339	-1.561	7.31e-19	3.41e-17
Hmgcr	3062.8	0.504	-0.989	7.53e-19	3.5e-17
Car5b	404.76	0.412	-1.281	9.45e-19	4.31e-17
Mamld1	179.21	0.328	-1.608	9.96e-19	4.51e-17
Cfh	505.7	0.37	-1.433	1.39e-18	6.24e-17
Pira2	610.9	0.408	-1.292	1.92e-18	8.44e-17
Rasgef1a	206.57	0.276	-1.856	2.06e-18	9.03e-17
Rac3	267.05	0.275	-1.865	3.04e-18	1.31e-16
Dcbld2	485.14	0.35	-1.516	4.58e-18	1.95e-16
Ephx1	617.51	0.388	-1.366	4.8e-18	2.04e-16
Kctd12b	777.9	0.464	-1.109	5.34e-18	2.26e-16
Pon2	1840.48	0.558	-0.841	7.21e-18	3.02e-16
None	2139.3	0.469	-1.092	7.33e-18	3.06e-16
Klhl24	3024.5	0.472	-1.083	7.65e-18	3.18e-16
Nsdhl	655.03	0.434	-1.204	9.82e-18	4.02e-16
Bmt2	1993.45	0.513	-0.962	3e-17	1.18e-15
Nectin1	169.33	0.362	-1.465	4.04e-17	1.58e-15
Slc16a3	5277.92	0.386	-1.373	4.45e-17	1.73e-15
Oxct1	5565.42	0.526	-0.926	4.97e-17	1.92e-15
Sesn1	3391.72	0.467	-1.098	2.22e-16	8.13e-15
Serinc5	861.7	0.499	-1.004	3.38e-16	1.22e-14
Rab9	587.79	0.525	-0.931	3.87e-16	1.39e-14
Peli2	902.37	0.42	-1.253	6.06e-16	2.13e-14
Npl	255.87	0.37	-1.434	6.96e-16	2.43e-14
Snta1	298.72	0.329	-1.603	8.5e-16	2.95e-14
Mid1	150.86	0.301	-1.735	8.78e-16	3.03e-14
Fundc2	1518.54	0.575	-0.798	9.2e-16	3.16e-14
Utp14b	865.71	0.435	-1.201	9.17e-16	3.16e-14
Cd163	854.86	0.478	-1.065	1.52e-15	5.16e-14
Slc31a1	2521.8	0.529	-0.918	1.54e-15	5.22e-14
Ccdc50	5501.22	0.516	-0.953	2.38e-15	7.9e-14
Uqcrh	1331.42	0.561	-0.835	3.93e-15	1.28e-13
Gpr34	315.47	0.183	-2.452	4.26e-15	1.39e-13
Tuba1a	1121.01	0.486	-1.04	4.96e-15	1.6e-13
Acss1	811.22	0.453	-1.141	1.09e-14	3.44e-13
Acat2	573.6	0.359	-1.48	1.21e-14	3.77e-13
Fasn	7236.83	0.461	-1.118	1.3e-14	4e-13
Paip2	1391.26	0.55	-0.862	1.68e-14	5.11e-13
Plxdc2	501.87	0.115	-3.118	1.72e-14	5.2e-13
Abcd2	554.14	0.364	-1.46	2.46e-14	7.34e-13
Cavin1	273.29	0.369	-1.439	3.01e-14	8.86e-13
Pcyox1	3945.98	0.552	-0.858	3.59e-14	1.05e-12
Rras	826.81	0.453	-1.142	3.61e-14	1.06e-12
Gas7	13409.9	0.45	-1.154	6.32e-14	1.82e-12
Zfand6	1741.3	0.557	-0.844	7.29e-14	2.09e-12
Klf9	398.69	0.429	-1.221	8.53e-14	2.41e-12
Pygl	2293.64	0.529	-0.919	1.02e-13	2.88e-12
Txndc16	1169.53	0.589	-0.763	1.04e-13	2.92e-12
None	309.2	0.236	-2.083	1.05e-13	2.94e-12
Arhgef6	4397.13	0.583	-0.779	1.09e-13	3.05e-12
Fads1	4671.11	0.576	-0.796	1.21e-13	3.35e-12
Chml	513.88	0.411	-1.283	1.35e-13	3.71e-12
Cox7b	2060.68	0.515	-0.957	1.68e-13	4.58e-12
Trpv4	320.08	0.415	-1.268	1.84e-13	4.99e-12
Ttc3	1333.62	0.556	-0.847	1.94e-13	5.25e-12
Scarb1	4069.31	0.528	-0.92	2.06e-13	5.55e-12
Tns4	99.95	0.274	-1.867	2.1e-13	5.63e-12
Knstrn	1167.24	0.525	-0.93	2.27e-13	6.08e-12
Per3	440.88	0.456	-1.134	2.37e-13	6.31e-12
Mxd4	2248.68	0.435	-1.201	2.36e-13	6.31e-12
Depp1	201.03	0.269	-1.894	2.89e-13	7.68e-12
Lix1l	683.3	0.543	-0.881	3.15e-13	8.27e-12
Slc46a3	957.17	0.415	-1.269	3.23e-13	8.47e-12
Serinc3	24525.8	0.446	-1.164	3.36e-13	8.8e-12
Dstn	2407.45	0.598	-0.742	3.39e-13	8.85e-12
Ankrd37	124.39	0.188	-2.412	3.45e-13	9e-12
Eeig2	2188.45	0.598	-0.741	3.55e-13	9.23e-12
Rcbtb2	3414.94	0.45	-1.153	4e-13	1.04e-11
Mbd4	428.36	0.513	-0.964	4.12e-13	1.07e-11
Stx2	2898.32	0.605	-0.725	4.25e-13	1.09e-11
Aph1b	265.47	0.41	-1.285	4.36e-13	1.12e-11
Spaca6	204.56	0.341	-1.55	4.47e-13	1.15e-11
Slc36a4	1994	0.617	-0.696	4.68e-13	1.2e-11
Mmp8	1285.94	0.532	-0.911	4.97e-13	1.27e-11
None	21.39	0.091	-3.461	5.11e-13	1.3e-11
Pde1b	719.71	0.499	-1.004	6.45e-13	1.62e-11
Cib2	63.57	0.24	-2.059	6.87e-13	1.71e-11
Syne2	813.15	0.541	-0.887	6.99e-13	1.74e-11
Pgap1	1491.62	0.549	-0.866	7.09e-13	1.76e-11
Hbp1	1073.64	0.602	-0.732	7.37e-13	1.81e-11
Mob3b	326.17	0.475	-1.074	9.34e-13	2.29e-11
Ccdc152	59.98	0.235	-2.091	9.75e-13	2.38e-11
1700025G04Rik	1142.95	0.62	-0.69	1.01e-12	2.45e-11
Col18a1	1542.42	0.407	-1.296	1.23e-12	2.97e-11
Deptor	671.79	0.489	-1.033	1.32e-12	3.15e-11
Stab1	57513.6	0.426	-1.232	1.36e-12	3.24e-11
Fabp5	4844.55	0.488	-1.036	1.6e-12	3.76e-11
Pank3	3686.57	0.492	-1.023	1.76e-12	4.12e-11
Ralgps2	277.14	0.453	-1.142	1.8e-12	4.19e-11
Slc9a6	1090.68	0.611	-0.711	1.84e-12	4.27e-11
Lpcat1	1424.71	0.57	-0.812	1.95e-12	4.49e-11
Clec4e	1257.33	0.292	-1.774	2.69e-12	6.13e-11
Rpl22l1	393.48	0.521	-0.94	3.96e-12	8.84e-11
Lamb2	234.88	0.373	-1.424	4.08e-12	9.06e-11
Nop10	595.48	0.466	-1.102	4.09e-12	9.07e-11
Arg1	136.53	0.085	-3.551	5.44e-12	1.18e-10
Bnip3l	1936.76	0.563	-0.828	6.15e-12	1.33e-10
Pnpla8	1106.37	0.551	-0.861	6.48e-12	1.4e-10
Spats2	418.34	0.376	-1.41	8.87e-12	1.89e-10
Cdkn1b	1809.13	0.601	-0.735	1.02e-11	2.17e-10
Fabp4	285.02	0.469	-1.094	1.05e-11	2.21e-10
Pnrc2	1780.68	0.613	-0.705	1.15e-11	2.42e-10
Dhcr7	1098.52	0.555	-0.85	1.27e-11	2.65e-10
None	26.38	0.145	-2.784	1.82e-11	3.75e-10
Slc6a12	63.38	0.07	-3.836	1.84e-11	3.77e-10
Asb4	116.84	0.333	-1.588	1.87e-11	3.84e-10
Lpcat3	1625.79	0.553	-0.854	1.96e-11	3.99e-10
Pcyt2	1228.91	0.522	-0.937	2.62e-11	5.28e-10
Vamp4	940.34	0.578	-0.791	2.74e-11	5.52e-10
S100a10	4120.95	0.625	-0.677	2.74e-11	5.52e-10
Mindy2	2997.85	0.569	-0.814	3.51e-11	6.95e-10
Pik3cg	5841.64	0.614	-0.704	4.94e-11	9.65e-10
Aldh6a1	347.51	0.532	-0.911	5.27e-11	1.03e-09
Pgam1	2664.07	0.619	-0.693	5.29e-11	1.03e-09
Rdm1	292.98	0.44	-1.183	5.52e-11	1.07e-09
Rp2	1642.65	0.524	-0.932	5.69e-11	1.1e-09
Paics	4045.26	0.648	-0.627	6e-11	1.15e-09
Ccnb2	1803.79	0.528	-0.921	6.46e-11	1.24e-09
Slc16a7	1464.05	0.545	-0.876	8.57e-11	1.6e-09
Adam19	126.53	0.228	-2.134	9.66e-11	1.8e-09
Pdcd4	430.89	0.541	-0.886	9.74e-11	1.81e-09
Cyp39a1	41.28	0.341	-1.553	9.88e-11	1.83e-09
Ahr	108.42	0.316	-1.663	1.03e-10	1.9e-09
Tubb2b	132.48	0.306	-1.709	1.16e-10	2.13e-09
Nr1d2	1222.15	0.617	-0.696	1.31e-10	2.38e-09
Tmem184c	692.43	0.571	-0.809	1.31e-10	2.38e-09
Casp3	1238.07	0.652	-0.616	1.31e-10	2.38e-09
Rbpj	7630.28	0.576	-0.795	1.44e-10	2.61e-09
Pxmp4	480.55	0.53	-0.915	1.62e-10	2.91e-09
B230219D22Rik	2272.65	0.636	-0.653	1.75e-10	3.13e-09
Fam43a	307.51	0.224	-2.158	1.85e-10	3.3e-09
Tfdp2	834.22	0.573	-0.804	2e-10	3.56e-09
Emb	2720.1	0.552	-0.858	2.1e-10	3.72e-09
Pros1	899.53	0.607	-0.72	2.2e-10	3.89e-09
Mrc1	27326.1	0.521	-0.941	2.23e-10	3.93e-09
Heca	1258.84	0.636	-0.652	2.23e-10	3.94e-09
Rassf4	9656.26	0.505	-0.986	2.25e-10	3.96e-09
Dag1	4492.55	0.641	-0.642	2.56e-10	4.46e-09
Nxt2	618.5	0.537	-0.897	2.69e-10	4.68e-09
Dcstamp	136.89	0.251	-1.995	2.75e-10	4.77e-09
Srebf2	7168.05	0.553	-0.854	2.97e-10	5.11e-09
Tmem123	3289.1	0.599	-0.74	3.19e-10	5.44e-09
Armt1	464.52	0.573	-0.804	3.23e-10	5.51e-09
Ak3	1316.2	0.641	-0.642	3.24e-10	5.52e-09
Add3	1452.55	0.597	-0.745	3.25e-10	5.52e-09
Rps25	5763.6	0.604	-0.727	3.34e-10	5.66e-09
Ulbp1	1855.43	0.5	-1	3.38e-10	5.72e-09
Sgpp1	2848.89	0.627	-0.674	3.41e-10	5.75e-09
Rmnd5a	3070.17	0.618	-0.695	3.42e-10	5.77e-09
Slc25a1	2108.61	0.561	-0.833	3.48e-10	5.85e-09
Eif2a	1494.89	0.607	-0.721	3.52e-10	5.91e-09
Abca7	2289.95	0.617	-0.696	3.52e-10	5.91e-09
Serf1	38.27	0.273	-1.873	4.1e-10	6.88e-09
Map2k6	199.9	0.479	-1.061	4.67e-10	7.76e-09
Ndrg3	950.41	0.615	-0.701	4.83e-10	8e-09
Zdhhc20	2570.34	0.571	-0.809	4.94e-10	8.18e-09
Kdm3a	1691.54	0.634	-0.658	5.27e-10	8.67e-09
None	68.69	0.377	-1.407	5.27e-10	8.67e-09
Rdh11	1184.54	0.633	-0.661	5.4e-10	8.87e-09
Nlrc4	459.09	0.572	-0.805	5.45e-10	8.95e-09
Abca9	884.1	0.403	-1.312	5.47e-10	8.97e-09
Bbip1	355.79	0.532	-0.911	5.77e-10	9.43e-09
Tmem41b	562.18	0.572	-0.806	6.18e-10	1.01e-08
Cenpa	2422.19	0.537	-0.898	6.83e-10	1.11e-08
Tef	1997.95	0.601	-0.734	7.04e-10	1.14e-08
Ubxn7	1576.75	0.609	-0.714	7.2e-10	1.16e-08
Cdkn3	513.14	0.493	-1.021	8.21e-10	1.32e-08
Fbxl20	1798.65	0.612	-0.709	8.5e-10	1.36e-08
Tmem50b	1316.34	0.628	-0.672	8.75e-10	1.39e-08
Aktip	693.16	0.625	-0.679	9.07e-10	1.44e-08
Wdfy2	7075.77	0.637	-0.65	9.56e-10	1.51e-08
Myom1	41.01	0.241	-2.053	9.66e-10	1.53e-08
Sord	2040.64	0.616	-0.7	1.31e-09	2.05e-08
Depdc1a	158.05	0.361	-1.471	1.4e-09	2.19e-08
Ifi27	1254.79	0.634	-0.658	1.48e-09	2.31e-08
Tm2d2	1849.06	0.615	-0.7	1.54e-09	2.38e-08
Fh1	1624.61	0.668	-0.582	1.7e-09	2.63e-08
Mospd2	1594.62	0.628	-0.672	1.75e-09	2.69e-08
Prkra	630.88	0.61	-0.712	1.86e-09	2.85e-08
Stk38	3476.18	0.657	-0.605	1.96e-09	3e-08
Gstm2	48.13	0.326	-1.617	1.98e-09	3.02e-08
Edil3	155.87	0.406	-1.3	2.09e-09	3.17e-08
Ms4a4a	142.93	0.105	-3.247	2.13e-09	3.23e-08
Eid1	2263.33	0.506	-0.982	2.19e-09	3.3e-08
Crat	2149.81	0.645	-0.632	2.44e-09	3.67e-08
Cd83	775.1	0.546	-0.873	2.51e-09	3.77e-08
F13a1	2304.95	0.259	-1.951	2.53e-09	3.79e-08
Nusap1	1701.88	0.494	-1.017	2.56e-09	3.83e-08
Mxi1	835.34	0.577	-0.793	2.75e-09	4.09e-08
Glul	5035.26	0.505	-0.985	2.75e-09	4.09e-08
Hmmr	1529.45	0.528	-0.92	2.86e-09	4.23e-08
Kcnq1	32.52	0.168	-2.572	2.87e-09	4.24e-08
Dnajb14	2153.1	0.626	-0.677	3.02e-09	4.45e-08
Selenof	5294.31	0.629	-0.668	3.06e-09	4.51e-08
Lactb2	780.14	0.571	-0.81	3.24e-09	4.75e-08
Zdhhc14	1366.02	0.577	-0.794	3.41e-09	4.99e-08
Rny1	141	0.182	-2.454	3.45e-09	5.04e-08
Mif	3616.4	0.558	-0.841	3.66e-09	5.34e-08
None	59.9	0.416	-1.266	3.72e-09	5.41e-08
Wwp1	10721	0.582	-0.78	3.73e-09	5.42e-08
Galc	3123.24	0.649	-0.624	3.74e-09	5.42e-08
Glp2r	49.43	0.303	-1.722	3.92e-09	5.67e-08
Ift46	746.54	0.577	-0.794	4.29e-09	6.16e-08
Mturn	104.41	0.323	-1.631	4.43e-09	6.35e-08
Dapk1	1871.08	0.665	-0.588	4.49e-09	6.42e-08
Slc44a1	1752.69	0.637	-0.651	4.58e-09	6.55e-08
Hsd17b7	495.63	0.522	-0.938	5.13e-09	7.3e-08
Mospd1	342.97	0.552	-0.856	5.37e-09	7.6e-08
Slc38a2	5840.64	0.576	-0.796	5.39e-09	7.62e-08
Emp2	1121.26	0.561	-0.835	5.48e-09	7.73e-08
Tmem97	762.75	0.572	-0.805	5.57e-09	7.84e-08
Mtmr14	1461.69	0.648	-0.626	5.65e-09	7.94e-08
Ticam2	576.52	0.594	-0.751	6.5e-09	9.05e-08
Gdpd1	577.31	0.594	-0.753	6.79e-09	9.42e-08
Gm24336	213.71	0.449	-1.156	6.79e-09	9.42e-08
None	43.95	0.34	-1.556	7.32e-09	1.01e-07
Nicol1	55.75	0.267	-1.903	7.72e-09	1.06e-07
Dap	2494.07	0.666	-0.586	8e-09	1.1e-07
Npepps	2864.49	0.668	-0.582	8.47e-09	1.16e-07
Ptgr1	1096.62	0.643	-0.636	8.79e-09	1.19e-07
Sqor	1279.08	0.652	-0.616	9.07e-09	1.23e-07
Paip2b	581.76	0.634	-0.658	9.42e-09	1.27e-07
Ldha	23167.9	0.549	-0.865	1.04e-08	1.4e-07
Rora	638.55	0.547	-0.87	1.04e-08	1.4e-07
Tcp11l2	728.37	0.45	-1.153	1.09e-08	1.46e-07
Dbp	505.64	0.431	-1.214	1.11e-08	1.49e-07
Cd59a	327.78	0.526	-0.926	1.11e-08	1.49e-07
None	32.18	0.269	-1.892	1.16e-08	1.54e-07
Mcee	418.68	0.592	-0.757	1.3e-08	1.72e-07
Gng12	2367.54	0.661	-0.597	1.3e-08	1.72e-07
Hmgn1	1342.94	0.679	-0.558	1.38e-08	1.81e-07
Hagh	446.3	0.543	-0.881	1.39e-08	1.82e-07
Gmfg	1770.72	0.557	-0.845	1.46e-08	1.91e-07
Cables1	76.26	0.431	-1.216	1.51e-08	1.97e-07
Gramd2b	358.1	0.554	-0.852	1.58e-08	2.06e-07
Tspyl1	2367.37	0.691	-0.533	1.66e-08	2.17e-07
Sec61g	405.95	0.564	-0.825	1.67e-08	2.18e-07
Ssr3	6604.27	0.634	-0.658	1.7e-08	2.21e-07
Cenpx	1149.31	0.554	-0.852	1.82e-08	2.37e-07
Ccsap	621.16	0.587	-0.77	1.83e-08	2.38e-07
Uevld	557.41	0.581	-0.784	2.03e-08	2.62e-07
None	253.7	0.55	-0.862	2.12e-08	2.73e-07
Btg1	4007.01	0.532	-0.91	2.16e-08	2.78e-07
H2az1	5915.14	0.554	-0.853	2.38e-08	3.03e-07
Tm7sf2	314.59	0.443	-1.174	2.46e-08	3.12e-07
Cln5	2028.36	0.656	-0.609	2.49e-08	3.15e-07
Oat	2513.41	0.668	-0.583	2.52e-08	3.19e-07
Znrf2	3663.67	0.632	-0.661	2.7e-08	3.41e-07
Ndufa4	1272.52	0.611	-0.711	2.74e-08	3.46e-07
Fhip1b	789.48	0.62	-0.691	2.75e-08	3.47e-07
Cox7a2	1742.38	0.644	-0.634	2.99e-08	3.76e-07
Snx14	782.94	0.641	-0.641	3.09e-08	3.86e-07
Elovl5	2610.61	0.643	-0.636	3.67e-08	4.55e-07
Kiz	305.27	0.545	-0.875	3.79e-08	4.68e-07
Aspm	2311.19	0.566	-0.821	4.06e-08	5e-07
None	40.37	0.273	-1.874	4.07e-08	5.01e-07
Ppfibp2	569.21	0.543	-0.881	4.17e-08	5.12e-07
Prelid2	123.86	0.328	-1.608	4.27e-08	5.24e-07
Wipi1	611.21	0.63	-0.666	4.59e-08	5.61e-07
Mapk3	5980.37	0.634	-0.657	4.59e-08	5.61e-07
L3hypdh	28.38	0.294	-1.768	4.68e-08	5.72e-07
Tbc1d30	92.57	0.457	-1.129	4.91e-08	5.98e-07
Prdx5	3325.96	0.592	-0.755	5.05e-08	6.15e-07
Plag1	89.09	0.443	-1.176	5.31e-08	6.44e-07
Mdm1	547.38	0.591	-0.759	5.45e-08	6.6e-07
Heatr5a	5346.28	0.679	-0.558	5.67e-08	6.84e-07
Slc14a1	40.29	0.314	-1.67	5.82e-08	7.01e-07
Gm26520	96.5	0.341	-1.553	6.22e-08	7.46e-07
Rgs11	152.85	0.358	-1.481	6.74e-08	8.03e-07
G530011O06Rik	85.1	0.321	-1.639	6.91e-08	8.23e-07
Sult1a1	51.5	0.296	-1.757	7.12e-08	8.44e-07
Itga4	4863.71	0.592	-0.756	7.57e-08	8.96e-07
Nanos1	631.48	0.431	-1.213	7.65e-08	9.04e-07
Camk1	3727.44	0.596	-0.746	8.17e-08	9.61e-07
Srd5a1	102.78	0.466	-1.103	8.49e-08	9.96e-07
Rps6ka5	825.75	0.617	-0.696	9.05e-08	1.06e-06
Septin10	389.44	0.612	-0.709	9.42e-08	1.09e-06
Fbxo3	1660.44	0.662	-0.594	9.66e-08	1.12e-06
Rnf13	4339.54	0.645	-0.632	9.7e-08	1.12e-06
Tlr7	5949.64	0.635	-0.655	9.75e-08	1.13e-06
Dner	75.22	0.365	-1.455	9.93e-08	1.15e-06
Ube2b	1686.66	0.659	-0.601	1.01e-07	1.16e-06
Tmem65	2233.7	0.692	-0.532	1.01e-07	1.17e-06
Mrps6	160.64	0.507	-0.979	1.04e-07	1.19e-06
Tmsb4x	70589.9	0.533	-0.908	1.05e-07	1.2e-06
Prrg1	73.21	0.338	-1.566	1.07e-07	1.23e-06
Mpv17	563.56	0.646	-0.63	1.08e-07	1.24e-06
Ncoa4	1777.72	0.669	-0.58	1.1e-07	1.26e-06
Hs2st1	1268.65	0.699	-0.516	1.12e-07	1.28e-06
Sephs2	1573.43	0.696	-0.522	1.18e-07	1.35e-06
Sub1	1483.42	0.677	-0.562	1.22e-07	1.38e-06
Ift80	372.6	0.55	-0.862	1.23e-07	1.4e-06
Reps2	1281	0.589	-0.763	1.23e-07	1.4e-06
Clec7a	1645.7	0.303	-1.722	1.24e-07	1.4e-06
4833420G17Rik	702.11	0.666	-0.586	1.25e-07	1.42e-06
Acadsb	1096.19	0.696	-0.523	1.29e-07	1.46e-06
Dynlt3	1515.06	0.572	-0.805	1.3e-07	1.47e-06
Gm11110	149.61	0.477	-1.069	1.31e-07	1.48e-06
Acot9	834.16	0.652	-0.618	1.41e-07	1.58e-06
Strbp	293.86	0.504	-0.99	1.42e-07	1.6e-06
Smim7	1678.73	0.698	-0.519	1.44e-07	1.62e-06
Rnft1	995.58	0.651	-0.62	1.55e-07	1.74e-06
Rab31	7888.82	0.643	-0.638	1.55e-07	1.74e-06
Ifngr1	4056.57	0.633	-0.659	1.56e-07	1.74e-06
H2bc8	3810.62	0.573	-0.802	1.64e-07	1.83e-06
Stbd1	41.24	0.363	-1.46	1.65e-07	1.83e-06
Nqo1	131.29	0.443	-1.176	1.74e-07	1.94e-06
Rmdn1	223.73	0.534	-0.905	1.85e-07	2.04e-06
Tpi1	16550.3	0.587	-0.769	1.87e-07	2.06e-06
Marco	80.18	0.101	-3.301	1.87e-07	2.06e-06
None	114.81	0.474	-1.076	1.89e-07	2.08e-06
Ndufv2	1936.4	0.689	-0.536	1.9e-07	2.1e-06
Anxa3	3664.31	0.671	-0.575	1.94e-07	2.13e-06
Dennd11	312.06	0.589	-0.765	2.03e-07	2.22e-06
Elovl6	388.42	0.544	-0.879	2.16e-07	2.35e-06
Gale	541.8	0.526	-0.927	2.18e-07	2.37e-06
Kcnk6	2410.39	0.705	-0.504	2.2e-07	2.39e-06
Pcmtd2	787.29	0.599	-0.741	2.25e-07	2.44e-06
Mettl9	841.52	0.645	-0.632	2.25e-07	2.45e-06
Dgka	370.73	0.562	-0.832	2.27e-07	2.46e-06
Atp5if1	1330.7	0.642	-0.639	2.32e-07	2.51e-06
Acaca	1223.53	0.654	-0.613	2.33e-07	2.52e-06
H3c2	2383.47	0.571	-0.807	2.36e-07	2.54e-06
Aacs	1704	0.581	-0.784	2.43e-07	2.61e-06
Pgm2l1	1695.76	0.601	-0.734	2.53e-07	2.71e-06
Cdk19	2317.27	0.705	-0.504	2.57e-07	2.75e-06
H2bc3	4704.24	0.522	-0.938	2.58e-07	2.76e-06
Cyth3	942.87	0.692	-0.532	2.64e-07	2.82e-06
Slc6a6	39060.6	0.584	-0.776	2.69e-07	2.86e-06
Ets1	508.18	0.593	-0.755	2.73e-07	2.91e-06
Dusp11	3149.64	0.65	-0.62	2.87e-07	3.04e-06
Leprot	2656.29	0.684	-0.549	2.88e-07	3.05e-06
Rpl34	4551.96	0.683	-0.551	2.93e-07	3.09e-06
Selenok	1302.68	0.65	-0.622	2.96e-07	3.12e-06
Gpr141	671.05	0.528	-0.922	2.99e-07	3.14e-06
Clcn6	853.12	0.656	-0.608	3e-07	3.15e-06
Ddx3x	7584.4	0.619	-0.693	3.19e-07	3.35e-06
Fas	95.56	0.475	-1.075	3.26e-07	3.42e-06
Bmp2	69.81	0.157	-2.673	3.3e-07	3.45e-06
H1f0	2324.34	0.564	-0.826	3.35e-07	3.5e-06
Ptpro	2566.56	0.671	-0.575	3.39e-07	3.55e-06
Timm8b	340.51	0.593	-0.754	3.43e-07	3.58e-06
Srebf1	4055.18	0.655	-0.609	3.56e-07	3.71e-06
Zfp52	432.94	0.55	-0.862	3.63e-07	3.78e-06
Acat1	1348.76	0.683	-0.549	3.7e-07	3.85e-06
Tmem71	553.94	0.643	-0.638	3.75e-07	3.89e-06
Echs1	1304.04	0.629	-0.669	3.78e-07	3.92e-06
Nmt2	1100.5	0.695	-0.525	3.81e-07	3.95e-06
Atp5f1c	2598.84	0.678	-0.56	3.94e-07	4.09e-06
St6gal1	2908.69	0.66	-0.6	4.02e-07	4.14e-06
1700066M21Rik	312.78	0.577	-0.794	4.07e-07	4.2e-06
Klf4	582.9	0.621	-0.687	4.24e-07	4.36e-06
Erbb3	271.01	0.597	-0.744	4.27e-07	4.38e-06
Ints6l	1689.46	0.644	-0.634	4.28e-07	4.39e-06
None	133.57	0.415	-1.27	4.38e-07	4.48e-06
Pank1	514.67	0.629	-0.668	4.47e-07	4.56e-06
Ttc12	232.95	0.526	-0.926	4.48e-07	4.56e-06
Seh1l	838	0.67	-0.578	4.48e-07	4.56e-06
Dab2ip	225.65	0.543	-0.882	4.51e-07	4.58e-06
Xpo7	2188.68	0.72	-0.474	4.52e-07	4.59e-06
Gpr85	168.11	0.523	-0.934	4.55e-07	4.61e-06
Mfap3l	318.01	0.501	-0.997	4.82e-07	4.86e-06
Crebrf	1832.24	0.652	-0.616	4.86e-07	4.9e-06
Rhoq	1012.43	0.683	-0.549	5.1e-07	5.13e-06
Psrc1	345.87	0.511	-0.967	5.13e-07	5.15e-06
S100a4	265	0.435	-1.201	5.14e-07	5.16e-06
Camk2b	170.58	0.466	-1.101	5.25e-07	5.26e-06
Zfp652	2970.37	0.655	-0.61	5.29e-07	5.3e-06
Ifitm2	971.04	0.589	-0.764	5.31e-07	5.31e-06
Bmf	475.48	0.399	-1.326	5.53e-07	5.52e-06
Scarna6	670.01	0.402	-1.314	5.68e-07	5.66e-06
Rfx3	161.79	0.517	-0.952	5.74e-07	5.71e-06
Mt1	2364.21	0.675	-0.567	5.83e-07	5.8e-06
Cep55	898.54	0.632	-0.663	5.98e-07	5.94e-06
Ckap4	1431.01	0.685	-0.546	6.32e-07	6.26e-06
Tmsb10	4686.57	0.574	-0.8	6.41e-07	6.34e-06
Rgs10	2998.53	0.655	-0.611	6.42e-07	6.35e-06
Alox5	554.81	0.54	-0.89	6.56e-07	6.48e-06
Saa3	131.25	0.328	-1.608	6.67e-07	6.57e-06
Zfp277	738.83	0.686	-0.543	6.94e-07	6.82e-06
Dhx40	685.87	0.651	-0.618	7.01e-07	6.88e-06
Ormdl1	378.53	0.566	-0.822	7.06e-07	6.92e-06
Txn1	4778.28	0.705	-0.504	7.16e-07	6.99e-06
Arrdc4	335.82	0.46	-1.122	7.21e-07	7.02e-06
H2bc7	990.2	0.555	-0.849	7.73e-07	7.52e-06
Atosa	716.36	0.571	-0.808	8.24e-07	7.99e-06
Sft2d2	5128.32	0.659	-0.602	8.34e-07	8.07e-06
Sgtb	101.75	0.471	-1.085	8.53e-07	8.25e-06
Jmy	693.68	0.654	-0.613	8.72e-07	8.42e-06
Brwd3	596.56	0.587	-0.769	8.77e-07	8.45e-06
Gyg1	3840.08	0.691	-0.532	8.98e-07	8.62e-06
Tubb6	3249.23	0.711	-0.492	9.14e-07	8.77e-06
Rxra	1908.22	0.664	-0.59	9.52e-07	9.1e-06
Usp28	541.84	0.677	-0.562	9.53e-07	9.1e-06
Xbp1	4402.56	0.719	-0.475	9.57e-07	9.13e-06
Abi1	4717.02	0.679	-0.559	9.58e-07	9.13e-06
Mlec	7038.44	0.689	-0.537	9.67e-07	9.2e-06
Cat	5851.34	0.682	-0.552	1e-06	9.5e-06
Dse	4258.09	0.689	-0.538	1.02e-06	9.64e-06
Cnnm2	505.08	0.664	-0.59	1.02e-06	9.64e-06
Pfkfb4	1170.28	0.639	-0.646	1.05e-06	9.89e-06
Nr2c2	1491.5	0.723	-0.467	1.08e-06	1.01e-05
Ccr3	82.5	0.397	-1.332	1.11e-06	1.05e-05
Sbf2	3782.57	0.687	-0.542	1.16e-06	1.09e-05
2010315B03Rik	354.26	0.524	-0.933	1.19e-06	1.11e-05
Afap1l1	169.19	0.524	-0.933	1.24e-06	1.15e-05
Cd300lb	6375.9	0.683	-0.55	1.24e-06	1.15e-05
Dynlt1a	204.4	0.537	-0.896	1.36e-06	1.27e-05
None	47.22	0.33	-1.601	1.41e-06	1.31e-05
Dynlt1f	187.21	0.57	-0.812	1.48e-06	1.37e-05
Eepd1	1250.81	0.647	-0.628	1.49e-06	1.37e-05
Tmem38b	717.51	0.653	-0.616	1.49e-06	1.38e-05
Zbed4	375.13	0.642	-0.639	1.52e-06	1.4e-05
Ccr1	1727.2	0.659	-0.602	1.54e-06	1.42e-05
Sike1	1251.98	0.712	-0.491	1.57e-06	1.44e-05
1600012H06Rik	863.66	0.713	-0.488	1.57e-06	1.44e-05
Radx	242.02	0.501	-0.997	1.57e-06	1.44e-05
Mroh2a	356.26	0.573	-0.804	1.61e-06	1.48e-05
Stk26	331.74	0.491	-1.025	1.66e-06	1.51e-05
Dpysl2	14149.5	0.675	-0.567	1.67e-06	1.52e-05
Abhd18	163.12	0.479	-1.063	1.68e-06	1.53e-05
Ybx1	13955.6	0.623	-0.682	1.72e-06	1.56e-05
Creb1	1709.13	0.657	-0.606	1.74e-06	1.57e-05
Lrp6	3438.58	0.675	-0.567	1.77e-06	1.6e-05
Fbxl3	1574.67	0.716	-0.482	1.81e-06	1.63e-05
Cep112	82.23	0.452	-1.145	1.82e-06	1.64e-05
Appl2	2218.05	0.688	-0.54	1.85e-06	1.67e-05
Igsf6	1710.24	0.591	-0.758	1.93e-06	1.74e-05
Pigp	197.3	0.544	-0.878	1.97e-06	1.76e-05
Cdc25b	2604.2	0.623	-0.682	1.99e-06	1.78e-05
Cdk1	2350.6	0.657	-0.606	1.99e-06	1.78e-05
Tnip3	1760.2	0.635	-0.654	1.99e-06	1.78e-05
H2az2	999.74	0.586	-0.77	2e-06	1.78e-05
Tiparp	1059.42	0.612	-0.709	2.02e-06	1.8e-05
Sgms1	1454.62	0.698	-0.519	2.08e-06	1.86e-05
Tnfaip2	4822.87	0.696	-0.523	2.09e-06	1.86e-05
Cenpf	2566.04	0.601	-0.736	2.11e-06	1.88e-05
Sh3bgrl	8479.83	0.566	-0.821	2.12e-06	1.88e-05
Maf	14230.4	0.673	-0.571	2.18e-06	1.93e-05
Tax1bp3	192.44	0.582	-0.782	2.26e-06	2e-05
Gm34084	138.91	0.397	-1.332	2.33e-06	2.05e-05
Cep85	1235.68	0.568	-0.815	2.34e-06	2.06e-05
Wtap	1439.26	0.719	-0.475	2.39e-06	2.1e-05
Reep3	3813.23	0.693	-0.529	2.41e-06	2.12e-05
Ap1s2	2154.29	0.634	-0.659	2.42e-06	2.12e-05
Zdhhc9	1426.34	0.725	-0.464	2.42e-06	2.13e-05
Casp6	416.04	0.644	-0.634	2.44e-06	2.14e-05
Zfp30	57.1	0.452	-1.147	2.44e-06	2.14e-05
Gm20735	33.47	0.404	-1.306	2.56e-06	2.24e-05
Gabpa	1200.37	0.666	-0.586	2.61e-06	2.28e-05
Adora2b	72.83	0.447	-1.163	2.75e-06	2.38e-05
Wdr45b	1681.03	0.721	-0.473	2.76e-06	2.4e-05
Slc4a7	1663.22	0.594	-0.75	2.82e-06	2.44e-05
Cip2a	1280.56	0.584	-0.776	2.85e-06	2.46e-05
Phf10	524.79	0.654	-0.612	2.86e-06	2.47e-05
Igf2r	7616.07	0.674	-0.57	2.86e-06	2.47e-05
Dmxl2	764.88	0.611	-0.71	2.9e-06	2.49e-05
Ago1	2721.94	0.732	-0.45	2.95e-06	2.53e-05
Eif1ax	1557.62	0.699	-0.516	2.95e-06	2.54e-05
Manea	862.76	0.611	-0.71	2.96e-06	2.54e-05
Kidins220	4277.69	0.715	-0.484	3.02e-06	2.58e-05
Mcrip1	706.49	0.545	-0.877	3.12e-06	2.66e-05
Nudt21	526.36	0.614	-0.705	3.13e-06	2.66e-05
Mia2	2519.81	0.74	-0.434	3.16e-06	2.69e-05
Pacsin3	46.18	0.421	-1.247	3.27e-06	2.77e-05
Gas2l3	2779.11	0.703	-0.509	3.27e-06	2.77e-05
Esr1	285.09	0.638	-0.649	3.48e-06	2.93e-05
Marchf7	1668.64	0.646	-0.629	3.59e-06	3.02e-05
Mettl27	173.71	0.548	-0.867	3.61e-06	3.03e-05
H2-T-ps	184.22	0.581	-0.783	3.61e-06	3.03e-05
1110059E24Rik	368.93	0.576	-0.795	3.64e-06	3.05e-05
Selenop	27243.8	0.437	-1.193	3.76e-06	3.14e-05
Asah1	7103.75	0.689	-0.538	3.85e-06	3.22e-05
Fam199x	462.51	0.585	-0.773	3.86e-06	3.22e-05
Ccl9	17482.7	0.651	-0.619	3.92e-06	3.27e-05
Dok4	130.18	0.551	-0.859	4.04e-06	3.36e-05
Nadk2	514.61	0.664	-0.591	4.06e-06	3.37e-05
Slc39a4	114.93	0.547	-0.87	4.1e-06	3.4e-05
Nicn1	378.66	0.651	-0.62	4.16e-06	3.44e-05
Slc26a2	1544.74	0.707	-0.501	4.17e-06	3.45e-05
Sec22a	385.62	0.665	-0.588	4.31e-06	3.57e-05
Zfp260	747.28	0.628	-0.672	4.32e-06	3.57e-05
Myadm	7242.89	0.66	-0.598	4.36e-06	3.59e-05
Abcd4	523.69	0.677	-0.563	4.36e-06	3.6e-05
Stx5a	1312.03	0.723	-0.469	4.4e-06	3.62e-05
Fkbp1a	4155.09	0.715	-0.484	4.59e-06	3.77e-05
Trim59	1026.28	0.618	-0.695	4.69e-06	3.85e-05
Cyb5b	3769.45	0.717	-0.481	4.71e-06	3.86e-05
None	66.95	0.459	-1.122	4.83e-06	3.96e-05
Gm11944	38.63	0.38	-1.394	4.85e-06	3.97e-05
Tmem135	1999.5	0.71	-0.495	5.2e-06	4.22e-05
Ago4	979.43	0.703	-0.509	5.32e-06	4.31e-05
Cracr2b	183.62	0.507	-0.979	5.33e-06	4.32e-05
Desi2	1276	0.695	-0.524	5.38e-06	4.35e-05
Tmc8	362.06	0.592	-0.756	5.41e-06	4.37e-05
Zfp62	677.3	0.583	-0.778	5.42e-06	4.37e-05
G2e3	928.48	0.607	-0.72	5.59e-06	4.5e-05
Ifnar1	5254.27	0.732	-0.45	5.61e-06	4.52e-05
Mcub	1126.92	0.733	-0.448	5.66e-06	4.55e-05
Calm2	6032.41	0.681	-0.554	5.67e-06	4.56e-05
Tmem170b	1560.24	0.658	-0.603	5.76e-06	4.62e-05
Magt1	3107.65	0.67	-0.577	5.77e-06	4.63e-05
Nap1l1	3271.27	0.656	-0.609	5.86e-06	4.69e-05
Arhgap19	3345.5	0.723	-0.468	5.87e-06	4.7e-05
Fam162a	569.9	0.625	-0.677	5.88e-06	4.7e-05
Coq8a	185.36	0.487	-1.037	5.88e-06	4.7e-05
Avpi1	253.29	0.577	-0.794	5.94e-06	4.74e-05
Mbp	2402.57	0.711	-0.491	5.95e-06	4.74e-05
Tifa	1577.23	0.683	-0.551	5.99e-06	4.77e-05
Atp6v0d2	1038.14	0.405	-1.303	6e-06	4.78e-05
Apbb1	36.99	0.335	-1.579	6.09e-06	4.84e-05
Vps13a	1744.15	0.631	-0.663	6.14e-06	4.88e-05
Fcho2	2574.66	0.641	-0.641	6.37e-06	5.05e-05
Mgst1	1048.55	0.561	-0.833	6.38e-06	5.06e-05
Plgrkt	720.57	0.716	-0.482	6.39e-06	5.06e-05
Stk24	3309.81	0.704	-0.506	6.46e-06	5.1e-05
Aldoa	40066.2	0.586	-0.77	6.65e-06	5.25e-05
Ptgs1	785.79	0.59	-0.762	6.66e-06	5.25e-05
TrnP	272.19	0.421	-1.249	6.7e-06	5.28e-05
Mpc1	154.51	0.554	-0.851	6.9e-06	5.42e-05
Commd2	617.56	0.685	-0.546	7.07e-06	5.54e-05
Dnaaf9	1909.03	0.724	-0.465	7.15e-06	5.6e-05
Idh3g	2134.61	0.711	-0.492	7.2e-06	5.63e-05
P2ry1	205.45	0.58	-0.785	7.2e-06	5.63e-05
Tpd52l2	1217.24	0.742	-0.43	7.25e-06	5.65e-05
Prkcg	34.98	0.406	-1.302	7.25e-06	5.65e-05
Ppia	9367.84	0.656	-0.609	7.32e-06	5.71e-05
Mgst3	1014.1	0.612	-0.709	7.4e-06	5.76e-05
Ugt1a7c	1404.31	0.673	-0.571	7.44e-06	5.78e-05
Gpr146	1693.29	0.686	-0.544	7.49e-06	5.81e-05
Mcts1	521.42	0.615	-0.701	7.62e-06	5.9e-05
Igf1	10616	0.606	-0.723	7.62e-06	5.9e-05
Eif2s3x	747.91	0.719	-0.477	7.63e-06	5.9e-05
Plekha1	1193.75	0.698	-0.52	7.64e-06	5.91e-05
Dync2h1	279.9	0.619	-0.691	7.74e-06	5.98e-05
Commd6	579.54	0.705	-0.504	7.77e-06	5.99e-05
Gclm	2069.02	0.644	-0.635	7.89e-06	6.09e-05
Lmo2	5245.43	0.663	-0.593	7.91e-06	6.09e-05
Igip	156.38	0.525	-0.93	7.91e-06	6.09e-05
Entpd5	870.83	0.698	-0.519	8.05e-06	6.19e-05
Nr3c1	3881.74	0.712	-0.49	8.21e-06	6.3e-05
Galnt1	1887.63	0.709	-0.495	8.45e-06	6.46e-05
Ccnq	374.99	0.66	-0.599	8.49e-06	6.49e-05
Peli3	94.52	0.519	-0.947	8.51e-06	6.5e-05
Aff4	3916.8	0.697	-0.52	8.56e-06	6.53e-05
Ntan1	525.49	0.697	-0.521	8.7e-06	6.63e-05
Osbpl11	2583.92	0.733	-0.448	8.75e-06	6.66e-05
Arl1	1524.2	0.729	-0.456	8.83e-06	6.72e-05
Tmem141	503.36	0.657	-0.606	9.03e-06	6.85e-05
Ccdc93	1841.53	0.742	-0.43	9.21e-06	6.97e-05
Hsd17b10	1045.45	0.656	-0.608	9.22e-06	6.97e-05
Samd11	64.91	0.374	-1.421	9.39e-06	7.09e-05
Herc4	1355.29	0.674	-0.569	9.58e-06	7.23e-05
Krt80	140.06	0.47	-1.09	9.68e-06	7.3e-05
Rpl36a	1424.86	0.646	-0.631	9.75e-06	7.35e-05
Mbtd1	710.81	0.651	-0.619	9.77e-06	7.36e-05
Myo9a	1669.25	0.691	-0.532	9.99e-06	7.51e-05
Cops2	2126.62	0.63	-0.667	1.01e-05	7.56e-05
Prorsd1	311.15	0.584	-0.777	1.02e-05	7.62e-05
Sdhaf3	84.34	0.487	-1.037	1.04e-05	7.76e-05
Rpain	439.7	0.674	-0.568	1.04e-05	7.8e-05
Zfp101	292.56	0.528	-0.922	1.07e-05	7.95e-05
Gm33989	841.26	0.604	-0.727	1.07e-05	7.97e-05
Dpy19l4	1480.57	0.651	-0.62	1.09e-05	8.14e-05
Fnip1	3742.85	0.706	-0.502	1.11e-05	8.25e-05
Tsga10	234.94	0.581	-0.783	1.17e-05	8.69e-05
Gmpr	327.74	0.592	-0.757	1.2e-05	8.89e-05
Snrnp25	398.42	0.558	-0.843	1.2e-05	8.9e-05
Il1rl1	204	0.483	-1.05	1.21e-05	8.92e-05
H4c1	2534.97	0.511	-0.969	1.22e-05	9.02e-05
Capza1	3004.22	0.685	-0.547	1.25e-05	9.24e-05
Rps15a	4720.6	0.729	-0.455	1.27e-05	9.3e-05
Glrx3	1173.96	0.724	-0.466	1.29e-05	9.49e-05
Atg5	863.5	0.688	-0.539	1.3e-05	9.54e-05
None	2103.6	0.691	-0.533	1.34e-05	9.84e-05
Uqcr11	1029.07	0.586	-0.772	1.35e-05	9.84e-05
Cpne3	3932.1	0.692	-0.531	1.38e-05	0.000100317
Fundc1	824.27	0.647	-0.629	1.44e-05	0.00010488
Kdm7a	1673.39	0.574	-0.801	1.46e-05	0.000105817
Rgl3	82.32	0.515	-0.958	1.47e-05	0.000106748
Tbca	703.79	0.685	-0.547	1.47e-05	0.000106903
Fyttd1	930.76	0.67	-0.579	1.48e-05	0.00010764
Lrrc42	403.54	0.664	-0.59	1.49e-05	0.000108083
Cryz	307.62	0.62	-0.689	1.5e-05	0.000108566
Ypel3	1318.77	0.532	-0.911	1.56e-05	0.000112972
None	721.07	0.59	-0.76	1.57e-05	0.000113467
Calu	3327.83	0.715	-0.483	1.58e-05	0.000113686
Rffl	290.27	0.553	-0.853	1.59e-05	0.000114591
Agl	1931.59	0.733	-0.448	1.59e-05	0.00011462
Esd	6444.58	0.693	-0.529	1.61e-05	0.00011562
Glce	554.31	0.645	-0.632	1.61e-05	0.000115723
Phaf1	771.67	0.734	-0.447	1.62e-05	0.000116036
Fam210a	846.9	0.697	-0.521	1.63e-05	0.000117049
Ndfip1	2658.19	0.737	-0.44	1.64e-05	0.000117424
Ptp4a2	7873.89	0.718	-0.477	1.64e-05	0.000117424
Etfa	1115.35	0.718	-0.478	1.65e-05	0.000117924
Tlr2	1824.06	0.697	-0.52	1.65e-05	0.000118119
Chmp2b	1385.41	0.74	-0.435	1.65e-05	0.000118175
Fkbp9	438.15	0.678	-0.56	1.65e-05	0.000118175
Rps27l	1785.17	0.664	-0.592	1.68e-05	0.000119698
Tram1	7617.21	0.696	-0.524	1.69e-05	0.000120748
Lin7c	2276.16	0.634	-0.657	1.69e-05	0.000120754
Ston1	37.87	0.481	-1.056	1.7e-05	0.000121062
Spcs3	3177.25	0.666	-0.586	1.71e-05	0.000121597
Smpd3	110.17	0.461	-1.116	1.71e-05	0.000121823
Gcat	74.18	0.412	-1.279	1.76e-05	0.000125156
Amer1	425.36	0.658	-0.603	1.78e-05	0.000125996
Eif4ebp2	5590.26	0.729	-0.457	1.79e-05	0.000126385
Tpmt	92.75	0.525	-0.928	1.81e-05	0.00012827
Tmem38a	116.07	0.502	-0.994	1.85e-05	0.000130579
Spire1	930.92	0.715	-0.485	1.88e-05	0.000131994
Cd52	4322.29	0.706	-0.501	1.88e-05	0.000132411
Msl3	1715.25	0.74	-0.435	1.93e-05	0.000135444
Hspa4l	967.26	0.695	-0.525	1.94e-05	0.000135943
Anln	3335.88	0.67	-0.577	1.95e-05	0.000136982
Plcb3	1473.25	0.72	-0.474	2e-05	0.00014022
Zranb1	1137.69	0.674	-0.57	2.01e-05	0.000140385
Tdrkh	297.41	0.619	-0.692	2.01e-05	0.000140385
Maged1	2450.01	0.68	-0.557	2.02e-05	0.000141262
Trp53inp1	1320.08	0.674	-0.568	2.06e-05	0.000143819
Glt8d1	552.28	0.692	-0.532	2.08e-05	0.000144984
Pmvk	345.88	0.628	-0.671	2.1e-05	0.000146097
Tmem60	312.86	0.626	-0.676	2.14e-05	0.00014849
Slc25a36	1503.33	0.681	-0.555	2.18e-05	0.000151425
Cep57	803.3	0.684	-0.548	2.18e-05	0.000151511
E2f5	225.38	0.617	-0.697	2.19e-05	0.00015194
Pigx	416.8	0.677	-0.563	2.2e-05	0.000152579
Cacul1	4397.39	0.629	-0.67	2.25e-05	0.00015522
Klhl7	422.43	0.661	-0.597	2.36e-05	0.000162403
Ninj1	5439.78	0.665	-0.589	2.41e-05	0.000165703
Gid4	906.75	0.732	-0.45	2.42e-05	0.000166468
Frrs1	3244.84	0.737	-0.44	2.45e-05	0.000168553
Syap1	1005.09	0.689	-0.538	2.49e-05	0.000170599
Rcsd1	1533.21	0.732	-0.45	2.54e-05	0.000173806
Zfyve21	327.88	0.631	-0.663	2.58e-05	0.000176369
Ndufb4	193.47	0.587	-0.769	2.62e-05	0.000178718
Prune2	1445.36	0.701	-0.512	2.65e-05	0.000180998
Birc3	1133	0.571	-0.809	2.66e-05	0.000181176
Eif1b	982.17	0.74	-0.435	2.67e-05	0.000181601
Mmut	852.17	0.728	-0.458	2.67e-05	0.000181601
Adipor2	3980.12	0.756	-0.404	2.68e-05	0.000182189
Ckap2l	1202.88	0.682	-0.553	2.7e-05	0.000183614
Epm2aip1	503.1	0.645	-0.632	2.72e-05	0.000184611
Nup210l	45.29	0.43	-1.218	2.73e-05	0.00018519
Pigc	458.75	0.7	-0.515	2.74e-05	0.000185953
Mff	1455.49	0.733	-0.447	2.75e-05	0.000186536
Ccdc90b	272.67	0.659	-0.603	2.76e-05	0.000186718
Lrp8	1013.4	0.673	-0.572	2.82e-05	0.000190887
Ggh	1156.5	0.728	-0.458	2.84e-05	0.000191616
Gabpb2	1906.87	0.741	-0.433	2.91e-05	0.000196045
Nuf2	1027.75	0.657	-0.606	2.95e-05	0.0001986
Lpar6	826.61	0.57	-0.81	2.99e-05	0.000201189
Ccdc17	72.61	0.524	-0.933	3.03e-05	0.000203051
Pnrc1	1983.75	0.675	-0.567	3.14e-05	0.000209867
Pcbp2	3558.77	0.752	-0.412	3.14e-05	0.000209882
Gxylt1	1386.6	0.731	-0.453	3.18e-05	0.000212611
Xpr1	3146.66	0.706	-0.503	3.19e-05	0.000213168
Rere	3873.13	0.727	-0.461	3.23e-05	0.000215446
Clec4a2	680.18	0.687	-0.541	3.25e-05	0.000216708
Psat1	1760.13	0.616	-0.7	3.31e-05	0.000220558
Rps11	4198.46	0.699	-0.516	3.33e-05	0.000221614
Kif23	2563.54	0.694	-0.527	3.35e-05	0.000222647
Stxbp3	979.25	0.706	-0.503	3.37e-05	0.000223676
Rab6b	184.69	0.428	-1.223	3.39e-05	0.00022511
Brk1	3084.93	0.734	-0.447	3.44e-05	0.000228057
Card6	140.81	0.474	-1.078	3.48e-05	0.00023006
Tkt	11779.3	0.662	-0.595	3.48e-05	0.000230069
Btd	420.69	0.682	-0.551	3.5e-05	0.0002313
Ids	2171.4	0.732	-0.449	3.63e-05	0.000239325
Fgf11	129.51	0.542	-0.884	3.68e-05	0.000241802
Prkci	785.91	0.72	-0.473	3.71e-05	0.000243732
Rnd2	261.06	0.559	-0.838	3.72e-05	0.000243976
Pcf11	1447.84	0.725	-0.464	3.77e-05	0.000246808
2810025M15Rik	149.58	0.583	-0.779	3.79e-05	0.000248208
Crbn	878.24	0.73	-0.454	3.8e-05	0.000248828
F630028O10Rik	2176.55	0.543	-0.881	3.83e-05	0.000250387
Rab5b	2734.54	0.755	-0.405	3.86e-05	0.000251995
Hook3	3139.35	0.641	-0.642	3.93e-05	0.000256716
Ap5m1	738.07	0.685	-0.546	3.95e-05	0.000257538
Csrp2	132.37	0.533	-0.908	3.95e-05	0.000257756
Gzf1	945.41	0.744	-0.427	3.97e-05	0.000258372
Cyb5r3	4387.99	0.706	-0.502	4.03e-05	0.000262144
Fer1l5	186.41	0.567	-0.819	4.04e-05	0.000262385
Ago3	1561.95	0.698	-0.519	4.04e-05	0.000262533
Emd	1043.61	0.748	-0.419	4.15e-05	0.000268561
Abcb7	1803.01	0.691	-0.533	4.14e-05	0.000268561
Pip4k2a	3749.67	0.749	-0.416	4.16e-05	0.0002691
Raph1	2647.58	0.704	-0.506	4.17e-05	0.000269626
Rpl13a	387.18	0.624	-0.682	4.2e-05	0.00027109
Ccser2	1125.56	0.725	-0.464	4.24e-05	0.000273384
Gm24119	180.71	0.33	-1.599	4.24e-05	0.000273518
Sypl1	2916.85	0.695	-0.525	4.25e-05	0.000273913
Ccni	4742.37	0.751	-0.413	4.27e-05	0.000274896
Mmgt1	947.88	0.646	-0.631	4.28e-05	0.000275479
Gm15760	64	0.475	-1.074	4.3e-05	0.000276499
Itgam	3260.57	0.701	-0.513	4.33e-05	0.000278362
None	661.65	0.688	-0.54	4.39e-05	0.000282125
Cdkn2a	37.84	0.338	-1.565	4.45e-05	0.000285328
None	53.2	0.49	-1.029	4.49e-05	0.000287835
Tmem176b	781.78	0.333	-1.586	4.54e-05	0.000291157
Wdr54	54.72	0.392	-1.351	4.57e-05	0.000292395
Bcl10	1535.16	0.756	-0.403	4.57e-05	0.000292593
Smim10l1	869.78	0.698	-0.518	4.63e-05	0.000295875
Celsr2	43.09	0.471	-1.086	4.69e-05	0.000299096
Tmco1	1363.38	0.71	-0.495	4.77e-05	0.000303962
Mad2l1	1581.48	0.643	-0.637	4.79e-05	0.000305253
Vps35	7505.3	0.69	-0.534	4.82e-05	0.000306653
Blmh	1350.29	0.763	-0.391	4.92e-05	0.00031193
None	66.32	0.469	-1.092	5.07e-05	0.000320989
Qser1	1274.73	0.7	-0.515	5.14e-05	0.000325035
Rb1cc1	1434.25	0.699	-0.517	5.17e-05	0.000326953
Bub1b	2487.86	0.675	-0.567	5.2e-05	0.000328518
Mastl	824.89	0.615	-0.701	5.21e-05	0.0003288
Gm25395	1685.73	0.531	-0.913	5.29e-05	0.000333576
Micos13	738.95	0.652	-0.617	5.3e-05	0.000334022
Mindy4	104.63	0.582	-0.781	5.37e-05	0.000338322
Fam13a	80.97	0.496	-1.011	5.41e-05	0.000340341
St3gal3	446.31	0.653	-0.615	5.43e-05	0.000341691
2700097O09Rik	107.04	0.537	-0.898	5.49e-05	0.00034479
Rbm7	1828.86	0.744	-0.427	5.55e-05	0.000347983
Bbs9	379.48	0.685	-0.546	5.64e-05	0.000352969
None	274.42	0.519	-0.945	5.69e-05	0.000355777
Trappc1	971.73	0.747	-0.42	5.7e-05	0.000355862
Tspyl3	278.55	0.662	-0.596	5.7e-05	0.000355862
Zfp931	98.36	0.506	-0.982	5.8e-05	0.000361672
Fam151b	157.2	0.594	-0.751	6.11e-05	0.000379719
Tpm4	7271.04	0.726	-0.462	6.14e-05	0.000381663
Rpl14	5946.32	0.702	-0.51	6.26e-05	0.000388348
Mapk1ip1	139.69	0.585	-0.773	6.27e-05	0.00038883
Prcp	2528.07	0.691	-0.533	6.27e-05	0.000388884
Tbc1d16	561.11	0.686	-0.544	6.32e-05	0.000391689
Slc30a4	620.2	0.657	-0.607	6.5e-05	0.000402098
Vegfa	2018.52	0.519	-0.945	6.55e-05	0.000404979
Kif3c	712.14	0.689	-0.537	6.62e-05	0.000408579
Dipk1a	736.36	0.715	-0.485	6.64e-05	0.000409625
Septin11	2804.83	0.723	-0.468	6.73e-05	0.00041471
H2bc12	2388.65	0.664	-0.591	6.79e-05	0.000418101
Mthfd2l	135.67	0.558	-0.841	6.8e-05	0.000418573
Rps24	8025.8	0.71	-0.494	6.81e-05	0.000419051
Mki67	16765.7	0.604	-0.728	6.82e-05	0.000419195
Cbx7	295.8	0.604	-0.729	6.82e-05	0.000419195
Fam76b	1144.04	0.69	-0.535	6.94e-05	0.000425935
Smagp	758.46	0.658	-0.605	6.96e-05	0.000427309
Rgs7bp	48.03	0.321	-1.639	7.08e-05	0.00043406
Zfp386	543.44	0.646	-0.63	7.28e-05	0.000444981
Dennd5a	5562.79	0.759	-0.398	7.37e-05	0.000449447
Scai	314.49	0.608	-0.717	7.38e-05	0.000450098
None	76.29	0.531	-0.914	7.46e-05	0.000454343
Inpp5k	1379.15	0.732	-0.45	7.61e-05	0.000462253
Anxa6	4481.26	0.696	-0.523	7.64e-05	0.000464155
Pafah1b3	710.04	0.635	-0.654	7.77e-05	0.000471113
Mmab	303.8	0.674	-0.57	7.79e-05	0.000472018
Maco1	982.38	0.725	-0.464	7.81e-05	0.000473238
Auh	630.72	0.696	-0.523	7.83e-05	0.000474349
Tbc1d15	1693.78	0.758	-0.4	7.85e-05	0.000475015
Ppp2r3a	315.28	0.628	-0.67	7.88e-05	0.000476886
Zfp106	5381.38	0.759	-0.398	7.94e-05	0.000480161
Pdk2	279.49	0.591	-0.758	8.02e-05	0.000484739
Tbl1xr1	4698.46	0.729	-0.455	8.14e-05	0.000490757
Klhl33	32.25	0.436	-1.197	8.14e-05	0.000490757
Osgep	667.41	0.689	-0.538	8.24e-05	0.000495107
N4bp2l1	860.85	0.682	-0.552	8.28e-05	0.00049754
Ro60	885.05	0.679	-0.559	8.31e-05	0.000498827
Slc18b1	93.36	0.557	-0.844	8.31e-05	0.000498827
Fah	108.75	0.576	-0.797	8.33e-05	0.000499343
Spata6	878.71	0.739	-0.437	8.33e-05	0.000499343
Rpl35a	2481.64	0.741	-0.433	8.33e-05	0.000499343
Smim13	737.21	0.723	-0.467	8.72e-05	0.000520845
Ing1	882.01	0.751	-0.413	8.82e-05	0.000525911
Oip5os1	2844.32	0.676	-0.564	8.86e-05	0.000528009
Dcaf12	2562.77	0.775	-0.368	9.21e-05	0.000546274
Gtf2a2	509.11	0.69	-0.534	9.21e-05	0.000546274
Kifap3	802.82	0.742	-0.431	9.27e-05	0.000549383
Acsl4	3759.34	0.702	-0.511	9.28e-05	0.000549859
Snap23	2283.19	0.743	-0.428	9.53e-05	0.000562235
Zc3h14	1608.52	0.755	-0.406	9.6e-05	0.000565854
Tmx3	2253.76	0.623	-0.682	9.63e-05	0.000567332
Dram2	2005.85	0.712	-0.491	9.7e-05	0.000571263
Klhl9	2342.93	0.705	-0.504	9.72e-05	0.000572107
Tox2	635.46	0.63	-0.667	9.88e-05	0.00058103
Acly	6674.62	0.742	-0.431	9.95e-05	0.000584581
Ldhb	93.04	0.514	-0.96	0.000100002	0.000587327
Camta1	245.52	0.635	-0.654	0.000102201	0.00059939
Fut10	270.71	0.544	-0.878	0.000103138	0.000604318
Bex3	895.13	0.716	-0.482	0.000103253	0.000604703
St13	4324.97	0.773	-0.372	0.000104573	0.000611567
2510009E07Rik	2364.43	0.683	-0.551	0.000104886	0.00061311
Stx7	3023.96	0.761	-0.394	0.000106749	0.000623415
Cks2	173.33	0.561	-0.835	0.000107226	0.000625318
Impa2	803.51	0.726	-0.461	0.00010748	0.000626506
Cfap43	64.94	0.518	-0.948	0.000109056	0.000634202
None	80.6	0.492	-1.024	0.000109245	0.000635003
Slco2b1	1122.64	0.574	-0.8	0.00010945	0.000635896
Atp2c1	2380.14	0.751	-0.413	0.000111049	0.000644585
Cenpq	447	0.564	-0.825	0.000112592	0.000652926
Pdlim4	902.16	0.674	-0.57	0.000113233	0.000656339
Cd101	56.07	0.543	-0.88	0.000115459	0.000667682
Hadhb	708.99	0.745	-0.425	0.000115992	0.000670451
Atp5mk	806.79	0.706	-0.502	0.000117149	0.000676194
Rps7	6502.91	0.682	-0.552	0.000117471	0.000677423
None	76.82	0.503	-0.991	0.000117774	0.000678539
Maoa	248.12	0.638	-0.648	0.000118312	0.000681325
Zfp41	670.34	0.725	-0.463	0.000118603	0.000682365
Crot	1185.4	0.757	-0.401	0.000121112	0.000695834
Capn7	1509.72	0.744	-0.426	0.000122394	0.000702224
Gys1	945.73	0.699	-0.516	0.000124098	0.000710818
Racgap1	3256.72	0.702	-0.511	0.000125042	0.000714774
Arl5c	486.75	0.519	-0.947	0.000125684	0.000717782
Rtl5	434.27	0.576	-0.795	0.000128749	0.000733597
Fnbp1l	1465.55	0.719	-0.475	0.000131235	0.000747075
Mmp12	8788.77	0.515	-0.957	0.000131339	0.000747328
Zfp712	73.23	0.447	-1.163	0.000132074	0.000751166
Gdi2	13683.5	0.727	-0.46	0.000132774	0.000754766
Sema6d	58.24	0.39	-1.36	0.000135971	0.000772266
Paqr4	663.21	0.659	-0.601	0.000139836	0.000792041
Ppp2r3c	311.44	0.653	-0.615	0.000139947	0.00079231
H2ac22	100.74	0.509	-0.974	0.000140578	0.000795517
Nudt2	260.26	0.672	-0.572	0.00014073	0.000796018
Zhx1	1467.46	0.731	-0.452	0.000142059	0.000803166
Fbh1	1634.05	0.76	-0.396	0.000144009	0.000813453
Yaf2	524.71	0.706	-0.502	0.000147789	0.000833286
Fbxl5	1357.22	0.768	-0.38	0.0001483	0.000835409
Washc4	3592.24	0.747	-0.422	0.000148454	0.000835897
Ncbp2as2	1496.69	0.641	-0.641	0.000150478	0.000846907
Plcd1	66.47	0.525	-0.928	0.000153684	0.000864167
Rps16	6186.9	0.686	-0.543	0.000154168	0.000866102
Zbtb6	660.31	0.673	-0.57	0.000155137	0.000870759
Txnip	12125.2	0.59	-0.762	0.000156547	0.000877741
None	88.48	0.526	-0.928	0.000156662	0.000877741
Abtb1	756.94	0.635	-0.655	0.000158249	0.000885823
Mvk	735.48	0.607	-0.72	0.000159361	0.000890995
Nuak1	261.52	0.544	-0.878	0.000159571	0.000891612
Rnf122	46.87	0.314	-1.673	0.000160876	0.000898095
Kif1b	3277.49	0.741	-0.432	0.000161137	0.00089915
Paqr8	69	0.564	-0.826	0.000161761	0.000902228
Sugt1	1145.89	0.765	-0.386	0.000162367	0.000905199
Gpi1	14559	0.69	-0.536	0.000164629	0.000915752
H2bc4	2818.76	0.687	-0.542	0.000165869	0.000921
Nr1d1	144.91	0.57	-0.811	0.000167366	0.000928895
Rhbdf1	71.25	0.489	-1.032	0.000167619	0.000929326
Fmo5	317.99	0.626	-0.675	0.000167743	0.000929326
Pkm	53396.6	0.633	-0.66	0.000167731	0.000929326
Bub1	1607.66	0.655	-0.611	0.000168991	0.000934986
Hdgfl3	186.93	0.555	-0.848	0.000169224	0.000935858
Arl4a	204.99	0.622	-0.685	0.000171121	0.000945928
Nrm	762.87	0.725	-0.464	0.000172878	0.000955216
Selenbp1	447.74	0.641	-0.641	0.000174182	0.000961991
Acaa1a	2104.96	0.702	-0.51	0.000174385	0.000962684
Ksr1	306.33	0.672	-0.574	0.000175179	0.000966207
Magee1	245.34	0.652	-0.616	0.000175393	0.00096696
Dbf4	1163.98	0.718	-0.477	0.000177212	0.000976172
Pcyt1a	4455.1	0.75	-0.416	0.000177444	0.000976965
Tacc1	5505.61	0.767	-0.382	0.000177536	0.000977038
Wnt6	98.47	0.517	-0.952	0.000179139	0.000985423
Cox7a1	107.57	0.569	-0.814	0.000181497	0.00099795
Cltc	26875.5	0.683	-0.551	0.000184273	0.00101187
Zfp518a	804.48	0.641	-0.641	0.000185598	0.0010187
Plcb4	128.17	0.58	-0.786	0.000189065	0.00103681
Ppp3cb	1663.79	0.737	-0.44	0.000190542	0.00104445
Trmt2b	806.97	0.746	-0.422	0.000191005	0.00104652
2700049A03Rik	525.83	0.72	-0.474	0.000191715	0.00104949
Exoc3	1825.44	0.754	-0.407	0.000191995	0.00105056
Ncapg	979.62	0.623	-0.683	0.000192676	0.00105335
Rgsl1	67.44	0.509	-0.974	0.0001928	0.00105357
Stk25	1181.47	0.737	-0.441	0.000194542	0.00106262
Sar1b	1133	0.755	-0.406	0.000197039	0.00107342
Gstm1	1832.36	0.726	-0.461	0.000198831	0.00108176
Adissp	1274.14	0.743	-0.428	0.000199043	0.00108244
None	216.66	0.659	-0.602	0.000204271	0.0011099
Eif3i	2496.91	0.749	-0.417	0.00020498	0.00111326
Tecr	2652.41	0.719	-0.475	0.00020685	0.00112195
Baiap2l1	102.97	0.597	-0.744	0.000208192	0.00112873
Vdac1	5607.29	0.776	-0.366	0.000208853	0.00113182
Sms	805.82	0.752	-0.411	0.000209494	0.0011343
Kif2a	1291.63	0.753	-0.41	0.000210536	0.00113895
None	382.92	0.563	-0.828	0.000212585	0.00114953
Sema6c	29.13	0.468	-1.095	0.000212982	0.00115118
Slc39a10	1157.54	0.733	-0.448	0.000217216	0.00117202
Mis18bp1	956.76	0.618	-0.694	0.000218465	0.00117825
Tmem176a	317.64	0.32	-1.643	0.000219305	0.00118227
Ptpn21	439.4	0.724	-0.466	0.000221846	0.00119492
Scmh1	763.03	0.767	-0.383	0.000226294	0.00121624
Ccdc163	250.57	0.654	-0.612	0.000227115	0.00121969
Zfp473	52.54	0.545	-0.874	0.000229287	0.00123073
Lca5	219.81	0.642	-0.639	0.000231774	0.00124354
Hint1	3138.15	0.744	-0.428	0.000232547	0.00124715
Yme1l1	2925.57	0.745	-0.424	0.000234255	0.00125468
Ugt1a6a	48.08	0.486	-1.042	0.000234532	0.00125563
Krba1	88.43	0.574	-0.802	0.000235386	0.00125966
Ubiad1	526.39	0.667	-0.585	0.000236338	0.0012642
Lrrk2	656.92	0.701	-0.512	0.000237991	0.00127173
Tpt1	27522.5	0.671	-0.575	0.000238563	0.00127336
Gk5	137.87	0.598	-0.741	0.000239701	0.00127888
Prc1	1791.99	0.718	-0.478	0.000245899	0.00131083
Slc38a9	1023.25	0.753	-0.409	0.000246419	0.00131247
Kif18a	390.45	0.588	-0.766	0.000247283	0.00131651
Sec14l1	7444.47	0.734	-0.447	0.00024749	0.00131658
Stom	11030.9	0.731	-0.452	0.000247509	0.00131658
Cenpl	516.76	0.68	-0.556	0.000248392	0.00132072
Mpp7	362.22	0.655	-0.611	0.000250044	0.00132836
Mllt3	339.4	0.663	-0.594	0.000252334	0.00133995
Pfkl	3592.07	0.7	-0.515	0.000253344	0.00134416
Tmem256	1715.55	0.663	-0.594	0.000253627	0.00134509
Stat4	115.67	0.544	-0.878	0.000257504	0.00136448
H4c8	8005.93	0.55	-0.862	0.000257917	0.00136551
Rfk	1242.71	0.759	-0.398	0.000266583	0.00140899
Commd8	1440.7	0.763	-0.39	0.000268473	0.00141837
Txnl1	1497.97	0.763	-0.389	0.000268712	0.00141903
Zfp954	312.85	0.708	-0.499	0.000270488	0.0014278
Rpl39	1712.34	0.751	-0.414	0.000270655	0.00142807
Mier1	1767.3	0.711	-0.493	0.000270972	0.00142914
Ramac	405.62	0.689	-0.538	0.000271855	0.00143258
Slc40a1	3687.36	0.722	-0.47	0.000275219	0.00144723
Far1	2522.49	0.707	-0.501	0.000276269	0.00145214
Sntb1	55.47	0.362	-1.467	0.000276588	0.0014532
Rnaseh2c	788.58	0.64	-0.644	0.000277192	0.00145576
Hdlbp	7782.84	0.764	-0.389	0.000278234	0.00145999
Rad21	5916.58	0.748	-0.418	0.000279015	0.0014629
Cnbd2	56.54	0.389	-1.36	0.000279664	0.00146564
Fahd1	99.26	0.623	-0.682	0.000280125	0.00146682
Steep1	1140.83	0.748	-0.419	0.000280272	0.00146696
Wtip	216.81	0.6	-0.736	0.000280398	0.00146701
Mapre1	4585.66	0.759	-0.398	0.000281214	0.00147003
Smim15	1078.57	0.644	-0.634	0.000281184	0.00147003
Zfp654	599.92	0.655	-0.611	0.000288157	0.00150317
Fut11	1021.68	0.768	-0.38	0.000288972	0.00150678
Trim36	247.56	0.604	-0.727	0.00029186	0.00151872
Pals1	614.79	0.658	-0.605	0.000292245	0.00152002
Depdc5	1213.14	0.79	-0.34	0.000294931	0.00153206
Nudt5	772.43	0.742	-0.431	0.000299974	0.00155371
Jup	444.78	0.705	-0.504	0.000302514	0.00156555
Rlf	1248.87	0.726	-0.463	0.0003037	0.00156973
2610008E11Rik	253.42	0.648	-0.626	0.000304536	0.00157339
Dpagt1	1557.7	0.775	-0.367	0.000305713	0.00157882
Pdcd10	790.78	0.704	-0.507	0.000309315	0.00159586
Tlcd2	89.62	0.617	-0.696	0.000309399	0.00159586
Pdp2	840.6	0.743	-0.428	0.000309927	0.00159792
Pde4b	236.89	0.507	-0.98	0.000314787	0.00162163
Prkaca	2616.67	0.749	-0.417	0.000317634	0.00163561
1110059G10Rik	296.99	0.686	-0.544	0.00032428	0.00166638
ND1	19895.1	0.485	-1.043	0.000326067	0.00167418
Atf1	1185.99	0.75	-0.414	0.00032653	0.00167501
Ywhaq	1325.93	0.754	-0.407	0.000326559	0.00167501
Zfp456	65.79	0.536	-0.901	0.000326633	0.00167501
Rnasel	3771.1	0.791	-0.337	0.000331681	0.00169809
Cklf	793.02	0.745	-0.426	0.000332552	0.00170184
Kif3a	1070.95	0.744	-0.426	0.000335034	0.00171313
Myo5a	11118.6	0.744	-0.426	0.000336359	0.00171849
None	44.81	0.536	-0.9	0.000344027	0.0017555
Dnpep	1300.72	0.734	-0.447	0.000345472	0.00176215
Atxn7l3b	1725.87	0.766	-0.385	0.00034621	0.00176519
Dhdh	712.08	0.734	-0.446	0.000346616	0.00176633
S1pr1	2825.89	0.762	-0.393	0.000346719	0.00176633
1110046J04Rik	86.23	0.565	-0.824	0.000352812	0.00179386
Amot	207.02	0.654	-0.614	0.000354598	0.00180203
Mfap3	2264.83	0.781	-0.357	0.000354877	0.00180271
Pcbd2	235.61	0.652	-0.616	0.00035581	0.00180671
Snora23	90.16	0.344	-1.539	0.000357654	0.00181533
Appl1	1532.27	0.726	-0.462	0.000361403	0.00183361
Melk	994.74	0.703	-0.509	0.000363731	0.00184316
Trim23	491.81	0.685	-0.546	0.000364734	0.00184749
Yipf5	1271.1	0.774	-0.37	0.000364945	0.00184781
Slc25a51	2863.04	0.785	-0.349	0.000368866	0.00186537
Nqo2	1428.76	0.778	-0.362	0.000371894	0.00187915
Golph3l	1527.17	0.763	-0.39	0.000372055	0.0018792
Rps27a	5028.33	0.747	-0.422	0.000372408	0.00188022
Miip	745.6	0.682	-0.553	0.00038591	0.00194522
Rnf145	1801.37	0.745	-0.424	0.000399481	0.0020063
Ccdc47	1210.38	0.75	-0.415	0.000402855	0.00202079
Ss18l2	202.75	0.666	-0.586	0.00040637	0.00203677
Epn2	170.83	0.639	-0.646	0.000408812	0.00204736
None	128.72	0.629	-0.67	0.000409979	0.00205155
Ciita	282.86	0.396	-1.336	0.00041171	0.00205938
Lman2l	1036.26	0.768	-0.381	0.00041465	0.00207242
St6galnac6	1048.19	0.751	-0.413	0.000415565	0.00207532
Snap29	1514.91	0.789	-0.343	0.000416798	0.00207985
Fbxo11	1710.14	0.749	-0.417	0.000418426	0.00208708
Vbp1	822.94	0.682	-0.551	0.000422742	0.00210692
Pmm1	391.16	0.655	-0.61	0.000423723	0.00211096
H2bc21	226.09	0.638	-0.649	0.000427036	0.00212576
Gprc5c	107.9	0.217	-2.203	0.000428652	0.00213209
Thoc7	416.5	0.729	-0.456	0.000430429	0.00214007
Slc26a6	366.62	0.686	-0.544	0.000434205	0.00215626
Zmym5	634.81	0.706	-0.502	0.0004341	0.00215626
Alg14	278.7	0.71	-0.495	0.000434879	0.00215874
Lonrf1	293.6	0.663	-0.594	0.000436751	0.00216717
Wdr6	1011.56	0.739	-0.437	0.000438584	0.00217539
Ckap2	662.99	0.707	-0.501	0.000441059	0.00218679
Rap1a	1572.46	0.692	-0.53	0.000442991	0.00219374
Magi3	275.93	0.653	-0.616	0.000443894	0.00219734
Srek1ip1	494.26	0.722	-0.469	0.000445203	0.00220206
Ctps2	1296.7	0.791	-0.338	0.000447829	0.00221417
Rab3d	1845.29	0.767	-0.382	0.000452736	0.00223575
Tug1	1761.9	0.747	-0.42	0.000455122	0.00224486
Tprg1l	2474.52	0.743	-0.429	0.000457379	0.0022533
Il13ra1	334.01	0.646	-0.63	0.000460149	0.00226515
Atp5pf	1257.59	0.775	-0.368	0.000461194	0.002269
P2ry12	483.81	0.667	-0.585	0.000461295	0.002269
Rell1	1259.66	0.775	-0.368	0.000462142	0.00227226
Ints12	1010.24	0.78	-0.358	0.000464394	0.00228152
Arhgef39	538.43	0.68	-0.557	0.000474484	0.00232261
Ctdsp2	3787.78	0.752	-0.41	0.000474628	0.00232261
Eps15	5023.16	0.749	-0.416	0.000478623	0.00233948
Sf3b6	956.91	0.671	-0.575	0.00048157	0.00235194
Thtpa	112.12	0.625	-0.677	0.000482387	0.002355
Gm16845	35.51	0.424	-1.237	0.000483585	0.00235993
None	118.79	0.613	-0.707	0.000499027	0.002421
Dmtf1	664.94	0.721	-0.471	0.000499301	0.00242138
Zfp157	320.22	0.679	-0.559	0.000500442	0.00242597
None	222.94	0.218	-2.198	0.000500971	0.00242758
Stx17	720.73	0.756	-0.404	0.00050439	0.0024432
Zfp867	105.15	0.575	-0.798	0.000506109	0.00244962
Taf13	279.09	0.65	-0.621	0.000513685	0.00248338
Tmem258	933.08	0.721	-0.473	0.00051431	0.00248543
Ireb2	2137.87	0.733	-0.447	0.000519346	0.00250879
Birc5	1477.98	0.69	-0.535	0.000524188	0.00253119
None	35.04	0.487	-1.039	0.000528399	0.00255054
Hsp90b1	10220	0.738	-0.439	0.000532296	0.00256635
Clybl	310.82	0.674	-0.57	0.000535856	0.00258252
Ptrhd1	127.02	0.639	-0.647	0.000548113	0.0026334
Cd200r1	1723.53	0.735	-0.444	0.000553058	0.00265408
Mettl23	320.62	0.71	-0.494	0.000555536	0.00266391
Zfp383	64.43	0.609	-0.716	0.000555922	0.00266424
Timm21	246.76	0.688	-0.539	0.00056022	0.00268142
Pimreg	1172.52	0.65	-0.622	0.000561331	0.00268547
Fchsd2	947.64	0.746	-0.422	0.000563358	0.00269309
Sec23a	918.44	0.758	-0.401	0.000564874	0.00269826
Cenpi	710.34	0.637	-0.651	0.000571765	0.00272812
Papss1	1170.44	0.792	-0.336	0.000592359	0.0028187
Ube2q2	1065.94	0.761	-0.393	0.000594688	0.0028287
Ctnnd1	642.85	0.746	-0.422	0.000596418	0.00283584
Eif4b	11110.2	0.758	-0.4	0.000602106	0.00286179
Slc7a11	144.71	0.154	-2.703	0.000607704	0.00288619
Spg21	3148.88	0.783	-0.352	0.000608535	0.00288903
Arl6ip1	8463.35	0.769	-0.379	0.00061018	0.00289573
Rab33b	307.25	0.695	-0.524	0.000614287	0.00291188
H1f3	8114.14	0.629	-0.669	0.000614263	0.00291188
Pebp1	1421.59	0.735	-0.444	0.000618601	0.00293121
Cyp20a1	826.45	0.75	-0.415	0.000624129	0.00295177
Kmt5c	1204.67	0.703	-0.508	0.000633304	0.00299001
Grhpr	376.45	0.653	-0.616	0.000633967	0.00299146
Kdsr	648.49	0.753	-0.408	0.000642534	0.00302843
Sp1	4143.95	0.781	-0.357	0.000644696	0.00303631
Vamp1	460.74	0.732	-0.451	0.000646477	0.00304354
None	61.9	0.471	-1.086	0.000649373	0.00305486
Impdh1	1530.31	0.749	-0.418	0.000654735	0.00307775
Cdkn2aipnl	2060.49	0.775	-0.368	0.000657243	0.00308837
Mtmr1	953.44	0.761	-0.393	0.000658949	0.00309404
Atxn3	1887.53	0.748	-0.42	0.000667612	0.00313117
Slc25a30	1498.17	0.784	-0.352	0.000672788	0.00315306
Cox6c	935.75	0.667	-0.585	0.000675164	0.0031618
Cgrrf1	544.13	0.743	-0.429	0.00067662	0.00316623
Egr2	479.5	0.32	-1.644	0.000681055	0.00318459
Trappc6a	912.9	0.644	-0.635	0.000695569	0.00324634
Cnih1	1317.01	0.754	-0.407	0.000696215	0.00324691
Ogt	3396.71	0.772	-0.374	0.000698224	0.00325383
Ugp2	2144.86	0.733	-0.449	0.000699005	0.00325558
Ube2a	950.66	0.783	-0.354	0.000699385	0.00325558
Laptm4a	6230.32	0.765	-0.386	0.000703781	0.00327239
Pgpep1	1471.27	0.771	-0.375	0.000703787	0.00327239
Rtl8b	270.08	0.692	-0.53	0.000704348	0.00327377
Serpinb6a	10465.3	0.722	-0.469	0.000706246	0.00328136
Kank2	1001.96	0.747	-0.42	0.000708316	0.00328975
Stab2	47.67	0.501	-0.997	0.000710008	0.00329637
P4hb	17020.4	0.726	-0.461	0.000717674	0.00332947
Cenpp	80.04	0.546	-0.872	0.000719043	0.00333458
Iah1	543.52	0.734	-0.445	0.000729306	0.00337586
Rwdd2a	63.45	0.572	-0.805	0.000731953	0.00338559
None	56.72	0.497	-1.01	0.000733864	0.00339316
Rab12	1079.69	0.784	-0.351	0.000735732	0.00340053
Tm6sf1	2799.59	0.78	-0.359	0.000737488	0.00340611
Ska1	230.2	0.645	-0.633	0.000739111	0.00341234
Cetn2	390.61	0.712	-0.49	0.000746325	0.00344052
Swi5	1651.04	0.754	-0.407	0.000747552	0.0034449
Rabl2	149.33	0.658	-0.604	0.000756315	0.00348141
Zfand1	163.91	0.633	-0.66	0.000757319	0.00348473
Ppp3r1	1928.16	0.742	-0.43	0.000759013	0.00349123
Prdx1	23283.9	0.702	-0.511	0.000771932	0.00354803
Nim1k	96.25	0.626	-0.677	0.000773424	0.0035529
Nipa1	205.74	0.665	-0.589	0.000782381	0.00359074
Tifab	2029	0.662	-0.596	0.000785197	0.00360233
Zbtb44	1270.99	0.764	-0.389	0.000788309	0.00361527
Ipmk	1300.36	0.792	-0.337	0.000790464	0.00362247
Glipr1	2272.71	0.724	-0.466	0.000792843	0.00363203
None	81.88	0.575	-0.798	0.000793908	0.00363557
4930522L14Rik	127.63	0.557	-0.845	0.000798621	0.00365446
Bcat2	1549.84	0.705	-0.503	0.000798937	0.00365455
Ip6k1	2499.54	0.761	-0.393	0.00080349	0.0036729
Mtus2	28.43	0.252	-1.988	0.000807864	0.00368995
Tigd2	632.65	0.77	-0.377	0.000808254	0.00369037
Spef1	165.27	0.653	-0.615	0.000814049	0.00371001
Tmem106b	2059.98	0.755	-0.406	0.000815331	0.00371333
ND2	9956.12	0.483	-1.05	0.000827071	0.00376107
Ccdc34	526.13	0.7	-0.514	0.000834595	0.00379111
H2ac7	112.58	0.48	-1.058	0.000839108	0.00381022
Gapdh	29039.1	0.693	-0.529	0.000841765	0.0038181
Kif11	3253.56	0.697	-0.52	0.000842417	0.00381965
C130050O18Rik	480	0.73	-0.455	0.00084333	0.0038224
Vps29	2211.83	0.768	-0.381	0.000845396	0.00382897
Arpc3	5728.25	0.755	-0.406	0.000850334	0.00384852
Mtmr3	4008.44	0.802	-0.318	0.00085346	0.00385851
Zfp280b	506.04	0.732	-0.45	0.000853473	0.00385851
Abhd4	2084	0.775	-0.368	0.00085805	0.00387638
Cmtm6	3639.26	0.765	-0.387	0.000867751	0.00391735
Fam78b	116.42	0.533	-0.909	0.000868795	0.00391928
Gabarapl1	1465.55	0.722	-0.469	0.000879937	0.00396659
Atp5mj	920.99	0.769	-0.379	0.000893234	0.00401909
Cntnap1	142.53	0.632	-0.663	0.000897698	0.00402895
Dnmt3aos	161.02	0.614	-0.705	0.000897992	0.00402895
Fam168a	1731.7	0.785	-0.35	0.000901353	0.00404257
Mzt1	694.71	0.677	-0.564	0.000901988	0.00404396
Ednrb	641.79	0.681	-0.554	0.000910621	0.00407971
Aldh9a1	4995.25	0.776	-0.367	0.000914356	0.00409497
Rtkn2	69.67	0.508	-0.977	0.000914848	0.00409555
Exoc6	1177.82	0.787	-0.345	0.00092952	0.00415389
Mpst	564.68	0.686	-0.545	0.000938557	0.00419125
Slc25a17	885.82	0.787	-0.346	0.000944522	0.00421334
Rassf3	3517.95	0.798	-0.325	0.000945813	0.00421759
Fam133b	457.11	0.728	-0.459	0.000961813	0.00428739
None	129.54	0.628	-0.671	0.00096966	0.00431617
Sh3bp4	336.47	0.723	-0.469	0.000970233	0.00431717
Bpnt2	1492.6	0.751	-0.412	0.000977192	0.00434234
Hsd17b12	3553.5	0.772	-0.372	0.000978154	0.00434463
Alg10b	2196.78	0.724	-0.465	0.000984029	0.00436603
Ndufc2	1206.04	0.766	-0.384	0.00098827	0.0043804
Gm14305	62.87	0.537	-0.896	0.000989898	0.0043858
Ndufv3	1238.23	0.741	-0.432	0.000995373	0.00440534
Mat2b	1382.17	0.781	-0.357	0.00100843	0.00445855
Rnf113a2	176.82	0.688	-0.539	0.00101143	0.00447002
CYTB	18437.7	0.5	-0.999	0.00102756	0.00453484
Zfp995	162.8	0.619	-0.693	0.00102722	0.00453484
Anp32e	2254.71	0.762	-0.391	0.00102956	0.00454205
Asb3	388.27	0.729	-0.456	0.00103423	0.00455817
Dstyk	1376.54	0.791	-0.338	0.00103431	0.00455817
Zbtb5	455.59	0.753	-0.409	0.00103761	0.00457106
Socs6	1532.77	0.791	-0.338	0.00103804	0.00457137
ND4	6307.31	0.509	-0.975	0.00104162	0.00458062
Cir1	149.57	0.618	-0.695	0.00104384	0.00458712
Atp11c	1290.34	0.723	-0.468	0.00104579	0.00459408
Emc2	677.02	0.717	-0.48	0.00104787	0.0046016
Ufsp2	1001.09	0.773	-0.371	0.00104924	0.00460276
Sptbn5	121.57	0.599	-0.74	0.00105517	0.00462545
Sp4	302.94	0.689	-0.537	0.00105661	0.00462918
Csgalnact2	1541.49	0.746	-0.422	0.00105677	0.00462918
Derl2	1510.45	0.794	-0.332	0.001076	0.00470843
Rapgef6	2117.42	0.777	-0.364	0.00107867	0.00471847
Acbd5	1756.61	0.778	-0.362	0.00108159	0.00472789
Zhx3	973.36	0.784	-0.351	0.00108315	0.00473307
Eif3h	4391.28	0.778	-0.362	0.00109312	0.00477161
Ppp2ca	4296.27	0.79	-0.341	0.001094	0.00477375
Aldh16a1	1298.91	0.76	-0.395	0.00109901	0.00479393
Il15	578.82	0.727	-0.459	0.00110205	0.00480548
Phf6	769.61	0.663	-0.593	0.00110269	0.00480659
Slc2a1	2657.41	0.713	-0.488	0.00110411	0.0048111
Sacm1l	967.4	0.771	-0.375	0.00110835	0.0048262
None	63.18	0.539	-0.893	0.00110816	0.0048262
Pdk3	437.95	0.723	-0.467	0.00111162	0.00483872
Pdpn	277.77	0.446	-1.165	0.00111463	0.00485011
Papolg	368.39	0.694	-0.527	0.00112801	0.00489975
Chm	1031.75	0.748	-0.419	0.00113091	0.00491064
Prps2	1472.14	0.756	-0.404	0.0011373	0.00493664
Scamp1	1219.29	0.777	-0.363	0.0011458	0.00497181
Cd14	9985.55	0.721	-0.472	0.00114777	0.00497685
Qdpr	862.04	0.732	-0.451	0.0011522	0.00499433
Eif5	5077.6	0.783	-0.352	0.0011565	0.00500948
Arhgap31	4077.01	0.79	-0.34	0.00115701	0.00500996
Esco2	605.62	0.616	-0.698	0.0011602	0.00502201
Usp45	1340.44	0.765	-0.387	0.00116444	0.00503861
Echdc1	60.86	0.578	-0.792	0.00116808	0.00504743
Cks1b	940.25	0.694	-0.526	0.00116808	0.00504743
Mboat7	1576.84	0.785	-0.349	0.0011858	0.00511496
Cox7c	877.96	0.737	-0.441	0.00118999	0.00513128
Rnf139	630.41	0.749	-0.418	0.00119426	0.0051479
4930481A15Rik	38.52	0.487	-1.037	0.00119695	0.00515769
Rnf38	1880.85	0.791	-0.338	0.00120178	0.00517489
Stmn1	2444.8	0.717	-0.48	0.0012053	0.00518647
Tma7	1179.77	0.78	-0.358	0.00120992	0.00520453
Cnpy2	1234.59	0.76	-0.395	0.00121178	0.00521072
Trmt10a	126.12	0.625	-0.678	0.0012125	0.00521103
Thra	498.8	0.724	-0.466	0.00121619	0.00522244
Med21	363.31	0.709	-0.496	0.00121995	0.00523496
None	95.25	0.556	-0.847	0.00122759	0.00526595
Tanc1	1433.02	0.778	-0.362	0.00123188	0.00528254
Sdc1	533.84	0.506	-0.984	0.00123336	0.00528703
Slc66a3	1836.19	0.773	-0.371	0.00123402	0.00528805
Med22	1485.51	0.77	-0.378	0.00123524	0.00529147
Tnfaip1	2089.92	0.804	-0.315	0.00123794	0.00529936
Ptpn12	1903.18	0.778	-0.363	0.00123934	0.00530354
Mblac2	212.84	0.671	-0.575	0.00125412	0.0053594
Vwa7	44.91	0.55	-0.863	0.00126399	0.00539599
Uba6	1243.52	0.71	-0.495	0.00126392	0.00539599
Il6st	5998.92	0.743	-0.429	0.00126607	0.00540112
Marveld1	1095.6	0.79	-0.34	0.00126582	0.00540112
None	38.12	0.494	-1.017	0.00127401	0.00543129
Hdac3	1252.94	0.794	-0.332	0.00128522	0.00547718
Ctsf	259.12	0.594	-0.753	0.00131532	0.00559968
Epm2a	154.89	0.575	-0.799	0.00132016	0.00561837
Gucd1	735.08	0.776	-0.366	0.00132208	0.00562269
Haus3	445.98	0.676	-0.565	0.00132714	0.00564227
Decr1	625.41	0.768	-0.381	0.00134523	0.00570745
Dennd6a	1768.41	0.788	-0.344	0.00134919	0.00572036
Xpnpep3	510.45	0.766	-0.385	0.0013499	0.00572142
Lyzl4	152.28	0.606	-0.723	0.0013535	0.00573469
Fubp3	1176	0.81	-0.304	0.0013597	0.00575874
Foxo1	441.64	0.721	-0.472	0.0013601	0.00575874
Sdhaf4	146.41	0.63	-0.667	0.00137218	0.0058059
Pou2f1	998.21	0.752	-0.411	0.00137495	0.00581365
H2bc6	2869.7	0.683	-0.549	0.00137489	0.00581365
None	130.82	0.6	-0.737	0.00139807	0.00589938
Sros1	62.94	0.623	-0.682	0.00140831	0.00594056
Acadm	1349.9	0.802	-0.317	0.0014138	0.00595764
Cryzl1	562.18	0.767	-0.383	0.00141546	0.00596262
Sfxn2	416.45	0.744	-0.426	0.00144593	0.00608065
Rel	1700.3	0.767	-0.383	0.00145721	0.00612392
Pdlim5	3556.93	0.784	-0.351	0.0014631	0.00614453
Kcnj2	1340.17	0.748	-0.419	0.00147358	0.00618434
Cryl1	1383.46	0.748	-0.419	0.00148554	0.00622822
Ero1b	1481.56	0.79	-0.339	0.00148623	0.00622903
Slc25a46	1031.37	0.716	-0.482	0.00149374	0.00625838
Gmeb1	583.68	0.776	-0.366	0.00149789	0.00627224
Zfp120	903.05	0.693	-0.528	0.00149806	0.00627224
Naca	4295.53	0.796	-0.328	0.00150186	0.00628178
Etfrf1	219.16	0.624	-0.68	0.00150962	0.00631001
Sel1l3	525.58	0.532	-0.912	0.00151428	0.00632522
Sh3glb1	5777.52	0.78	-0.358	0.00151747	0.00633427
Lrrc8c	1557.09	0.779	-0.359	0.00151744	0.00633427
Fam234a	3953.58	0.737	-0.441	0.0015217	0.0063498
Traf5	253.38	0.699	-0.517	0.0015295	0.0063802
Taf1d	1316.5	0.752	-0.411	0.00153034	0.00638154
Yeats4	1007.65	0.77	-0.377	0.00153755	0.00640377
Actr10	1199.4	0.806	-0.311	0.00153705	0.00640377
Pcbp4	299.7	0.591	-0.758	0.00153659	0.00640377
Tmem144	443.44	0.718	-0.478	0.0015404	0.00641276
Nampt	3632.4	0.801	-0.319	0.0015424	0.00641762
Parp16	122.74	0.63	-0.668	0.00154261	0.00641762
Bloc1s5	332.52	0.729	-0.457	0.00154378	0.00642034
Dnajc19	482.14	0.727	-0.46	0.00155191	0.00645201
Rny3	199.48	0.333	-1.586	0.00156189	0.00648479
Itsn1	7674.22	0.787	-0.346	0.00156916	0.0065128
Macrod1	320.91	0.686	-0.544	0.00157011	0.00651459
Zfp729b	281.65	0.632	-0.662	0.00157148	0.00651807
Itpripl1	1359.59	0.803	-0.317	0.00157226	0.00651911
Snrpb2	918.18	0.738	-0.438	0.00158137	0.00655251
Zfp563	182.44	0.644	-0.635	0.00158444	0.00656087
Zfp292	1755.86	0.732	-0.451	0.00158684	0.0065686
Gab1	293.65	0.519	-0.945	0.00159056	0.0065818
Top2a	10792.2	0.731	-0.452	0.00159632	0.00659902
Sec61b	1109.96	0.764	-0.389	0.00159835	0.00660525
Adrb2	1270.08	0.789	-0.341	0.0016016	0.00661115
Ttk	578.95	0.678	-0.562	0.00160894	0.00663575
Rhof	316	0.701	-0.513	0.00162557	0.0067021
Nat8l	94.46	0.566	-0.822	0.00162941	0.00671125
Kif22	1471.68	0.716	-0.481	0.00163646	0.00673582
Kctd7	319.15	0.741	-0.432	0.0016374	0.00673745
Mrpl48	590.8	0.766	-0.384	0.0016508	0.00678806
Pi4k2b	556.48	0.736	-0.442	0.0016696	0.00685629
Pten	4881.39	0.779	-0.361	0.00168159	0.00690097
Mbnl1	20523.4	0.722	-0.471	0.00169135	0.00693644
Uchl3	391.47	0.678	-0.56	0.00169414	0.00694559
Arhgap18	3915.22	0.767	-0.382	0.00169925	0.0069627
Adam17	5986.35	0.786	-0.347	0.00170031	0.00696398
Smurf2	1221.99	0.804	-0.315	0.00171172	0.00699454
Cmah	432.8	0.714	-0.487	0.00171484	0.00700037
Sgpl1	12666.1	0.773	-0.372	0.00171428	0.00700037
1700096K18Rik	42.47	0.532	-0.91	0.00172078	0.00702231
Parpbp	380.74	0.702	-0.511	0.00172712	0.00704126
Clock	1409.3	0.751	-0.412	0.0017288	0.00704577
Cnep1r1	906.81	0.768	-0.381	0.00174082	0.00709243
Tsc22d3	1738.98	0.734	-0.446	0.00174257	0.00709726
Chrac1	587.9	0.718	-0.478	0.00176007	0.00716146
Rnf167	922.98	0.761	-0.393	0.00176615	0.00717914
Adk	1164.11	0.776	-0.366	0.00177016	0.00719073
Snrpe	777.82	0.747	-0.421	0.00176989	0.00719073
Hprt1	3520.39	0.788	-0.343	0.001794	0.00727331
Btf3	2578.02	0.795	-0.331	0.00179728	0.00728419
Tmem106c	940.1	0.779	-0.361	0.00180313	0.00730078
Tmod1	189.62	0.622	-0.685	0.00180373	0.00730083
1810024B03Rik	36.28	0.545	-0.876	0.00180908	0.00732008
Phf20	1856.1	0.804	-0.315	0.00182483	0.00738141
Sri	1991.05	0.794	-0.333	0.00183117	0.0074022
Cep44	277.36	0.721	-0.472	0.00184593	0.0074546
Timm17b	560.61	0.695	-0.525	0.00184817	0.00746123
Gabarap	9949.73	0.783	-0.353	0.00185399	0.00748228
Cdc42ep3	873.35	0.797	-0.328	0.00185999	0.00750405
Ect2	1610.71	0.712	-0.489	0.00186598	0.00752089
Bri3bp	1294.57	0.797	-0.327	0.00187572	0.00755524
Selenoi	708.98	0.757	-0.401	0.00189623	0.0076329
Rnf115	1862.54	0.791	-0.337	0.00190675	0.00766531
Galnt9	58.84	0.435	-1.201	0.00191032	0.0076722
Fxr1	1851.64	0.798	-0.326	0.00195464	0.00783497
Zfp85	66.43	0.544	-0.878	0.00196472	0.00787284
Orc5	463.06	0.727	-0.461	0.00198653	0.00794486
Adcy7	10008.1	0.772	-0.374	0.00199422	0.00796533
Rap1gds1	4196.6	0.794	-0.332	0.00200041	0.00798748
AI504432	181.39	0.638	-0.648	0.00200678	0.00801034
Man1a	5857.59	0.799	-0.323	0.00202707	0.00808354
Map3k7	1819.23	0.806	-0.311	0.00203908	0.00812618
Alpk1	830.3	0.765	-0.386	0.00204295	0.00813639
Sall2	85.61	0.59	-0.76	0.00204543	0.00814107
Chchd1	546.13	0.739	-0.436	0.00204515	0.00814107
Map1lc3b	2815.43	0.781	-0.357	0.0020488	0.00814924
Pot1b	410.44	0.685	-0.546	0.00205096	0.0081552
Zfp267	356.85	0.726	-0.461	0.00207895	0.00825593
Eif1	4550.17	0.793	-0.334	0.00208337	0.00827083
None	188.84	0.679	-0.558	0.00209446	0.00830688
Atp6v0e	4300.11	0.785	-0.35	0.00210668	0.00834469
Olfm1	1907.93	0.771	-0.376	0.0021383	0.00845643
Rpl32	8449.13	0.758	-0.4	0.00213901	0.00845656
None	150.94	0.64	-0.644	0.00214063	0.00846027
Fsd1l	463.74	0.642	-0.639	0.00214591	0.00847844
Eif3e	2630.28	0.74	-0.435	0.0021469	0.00847963
Spcs1	1525.47	0.784	-0.352	0.00215107	0.00849071
Cops9	1735.59	0.773	-0.371	0.00215761	0.00851381
Il4	42.7	0.474	-1.077	0.00216634	0.00854009
Hadha	3422.86	0.799	-0.323	0.00216586	0.00854009
Otud6b	1048.87	0.758	-0.4	0.00216712	0.00854047
Rhoj	158.17	0.622	-0.685	0.00218091	0.00859211
Atg4c	607.3	0.734	-0.447	0.00219918	0.00865597
Qki	10702.7	0.754	-0.407	0.00219922	0.00865597
Lamtor5	1297.06	0.806	-0.311	0.0021982	0.00865597
Scpep1	7352.55	0.785	-0.349	0.00221111	0.00869912
Ypel1	59.45	0.613	-0.707	0.00221158	0.00869912
Ndufa7	1299.87	0.751	-0.413	0.00221362	0.00870439
Ccna2	3429.04	0.729	-0.456	0.00221514	0.00870761
Slc7a2	71.47	0.5	-1.001	0.00221726	0.00871041
Slc11a1	9384.6	0.754	-0.408	0.00222751	0.0087479
Notch1	2776.17	0.73	-0.453	0.00223742	0.00878128
Mplkip	299.17	0.685	-0.546	0.00223913	0.00878521
Atp5mf	1515.61	0.737	-0.44	0.00224849	0.00881633
Gpr183	1265.53	0.796	-0.328	0.00226233	0.00886783
Aco1	1924.32	0.803	-0.316	0.00227523	0.00891556
Cmas	1580.19	0.806	-0.311	0.00227735	0.00891824
Guca1a	248.59	0.658	-0.603	0.0022824	0.0089352
Gpr155	524.51	0.675	-0.567	0.00228614	0.00894703
Gdpd3	53.93	0.589	-0.765	0.00229738	0.00898534
Klhl28	999.75	0.771	-0.376	0.00230704	0.00902028
Aldh2	12638.6	0.717	-0.481	0.00231469	0.00904565
Plekhh2	123.11	0.6	-0.738	0.00231499	0.00904565
Iqcb1	123.8	0.64	-0.643	0.00233418	0.00911203
Sertad3	393.46	0.672	-0.573	0.0023414	0.00913446
Sumo1	576.12	0.742	-0.43	0.00234525	0.00914661
Tmem64	405.56	0.751	-0.413	0.00234645	0.00914842
Ophn1	1142.63	0.76	-0.396	0.00235069	0.00915989
Arhgap5	1255.97	0.678	-0.56	0.00237454	0.00924659
Rps12	9559.05	0.762	-0.393	0.00237461	0.00924659
Etfbkmt	96.62	0.636	-0.652	0.00238197	0.00926944
H4c18	1694.06	0.638	-0.649	0.00238404	0.00927167
Tfg	1466.24	0.8	-0.322	0.00239109	0.00929328
Ssh2	4033.99	0.755	-0.406	0.00239605	0.00930965
Lztr1	1767.47	0.779	-0.36	0.00241783	0.0093825
Lrrcc1	657.21	0.705	-0.504	0.00242173	0.00939472
Sec63	1591.84	0.735	-0.444	0.0024358	0.00943455
Gm15708	55.66	0.609	-0.714	0.00243522	0.00943455
Rilpl2	1469.15	0.733	-0.448	0.00244768	0.00947759
Arl5a	1677.81	0.77	-0.378	0.00244931	0.00947879
H3c8	1101.37	0.692	-0.531	0.00248422	0.00960113
Zfp644	1356.79	0.753	-0.409	0.00248643	0.0096027
Galk1	1081.2	0.709	-0.496	0.0024899	0.00960821
Cyp27a1	671.37	0.609	-0.715	0.00248993	0.00960821
Rsu1	2078.63	0.807	-0.31	0.00250038	0.00964555
Pir	218.04	0.682	-0.553	0.00254561	0.00979566
Prr11	1408.85	0.734	-0.446	0.0025479	0.00980047
Zfp770	221.6	0.653	-0.615	0.00255134	0.0098086
Pik3c3	1248.18	0.82	-0.286	0.00257015	0.0098728
Zfp7	126.43	0.657	-0.605	0.00257043	0.0098728
Gm26448	541.51	0.583	-0.779	0.00257921	0.00990163
Ccdc71	1056.09	0.785	-0.35	0.00258115	0.00990227
Lypla1	666.72	0.613	-0.706	0.00258458	0.00990264
Zfp595	189.75	0.66	-0.599	0.00258423	0.00990264
Clk1	1439.84	0.744	-0.427	0.00258724	0.00990976
Rps2	17157.1	0.712	-0.49	0.00259365	0.00993127
Ppfia3	51.46	0.607	-0.721	0.00259731	0.00993912
Smim10l2a	43.29	0.555	-0.851	0.00261539	0.00998675
Arl13b	329.06	0.732	-0.449	0.00261965	0.00999997
Vhl	720.52	0.783	-0.354	0.00262453	0.0100144
Jcad	117.03	0.66	-0.598	0.00262504	0.0100144
Wls	2394.07	0.809	-0.305	0.00263233	0.0100391
Stau2	596.35	0.747	-0.421	0.0026408	0.0100652
Cert1	2259.91	0.802	-0.318	0.00265568	0.0101087
Vamp3	2474.23	0.81	-0.304	0.00266674	0.0101423
Zfp266	814.32	0.744	-0.426	0.00266671	0.0101423
Idh3b	2621.01	0.807	-0.309	0.00266797	0.0101438
Wdr5b	119.7	0.674	-0.569	0.00268013	0.0101869
Cd48	3710.93	0.792	-0.336	0.0026813	0.0101883
Cysltr1	1617.66	0.704	-0.506	0.00268811	0.0102079
Ube2h	1241.34	0.788	-0.344	0.00269885	0.0102456
Rps17	2809.44	0.773	-0.372	0.00270475	0.0102617
L2hgdh	167.73	0.648	-0.626	0.00271262	0.0102884
Zkscan17	1260.65	0.808	-0.308	0.00271622	0.0102958
Myl6	4696.04	0.764	-0.388	0.00274158	0.0103824
Cox6b1	3673.46	0.802	-0.319	0.00275077	0.010414
Ptprs	2812.37	0.785	-0.35	0.00275313	0.0104175
Lamtor3	1608.13	0.795	-0.331	0.00277897	0.0105047
Zfp958	319.74	0.654	-0.613	0.00278131	0.0105104
Pink1	1689.94	0.713	-0.487	0.00279293	0.0105479
C1d	660.45	0.74	-0.434	0.00279656	0.0105584
Qars1	3106.13	0.811	-0.302	0.00280014	0.0105687
Pcmtd1	945.19	0.755	-0.406	0.0028051	0.0105842
Dnajc12	237.67	0.705	-0.504	0.00281048	0.010598
Slc25a13	1299.71	0.811	-0.302	0.00281911	0.010619
None	67.61	0.58	-0.785	0.00281946	0.010619
Cxcl2	184.38	0.313	-1.675	0.00282453	0.0106316
Usp35	399.35	0.693	-0.53	0.00282995	0.0106488
Nudt16l1	496.51	0.751	-0.414	0.00285715	0.0107414
Vcam1	147.02	0.652	-0.617	0.00286614	0.0107719
Tk1	2278.37	0.738	-0.439	0.00292329	0.0109568
Dnase1l1	3414.13	0.764	-0.388	0.00293716	0.0109988
Galnt4	742.77	0.789	-0.342	0.00294296	0.0110172
Rfxap	331.1	0.742	-0.43	0.00294442	0.0110194
Kdelr1	1865.35	0.81	-0.303	0.00295323	0.0110423
Paip1	1538.92	0.818	-0.29	0.00297485	0.0111098
Thoc2	1832.96	0.738	-0.439	0.00301647	0.0112517
Cul2	934.05	0.766	-0.385	0.0030241	0.0112734
Nhej1	80.81	0.629	-0.668	0.00303274	0.0113022
Tstd3	313.44	0.743	-0.429	0.00307361	0.0114328
Gm15446	63.64	0.151	-2.728	0.00307422	0.0114328
Lcorl	1056.89	0.735	-0.443	0.0030876	0.0114756
Stx12	1946.9	0.809	-0.306	0.00308739	0.0114756
Ublcp1	164.42	0.686	-0.545	0.00311075	0.0115478
Epb41l5	38.17	0.502	-0.994	0.00312265	0.0115816
Muc5b	38.02	0.505	-0.984	0.00313596	0.0116206
Anxa1	15053.4	0.758	-0.4	0.00314598	0.0116507
Lacc1	1648.57	0.818	-0.29	0.00317599	0.0117409
Ccdc18	132.99	0.585	-0.773	0.00317706	0.0117413
Cby1	250.12	0.694	-0.526	0.00319477	0.0117997
Abi2	1050.77	0.776	-0.365	0.00319601	0.0118008
Eef1b2	4915.03	0.77	-0.376	0.00319728	0.011802
Zfp429	160.05	0.656	-0.608	0.00320946	0.0118434
Grap	366.42	0.695	-0.526	0.00321059	0.0118441
Lysmd3	569.66	0.687	-0.541	0.00321977	0.0118709
Spag5	1320.5	0.743	-0.428	0.00323251	0.0119143
Tbc1d32	442.15	0.767	-0.382	0.00324944	0.0119696
Tmem126a	496.78	0.757	-0.402	0.00326864	0.0120225
Ap3m1	1459.87	0.743	-0.428	0.00327583	0.0120454
Rad52	249.1	0.707	-0.501	0.00328292	0.0120678
Pfkm	672.14	0.741	-0.432	0.00329541	0.0121102
Zfp81	298.01	0.678	-0.56	0.00335301	0.0123073
Ptdss1	1909.24	0.806	-0.312	0.00335532	0.0123121
Arsk	489.33	0.698	-0.518	0.00336352	0.0123349
Gltp	6018.79	0.782	-0.355	0.00337623	0.0123669
Gm13710	36.58	0.455	-1.135	0.00339037	0.012404
Rab5a	1618.81	0.796	-0.329	0.00340277	0.0124421
Ctdspl2	1040.57	0.753	-0.409	0.00341143	0.0124568
Pcx	278.77	0.66	-0.599	0.0034352	0.0125385
Dnajb13	181.69	0.669	-0.581	0.00345445	0.0126013
Mdh1	3869.17	0.804	-0.314	0.00348894	0.0127197
Vps13b	3790.94	0.802	-0.318	0.00349932	0.01275
Tmem35b	230.54	0.691	-0.533	0.00350714	0.0127672
Abcc2	33.5	0.55	-0.863	0.00352011	0.0128066
Rnf128	2511.31	0.724	-0.467	0.00352105	0.0128066
Sgo2a	369.31	0.698	-0.519	0.00352981	0.0128347
Ube2d3	6384.76	0.767	-0.382	0.00354122	0.0128687
Lgals1	23798.3	0.667	-0.584	0.00354877	0.0128848
Akt2	2708.16	0.785	-0.349	0.00355073	0.0128881
Hnrnpc	4027.6	0.823	-0.281	0.00356645	0.0129339
Cilk1	247.9	0.727	-0.46	0.00359255	0.0130176
Pdp1	774.88	0.781	-0.356	0.00360097	0.01304
Stam	971.99	0.789	-0.341	0.00360225	0.0130408
Eif4ebp1	1844.57	0.786	-0.348	0.00360553	0.0130451
Pbx1	184.9	0.636	-0.652	0.00362042	0.0130913
Rpn1	7920.17	0.793	-0.334	0.00362612	0.0131081
4930562C15Rik	45.46	0.549	-0.864	0.00363719	0.0131443
Agap1	2775.58	0.8	-0.322	0.00365777	0.0132148
Mr1	530.45	0.754	-0.408	0.00367158	0.0132493
Ppp2r2d	904.64	0.807	-0.309	0.00369178	0.0133183
Lbhd1	99.51	0.618	-0.695	0.00370433	0.0133558
Canx	17232.4	0.77	-0.377	0.00370877	0.0133602
Btf3l4	349.05	0.736	-0.442	0.00370799	0.0133602
Ate1	1524.42	0.815	-0.296	0.00370768	0.0133602
Rb1	1567.52	0.731	-0.453	0.00373792	0.0134535
Zfp189	167.5	0.683	-0.55	0.00374834	0.0134871
Cdc16	1161.87	0.822	-0.283	0.00377806	0.0135743
Zranb2	1235.08	0.769	-0.379	0.00378655	0.0135936
Gm25776	103.62	0.545	-0.876	0.00378671	0.0135936
None	40.77	0.553	-0.855	0.00378525	0.0135936
mt-Rnr2	125851	0.433	-1.206	0.00379067	0.0136
Flot1	1596.67	0.748	-0.419	0.0038034	0.0136338
Strn	2040.76	0.794	-0.333	0.00382134	0.0136902
Pigbos1	93.16	0.653	-0.615	0.0038424	0.0137617
Dr1	2199.89	0.815	-0.296	0.00386229	0.0138249
Mterf4	253.96	0.749	-0.417	0.00389965	0.0139386
Ppm1k	457.54	0.714	-0.485	0.00390189	0.0139425
Cab39l	1106.06	0.802	-0.318	0.00390903	0.0139609
Arcn1	4339.95	0.815	-0.295	0.00391659	0.013983
Glod4	850.86	0.806	-0.311	0.00393517	0.0140372
Akr1b8	1363.71	0.803	-0.316	0.00395554	0.0140937
2500002B13Rik	58.16	0.614	-0.705	0.00396984	0.0141406
Higd2a	733.15	0.785	-0.35	0.00399774	0.0142236
Setd3	2589.72	0.822	-0.283	0.00399755	0.0142236
Hadh	1412.12	0.814	-0.297	0.00399917	0.0142246
H2ac10	380.37	0.661	-0.598	0.00403075	0.0143246
Zswim4	1254.49	0.764	-0.388	0.00403979	0.0143416
Setx	3640.98	0.802	-0.318	0.00403891	0.0143416
Rlig1	133.95	0.681	-0.554	0.00403692	0.0143416
Prr14l	1998.51	0.799	-0.324	0.00404015	0.0143416
Piga	285.57	0.694	-0.527	0.0040442	0.0143519
Cep43	456.53	0.747	-0.421	0.00405472	0.0143851
Hacd4	4405.34	0.769	-0.379	0.00406348	0.0144114
None	157.8	0.556	-0.847	0.00406727	0.0144173
Ccnb1	1448.01	0.739	-0.436	0.00407599	0.014444
Cct4	4013.52	0.821	-0.284	0.00407797	0.0144469
Oaz1	6190.75	0.717	-0.479	0.00412746	0.0146139
Aplp2	9610.46	0.779	-0.359	0.00413882	0.01465
Atf2	1265.51	0.785	-0.35	0.00415036	0.0146866
Ift70b	127.23	0.647	-0.627	0.0041591	0.0147133
Ift140	955.57	0.796	-0.329	0.00416402	0.0147265
C1galt1c1	420.07	0.748	-0.418	0.00416836	0.0147377
Rpl7	11268.3	0.793	-0.334	0.0041704	0.0147407
Slc12a6	2480.88	0.811	-0.302	0.00418393	0.0147801
Cmc1	366.64	0.749	-0.417	0.00418534	0.0147809
Ncoa7	1303.22	0.805	-0.314	0.00418859	0.0147882
Kif20b	1514.99	0.703	-0.509	0.00420377	0.0148376
Sh3bgrl2	1567.64	0.801	-0.321	0.00420736	0.014846
Dyrk1b	480.57	0.67	-0.577	0.00421272	0.0148528
None	41.35	0.568	-0.815	0.00422355	0.0148819
Wdr45	134.25	0.652	-0.617	0.00423492	0.0149178
Zfp799	242.28	0.724	-0.467	0.00426058	0.0149954
Pias2	946.81	0.801	-0.32	0.00426929	0.0150218
Sesn3	572.97	0.78	-0.359	0.00430847	0.0151554
Prkd3	2207.24	0.797	-0.327	0.00431241	0.0151649
Fer	608.52	0.761	-0.395	0.00434034	0.0152588
Snx4	1895.23	0.821	-0.285	0.00435882	0.0153151
Gpr68	176.68	0.49	-1.03	0.00438525	0.0153862
Slc25a4	3645.24	0.821	-0.284	0.00440064	0.0154315
Sv2a	73.46	0.642	-0.639	0.00440662	0.0154463
Il10ra	3610.28	0.702	-0.511	0.00441104	0.0154548
Zfp953	265.77	0.694	-0.527	0.0044291	0.0155093
Asnsd1	201.31	0.699	-0.516	0.00443917	0.0155358
Eri1	2050.05	0.754	-0.408	0.00443876	0.0155358
Gm15787	39.54	0.61	-0.713	0.00444141	0.0155393
Nek7	3143.83	0.804	-0.315	0.00444856	0.0155599
Uqcrfs1	1913.56	0.823	-0.28	0.00445188	0.0155628
Gpsm2	763.46	0.738	-0.437	0.00446104	0.015586
Lsm14a	2642.06	0.824	-0.28	0.00446371	0.0155909
Fxyd4	31.84	0.584	-0.775	0.00446598	0.0155945
Kif14	1045.98	0.747	-0.421	0.00447425	0.015619
Vgll4	1366.18	0.774	-0.37	0.00451127	0.0157305
Drg1	1778.23	0.824	-0.279	0.00451579	0.0157419
None	67.17	0.604	-0.727	0.00457311	0.0159154
Wdr26	11714.8	0.797	-0.328	0.0046444	0.0161358
Pld2	1361.35	0.813	-0.298	0.00466577	0.0161919
Sat1	5219.73	0.818	-0.29	0.00467002	0.0162021
Fgr	218.73	0.639	-0.646	0.00469289	0.0162769
Lrrc75a	412.88	0.782	-0.354	0.00472161	0.0163537
Tcf4	3508.89	0.787	-0.346	0.00474488	0.0164251
Cdk5rap1	275.53	0.64	-0.644	0.00476007	0.0164707
Ndufb11	1494.2	0.787	-0.345	0.00478665	0.0165558
Crk	3578.62	0.832	-0.265	0.0047921	0.0165701
None	53.92	0.593	-0.753	0.00480941	0.0166253
Alg9	745.05	0.812	-0.3	0.00482965	0.0166859
Cnn2	1060.21	0.764	-0.389	0.00484604	0.0167333
Zfp511	342.25	0.777	-0.364	0.00486697	0.0167915
Dcun1d1	585.81	0.72	-0.474	0.00486566	0.0167915
Pycard	1202.2	0.802	-0.318	0.00488677	0.0168551
Cdca3	2131.44	0.742	-0.431	0.00490085	0.0168896
Pcnp	819.71	0.763	-0.389	0.00491602	0.0169336
Ap3s1	990.36	0.726	-0.461	0.0049515	0.0170358
Nucks1	7458.17	0.759	-0.398	0.00496708	0.0170847
None	63.69	0.573	-0.803	0.00497011	0.0170903
Oscp1	90.2	0.661	-0.598	0.00500532	0.0172019
Zfp944	197.81	0.664	-0.59	0.00504232	0.0173147
Psma1	3296.2	0.813	-0.299	0.00505316	0.0173423
Zfyve9	96.08	0.606	-0.722	0.00506041	0.017348
None	127.43	0.662	-0.596	0.00505938	0.017348
Mllt6	2617.13	0.812	-0.3	0.00508231	0.017399
Zswim6	1661.13	0.773	-0.371	0.00509081	0.0174233
COX1	88150.5	0.57	-0.811	0.00513198	0.0175497
H2bc14	2787.85	0.716	-0.482	0.00513687	0.0175616
Prkab2	218.21	0.652	-0.617	0.00513864	0.0175628
Chic2	690.58	0.776	-0.366	0.00515559	0.0176065
Ivns1abp	3065.63	0.766	-0.384	0.00515918	0.0176136
Nipsnap2	1170.39	0.818	-0.289	0.00519347	0.0177063
Arl5b	484.68	0.712	-0.49	0.00519564	0.0177088
Sgk3	1951.44	0.799	-0.324	0.00520542	0.0177373
Tbc1d22a	3000.32	0.798	-0.325	0.00521206	0.0177551
Creb3l2	706.6	0.764	-0.388	0.00524093	0.0178229
Fam8a1	580.29	0.807	-0.31	0.00524202	0.0178229
Ncaph2	3968.35	0.755	-0.406	0.0052745	0.0179137
Micos10	1100.31	0.819	-0.288	0.00528143	0.0179323
Zbtb33	773.04	0.77	-0.377	0.00528381	0.0179355
Rnpc3	213.4	0.72	-0.473	0.00531565	0.0180386
Abhd14a	108.75	0.677	-0.563	0.00532833	0.0180767
Uqcrc2	1915.16	0.814	-0.296	0.00533821	0.0181053
None	31.47	0.511	-0.968	0.00534762	0.0181322
Eml5	95.91	0.592	-0.757	0.00537042	0.0181946
Clec10a	453.83	0.527	-0.924	0.00542875	0.0183672
Pygb	3458.94	0.822	-0.283	0.00542728	0.0183672
Pkig	743.09	0.777	-0.364	0.00543415	0.0183754
Stag2	3651.42	0.762	-0.393	0.0054433	0.0184013
Zfp78	53.99	0.654	-0.612	0.00544547	0.0184037
Cdca8	1593.44	0.749	-0.416	0.00547521	0.0184841
Dnajc27	257.89	0.735	-0.444	0.00551919	0.0186173
Kbtbd2	1684.93	0.815	-0.295	0.00554743	0.0186923
Wdr97	59.9	0.617	-0.697	0.0055499	0.0186955
Hspe1	717.45	0.744	-0.426	0.00556012	0.0187249
Prnp	633.78	0.784	-0.351	0.00556342	0.0187309
Ndufa6	762.34	0.769	-0.378	0.00559738	0.0188197
Arl15	332.68	0.757	-0.402	0.00562126	0.0188897
Serp1	5843.25	0.76	-0.395	0.00563584	0.0189336
None	150.25	0.702	-0.511	0.00565831	0.0189937
Acod1	313.93	0.573	-0.803	0.00566975	0.0190269
Mink1	2273.46	0.802	-0.319	0.00567973	0.0190484
Tmed2	1422	0.821	-0.284	0.00567811	0.0190484
Dusp22	953.13	0.814	-0.296	0.00568076	0.0190484
Sarnp	393.26	0.751	-0.414	0.00568687	0.0190638
Bbs12	78.35	0.641	-0.642	0.00569002	0.0190692
Sephs1	1040.35	0.812	-0.3	0.00572533	0.0191766
Bag2	73.87	0.592	-0.756	0.0057259	0.0191766
Gpx4	4548.28	0.715	-0.484	0.00572671	0.0191766
Gm22442	217.52	0.633	-0.66	0.00573877	0.0192078
Rilpl1	149.24	0.661	-0.598	0.00574583	0.0192251
Gm6206	50.7	0.55	-0.863	0.00576033	0.0192632
Gpd1l	1691.05	0.811	-0.302	0.00577444	0.0193
Esyt2	2246.66	0.811	-0.302	0.00581532	0.0194157
Polh	1365.11	0.806	-0.311	0.00583157	0.0194595
Pop5	403.81	0.744	-0.426	0.00583544	0.0194671
Taf1	1888.54	0.815	-0.295	0.00595498	0.0198393
Ska3	502.4	0.738	-0.438	0.00598364	0.019924
Tollip	3141.39	0.834	-0.262	0.00599247	0.0199428
Dnajb9	713.38	0.709	-0.497	0.00602779	0.0200495
Kctd10	1220.39	0.791	-0.338	0.00603119	0.0200555
Zfyve28	322.66	0.622	-0.685	0.00605154	0.020107
Xiap	2910.42	0.767	-0.383	0.00608419	0.0202101
Fam91a1	3884.12	0.821	-0.285	0.00610014	0.0202576
Erdr1x	76.47	0.558	-0.843	0.00610661	0.0202737
Tbc1d12	272.83	0.755	-0.405	0.00612872	0.0203359
Akap11	1607.57	0.772	-0.373	0.00616104	0.0204325
Ercc6l	958.69	0.762	-0.392	0.00620303	0.0205663
Polr2e	1154.18	0.78	-0.358	0.00623116	0.0206443
Fig4	980.66	0.817	-0.292	0.00626197	0.0207336
Rab11fip5	6357.09	0.752	-0.41	0.00629545	0.0208226
St18	377.71	0.768	-0.381	0.00632726	0.0209
Kctd21	396.42	0.756	-0.403	0.00635796	0.0209902
Polr3g	177.76	0.706	-0.503	0.00640349	0.0211293
Pithd1	546.81	0.761	-0.395	0.00642475	0.0211882
Gatd3a	927.89	0.756	-0.404	0.00643199	0.0212008
Ttl	658.75	0.803	-0.316	0.00647065	0.0213113
Ormdl2	403.2	0.745	-0.425	0.00652134	0.0214611
Hmbox1	1804.22	0.83	-0.27	0.0065536	0.0215501
Ttc39b	317.47	0.714	-0.487	0.00658142	0.0216301
None	90.26	0.659	-0.602	0.00661673	0.0217347
Rabep1	2209.3	0.827	-0.273	0.00661891	0.0217361
Zfp68	529.83	0.775	-0.368	0.00663614	0.0217811
Tspan5	731.94	0.816	-0.293	0.00665301	0.0218307
Prxl2a	368.66	0.769	-0.379	0.00666051	0.0218468
Gpr160	279.52	0.759	-0.397	0.00666143	0.0218468
Ncapd2	4970.8	0.768	-0.382	0.00668732	0.0219201
Rab7	7631.09	0.819	-0.288	0.00669652	0.0219445
Mtres1	222.83	0.725	-0.464	0.00670204	0.0219568
Flot2	2872.19	0.801	-0.32	0.00673379	0.0220492
Abca6	56.23	0.562	-0.832	0.00674488	0.0220797
2900093K20Rik	33.6	0.564	-0.825	0.00677391	0.0221572
Ccnc	640.57	0.704	-0.507	0.00678122	0.0221752
Sfr1	1518.9	0.835	-0.26	0.0068015	0.0222298
Arl3	234.45	0.742	-0.43	0.00682433	0.0222985
Zfp148	2017.71	0.803	-0.317	0.00683353	0.0223228
Ccm2	1489.49	0.808	-0.308	0.00684084	0.0223407
Tent2	1621.67	0.798	-0.326	0.00684316	0.0223424
Chchd2	1929.55	0.771	-0.374	0.00686811	0.0224121
Umad1	260.05	0.755	-0.405	0.0068665	0.0224121
Psmb1	2852.47	0.823	-0.281	0.00687444	0.0224269
Rpl7a	10098.3	0.749	-0.416	0.00692424	0.0225775
Cd28	2916.36	0.76	-0.396	0.00696584	0.0226893
Bckdha	283.65	0.679	-0.558	0.00697791	0.0227167
Ddx19a	1227.87	0.828	-0.273	0.0069841	0.0227276
Mrpl32	377.55	0.767	-0.383	0.00698493	0.0227276
Gpbp1l1	1780.06	0.834	-0.263	0.00698678	0.0227276
Rbms2	1003.43	0.81	-0.305	0.00705258	0.0229297
Aldh1l1	597.58	0.764	-0.388	0.00705902	0.0229446
Tm4sf19	151.67	0.673	-0.572	0.00707844	0.0230017
Zfp40	198.98	0.634	-0.656	0.0070843	0.0230147
Prr15	41.56	0.604	-0.727	0.00713716	0.0231743
Zfp658	184.16	0.725	-0.465	0.00713941	0.0231755
None	66.2	0.646	-0.631	0.00715221	0.0231989
Tnfaip8l2	2065.63	0.73	-0.453	0.00717224	0.0232517
Cdca2	1352.28	0.752	-0.412	0.00717193	0.0232517
Ly86	2999.47	0.759	-0.398	0.00721064	0.023364
Mindy1	2754.78	0.823	-0.281	0.00721465	0.0233709
Ugdh	1651.59	0.813	-0.298	0.00721755	0.0233742
Zyg11b	2056.95	0.818	-0.29	0.00721981	0.0233754
Depdc1b	469.69	0.731	-0.452	0.00724449	0.0234232
Sppl2a	4821.54	0.794	-0.332	0.00724173	0.0234232
None	57.73	0.632	-0.662	0.00724589	0.0234232
Mitf	2624.88	0.826	-0.275	0.00728135	0.02352
Tle2	103.04	0.584	-0.777	0.00728567	0.0235211
None	61.31	0.596	-0.746	0.00729369	0.0235409
Rbbp9	293.08	0.76	-0.396	0.00729704	0.0235456
Trim16	586.49	0.801	-0.321	0.00730486	0.0235463
Wdr90	593.87	0.759	-0.397	0.0073022	0.0235463
Gm15931	105.17	0.64	-0.644	0.00730301	0.0235463
Mrps21	784.44	0.782	-0.354	0.00733465	0.0236239
Fam216a	73.63	0.676	-0.566	0.00736649	0.0237019
Emp1	11489.5	0.782	-0.354	0.0073654	0.0237019
Slc25a37	1465.13	0.803	-0.316	0.00741426	0.023837
H3c3	5692.98	0.713	-0.488	0.007445	0.0239235
Sema4a	1056.75	0.722	-0.47	0.00746453	0.023972
Zfp955a	185.9	0.698	-0.519	0.00747244	0.0239868
Phospho2	438.22	0.78	-0.359	0.00748126	0.0240078
Rps5	14165.7	0.748	-0.419	0.00751926	0.0241122
Zfp871	3326.01	0.764	-0.388	0.00756982	0.0242617
Kbtbd3	66	0.608	-0.719	0.00758645	0.0243088
Zfp991	164.35	0.649	-0.624	0.00760319	0.0243561
Scamp5	1772.49	0.818	-0.291	0.00760891	0.0243681
Tmf1	2788.39	0.82	-0.286	0.00762116	0.0244011
Ndc80	1132.31	0.746	-0.422	0.00763457	0.0244314
Rps6ka3	5037.76	0.771	-0.375	0.0076339	0.0244314
Vcf2	140.7	0.679	-0.558	0.00765045	0.0244759
Rpl29	2687.38	0.746	-0.422	0.0076598	0.0244932
Slamf8	164.74	0.379	-1.401	0.00768122	0.024549
Nfam1	6220.11	0.777	-0.363	0.00768585	0.0245575
Ptpra	8325.52	0.815	-0.295	0.00771738	0.0246456
Vps41	2068.68	0.834	-0.262	0.00772136	0.0246519
Svip	104.5	0.677	-0.562	0.00773925	0.0246837
Pgrmc1	1420.79	0.831	-0.268	0.00779362	0.0248507
Eif4e3	630.6	0.803	-0.316	0.00780088	0.0248611
Mrpl13	856.54	0.817	-0.292	0.00783968	0.0249655
AI662270	662.6	0.784	-0.351	0.00784204	0.0249666
C1galt1	1222.51	0.769	-0.379	0.00784688	0.0249756
Mtmr12	1443.7	0.836	-0.259	0.00787956	0.0250732
Ndufb5	827.67	0.828	-0.272	0.00789815	0.0251194
None	42.59	0.57	-0.811	0.00790766	0.0251432
Acp1	780.51	0.812	-0.3	0.00792953	0.0251999
None	64.01	0.592	-0.756	0.00794214	0.0252335
Sdf2l1	2673.02	0.75	-0.415	0.00795066	0.0252412
None	64.26	0.642	-0.638	0.00794863	0.0252412
D630033O11Rik	38.12	0.484	-1.046	0.00797156	0.0253011
Decr2	891.76	0.788	-0.343	0.00800819	0.0253978
Ccdc88a	1595.24	0.787	-0.345	0.00801554	0.0254146
Klhl25	771.3	0.807	-0.309	0.00803948	0.025484
Tmem165	1438.79	0.825	-0.277	0.00811797	0.0257014
None	49.45	0.624	-0.679	0.0081433	0.0257736
Lcmt1	453.73	0.782	-0.354	0.00816078	0.0258158
Adat2	150.38	0.725	-0.464	0.00817696	0.0258538
Gss	317.4	0.755	-0.405	0.00819451	0.0259027
Phtf2	727.16	0.794	-0.333	0.00821209	0.0259384
H4c16	2683.68	0.573	-0.802	0.00822151	0.025955
Ikbip	432.85	0.793	-0.334	0.00823032	0.0259739
Rnf19a	1201.08	0.838	-0.254	0.00828584	0.0261314
Nme7	323.43	0.775	-0.368	0.00829821	0.0261638
Irf4	186.35	0.621	-0.688	0.00836227	0.026339
H3c15	35.13	0.593	-0.753	0.00839911	0.0264282
Ndufa3	966.63	0.81	-0.303	0.00840505	0.0264402
Cox7a2l	2273.46	0.803	-0.316	0.00842932	0.0264964
Rpl31	2485.93	0.748	-0.419	0.00848295	0.0266515
Kif2c	1267.65	0.754	-0.408	0.00857789	0.0269293
Rps6kc1	999.77	0.818	-0.29	0.0085837	0.0269408
Nab2	578.33	0.723	-0.468	0.00859385	0.0269658
Asf1b	1752.46	0.766	-0.385	0.00864017	0.0270906
Ppwd1	335.09	0.722	-0.471	0.00864851	0.0271099
Zfyve1	1700.28	0.831	-0.267	0.00867297	0.0271728
Rnf2	877.55	0.755	-0.406	0.00868749	0.0272089
Ddi2	3846.92	0.83	-0.269	0.00868888	0.0272089
Rchy1	687.44	0.793	-0.334	0.00873111	0.0273213
Nsa2	1233.51	0.835	-0.26	0.00873137	0.0273213
Adck5	480.04	0.741	-0.433	0.00874875	0.0273544
Zfp597	211.18	0.709	-0.496	0.0087454	0.0273544
None	52.3	0.608	-0.718	0.00874914	0.0273544
Cep19	261.84	0.762	-0.392	0.00877745	0.0274309
Fam118b	414.18	0.793	-0.335	0.00879179	0.0274619
Sod2	1651.83	0.809	-0.306	0.00881157	0.027496
Usp3	1141.91	0.819	-0.288	0.00881057	0.027496
Cdc14b	483.03	0.796	-0.329	0.00882274	0.0275239
None	53.18	0.59	-0.76	0.00886563	0.0276438
Zfp128	160.63	0.73	-0.455	0.00886865	0.0276463
Mkrn2	558.15	0.809	-0.305	0.00887336	0.027654
Csde1	11469.3	0.79	-0.341	0.00887627	0.0276562
Slc35a5	1199.09	0.808	-0.307	0.00891717	0.02774
Stard8	3365.42	0.831	-0.267	0.00892106	0.02774
Shb	262.58	0.759	-0.398	0.00891998	0.02774
Otulinl	2671.4	0.83	-0.269	0.00894967	0.0278081
Zfp866	420.09	0.78	-0.359	0.00896402	0.0278457
Rbl2	1624.44	0.844	-0.244	0.0089694	0.0278554
Zw10	855.52	0.816	-0.294	0.00899861	0.0279321
Abcc1	7242.25	0.822	-0.283	0.00900762	0.0279507
Rp9	671.25	0.782	-0.355	0.00908702	0.0281714
Sgo1	521.46	0.732	-0.45	0.0090994	0.0281956
Zfp341	86.13	0.649	-0.624	0.0091056	0.0282008
Nck1	536.88	0.783	-0.352	0.00912084	0.0282198
Erp44	1306.05	0.798	-0.325	0.00915185	0.0282946
Gmfb	3374.05	0.806	-0.312	0.00923475	0.0284892
Ssbp2	96.05	0.683	-0.55	0.00924383	0.0284938
Cd302	688.35	0.811	-0.302	0.00924243	0.0284938
Slc33a1	396	0.709	-0.497	0.00925763	0.0285292
Kcne3	38.43	0.614	-0.704	0.00927632	0.0285797
S100a13	558.72	0.727	-0.459	0.00928789	0.0286049
0610030E20Rik	743.52	0.819	-0.287	0.0092891	0.0286049
Zfp971	193.44	0.683	-0.55	0.00930151	0.028636
Ostc	1603.42	0.819	-0.288	0.00934738	0.0287701
Srbd1	571.85	0.806	-0.31	0.00943808	0.0290348
Spc25	740.11	0.728	-0.458	0.00944445	0.0290472
Tmem87b	1543.93	0.816	-0.293	0.00947791	0.0291357
Rc3h1	3149.73	0.814	-0.296	0.00949366	0.0291769
Tbl1x	2847.03	0.835	-0.261	0.00951345	0.0292088
Tceal8	613.46	0.796	-0.329	0.00953846	0.0292783
Nrbp1	1951.24	0.836	-0.259	0.00955205	0.0293113
None	46.12	0.653	-0.615	0.00955392	0.0293113
Ebpl	379.42	0.786	-0.347	0.00958098	0.0293824
Ldlrad3	331.81	0.738	-0.438	0.00961419	0.0294743
Lrp1	101484	0.731	-0.453	0.00962794	0.0295019
Neurl1b	1019.05	0.756	-0.404	0.00970317	0.0297031
H3c11	1692.94	0.764	-0.387	0.00973213	0.0297844
Bbs5	100.74	0.693	-0.529	0.00973757	0.0297937
Mmp28	43.64	0.636	-0.654	0.00975944	0.0298532
Pik3ca	2458.81	0.824	-0.28	0.00977058	0.02988
None	58.9	0.653	-0.616	0.00978507	0.0299169
Nyap1	63.1	0.674	-0.57	0.00980508	0.0299707
Ap2a2	5837.89	0.822	-0.283	0.00984928	0.0300984
None	51.61	0.631	-0.664	0.00985328	0.0301032
Trpm7	3023.73	0.794	-0.332	0.00989115	0.0301892
Atp5mc3	2580.04	0.823	-0.282	0.00997538	0.0304088
Adss1	2677.76	0.772	-0.374	0.00997901	0.0304124
Cyb5r4	1972.63	0.835	-0.26	0.00999796	0.0304552
Kcmf1	1977.24	0.842	-0.248	0.0100006	0.0304558
Polr3gl	336.9	0.75	-0.416	0.0100047	0.0304609
Csf1r	47722.8	0.699	-0.517	0.0100303	0.0305314
Irak3	774.94	0.814	-0.297	0.0100345	0.0305367
None	173.31	0.701	-0.513	0.0100805	0.0306616
Zfp950	400.88	0.688	-0.54	0.010084	0.0306648
P2ry6	5945.92	0.814	-0.296	0.0101157	0.030746
Gan	1488.93	0.833	-0.263	0.0101344	0.0307954
Tmco6	387.67	0.741	-0.432	0.0101619	0.0308636
Tesk2	195.89	0.729	-0.457	0.0102781	0.0311784
None	145.27	0.726	-0.461	0.0102849	0.0311916
Uggt2	42.14	0.567	-0.818	0.0103008	0.0312246
Tmem37	447.02	0.706	-0.503	0.0103276	0.0312904
Kantr	255.36	0.689	-0.537	0.0104255	0.0315715
None	51.46	0.615	-0.701	0.0104309	0.0315801
Uba3	1294.83	0.809	-0.305	0.010451	0.0316257
Trps1	1745.22	0.804	-0.315	0.0104704	0.0316768
Appbp2	1663.83	0.815	-0.296	0.0105196	0.0318176
Wdr37	1068.81	0.824	-0.279	0.0105314	0.0318457
Tmpo	5802.32	0.767	-0.382	0.0105605	0.0319183
Adhfe1	71.26	0.67	-0.578	0.0105761	0.0319575
Katnbl1	410.77	0.731	-0.451	0.0106152	0.0320601
Amt	51.09	0.605	-0.724	0.0106282	0.0320836
Ctns	1281.97	0.843	-0.246	0.0106401	0.0321117
Zfp455	119.2	0.693	-0.529	0.0106585	0.0321516
None	52.21	0.614	-0.705	0.0106579	0.0321516
Eif5a2	402.28	0.761	-0.394	0.010667	0.0321696
Plpp7	81.05	0.639	-0.646	0.0106795	0.0321776
Slc8b1	2348.24	0.812	-0.3	0.0106909	0.0322025
None	265.48	0.45	-1.153	0.0107215	0.032279
Nectin2	358.85	0.722	-0.469	0.0107987	0.0325036
Tango2	666.17	0.816	-0.294	0.0108766	0.0326824
Nras	4840.44	0.832	-0.266	0.0108759	0.0326824
Garnl3	119.68	0.709	-0.495	0.0108694	0.0326824
Nol7	733.24	0.801	-0.32	0.0108792	0.0326824
Ppp4r3b	2088.84	0.781	-0.356	0.0108905	0.0327083
Micu1	1995.69	0.831	-0.268	0.0108958	0.0327165
Polr1f	616.27	0.774	-0.369	0.0109115	0.0327557
Rtraf	1562.54	0.834	-0.263	0.0109299	0.0328029
Eif2ak3	1016.18	0.82	-0.286	0.0109575	0.0328777
None	61.99	0.637	-0.65	0.0109928	0.0329758
Mef2c	3700.48	0.816	-0.294	0.0109988	0.0329858
Hacd2	562.04	0.769	-0.379	0.0110459	0.0331104
Hs3st3b1	53	0.531	-0.914	0.011046	0.0331104
Mccc2	320.27	0.772	-0.373	0.0110565	0.0331268
None	515.05	0.784	-0.35	0.0110706	0.0331612
Dock11	3395.63	0.817	-0.291	0.0110875	0.0332036
Zfp317	534.66	0.79	-0.34	0.0111276	0.0333157
Zfp729a	584.44	0.733	-0.448	0.0111735	0.033429
Zfp943	229.14	0.671	-0.577	0.0112458	0.0336371
None	134.8	0.685	-0.547	0.0112494	0.0336399
Hsf2	515.72	0.764	-0.389	0.0112701	0.0336853
None	132.21	0.692	-0.532	0.0113559	0.0339254
Fgd6	1652.33	0.819	-0.287	0.0113635	0.0339319
Gm10509	43.97	0.566	-0.821	0.011402	0.0340388
Gpt2	655.29	0.822	-0.282	0.0114112	0.0340578
Klf3	2215.43	0.813	-0.299	0.0114443	0.0341404
Nat2	162.6	0.661	-0.597	0.0114419	0.0341404
Ubl4a	824.79	0.811	-0.302	0.0114531	0.0341583
Ube2l3	3586.97	0.846	-0.24	0.0115085	0.034307
Ssu72	1503.6	0.822	-0.283	0.0115208	0.0343354
Lin9	618.16	0.804	-0.314	0.0115255	0.0343412
Zfp974	172.61	0.715	-0.484	0.0116038	0.0345579
Gamt	587.05	0.77	-0.377	0.0116087	0.0345643
Borcs7	249.54	0.774	-0.37	0.0116238	0.034601
Golph3	2562.93	0.806	-0.311	0.0116291	0.0346083
Stau1	1431.59	0.845	-0.243	0.0116394	0.0346307
Zfp882	46.34	0.585	-0.773	0.0116589	0.0346806
None	35.41	0.615	-0.702	0.0116676	0.0346982
Rbm44	36.8	0.517	-0.953	0.0117978	0.0350516
Rab1a	7189.69	0.817	-0.292	0.0118617	0.0352078
Mex3b	645.74	0.774	-0.369	0.0119268	0.0353926
Afmid	49.76	0.626	-0.677	0.0119684	0.0355074
Usf2	1194.81	0.8	-0.322	0.0119776	0.0355262
Tbc1d2b	3247.51	0.844	-0.244	0.0120125	0.0356127
Atg9a	767.66	0.815	-0.295	0.0120471	0.0356899
Cenpc1	941.23	0.768	-0.381	0.0121065	0.0358486
Nt5dc1	480.61	0.794	-0.332	0.0122134	0.036148
None	33.06	0.514	-0.959	0.0122231	0.0361593
None	66.47	0.666	-0.586	0.0122211	0.0361593
Sucla2	1014.76	0.841	-0.25	0.0122708	0.0362709
Lrrc57	383.71	0.785	-0.35	0.0122725	0.0362709
Ankrd10	832.07	0.823	-0.282	0.0123335	0.0364424
Guf1	602.72	0.806	-0.312	0.012349	0.0364796
Hpf1	846.62	0.784	-0.351	0.0123675	0.036517
Cfap36	279.33	0.736	-0.443	0.0123853	0.0365508
None	60.45	0.662	-0.595	0.0123881	0.0365508
Pitpnb	1147.33	0.838	-0.256	0.0124162	0.0365998
Nrf1	1014.66	0.84	-0.252	0.0124621	0.0367176
Smc2	3310.66	0.752	-0.411	0.0124726	0.036731
E130308A19Rik	154.64	0.736	-0.441	0.0125678	0.0369765
Chmp3	2174.14	0.845	-0.243	0.0125761	0.0369899
Fancl	231.86	0.757	-0.401	0.0125988	0.0370386
Tmem198b	221.22	0.74	-0.435	0.0126009	0.0370386
Smim11	216.42	0.73	-0.453	0.0126088	0.037049
Mpnd	1727.19	0.799	-0.323	0.012689	0.0372442
Mtmr6	4179.27	0.844	-0.244	0.0126903	0.0372442
Memo1	1031.06	0.792	-0.336	0.0126918	0.0372442
Pacs2	3914.56	0.844	-0.245	0.0126952	0.0372453
Cdc25c	347.11	0.727	-0.461	0.0127195	0.0373076
Gls	2996.96	0.808	-0.307	0.0127508	0.037373
Casp9	1327.76	0.844	-0.245	0.0127913	0.0374651
Zbtb38	1652.36	0.818	-0.289	0.0127904	0.0374651
Pnisr	1080.74	0.818	-0.29	0.0128142	0.0375234
Sec11c	1667.67	0.851	-0.233	0.0128467	0.0376098
P2ry13	467.07	0.773	-0.372	0.0128625	0.0376472
Susd3	2125.55	0.734	-0.447	0.0128765	0.0376791
Pum2	7008.05	0.813	-0.299	0.0129694	0.0379062
Rbbp4	4655.54	0.844	-0.245	0.0129833	0.0379379
Rspry1	1064.15	0.833	-0.264	0.0129984	0.0379731
Kansl1l	439.36	0.784	-0.35	0.0130033	0.0379784
Sh3gl1	3024.59	0.824	-0.279	0.0130127	0.0379971
Ndufs8	1357.71	0.789	-0.342	0.0130161	0.0379979
Nek1	377.35	0.763	-0.39	0.0130354	0.0380454
Efr3a	3138.17	0.825	-0.278	0.0130462	0.0380681
Plrg1	1190.43	0.852	-0.231	0.0130521	0.0380763
None	219.89	0.735	-0.445	0.0130615	0.0380946
Arl6ip5	2728.35	0.837	-0.257	0.0130928	0.0381681
Mfsd13a	1072.99	0.815	-0.295	0.0131796	0.0383862
Ccr10	33.52	0.551	-0.859	0.0131748	0.0383862
[truncated: 123 more rows]

## Sheet: cKOvsWT(Mavs).up
Gene Symbol (cKOvsWT(Mavs).up)	baseMean (cKOvsWT(Mavs).up)	FC (cKOvsWT(Mavs).up)	log2FoldChange (cKOvsWT(Mavs).up)	pvalue (cKOvsWT(Mavs).up)	padj (cKOvsWT(Mavs).up)
Ly6a	9535.01	23.288	4.541	0	0
None	2860.74	21.564	4.431	2.33e-280	9.43e-277
Card11	2602.87	12.803	3.678	4.28e-186	1.3e-182
Itgb7	4882.1	8.22	3.039	3.12e-176	7.57e-173
Pou3f1	483.41	18.186	4.185	9.04e-159	1.83e-155
Tnfsf8	406.53	35.988	5.169	2.14e-153	3.7e-150
Plac8	733.65	20.291	4.343	5.19e-134	7e-131
Iigp1	574.36	12.536	3.648	2.44e-130	2.96e-127
Apol9b	373.25	46.716	5.546	2.38e-126	2.63e-123
Ccnd2	9062.13	5.02	2.328	5.06e-125	5.12e-122
Cd300lf	1667.03	6.97	2.801	6.18e-117	5.36e-114
H2-Q7	815.59	13.038	3.705	1.16e-112	9.36e-110
H2-Q6	1372.61	20.859	4.383	1.61e-107	1.15e-104
Ifi206	1878.21	5.667	2.503	3.27e-101	2.2e-98
H2-Q4	2091.97	3.609	1.852	7.37e-100	4.71e-97
Napsa	1380.54	4.419	2.144	7.78e-98	4.72e-95
Agap2	536.49	7.023	2.812	1.74e-97	1e-94
Tap1	6254.86	2.768	1.469	2.12e-97	1.17e-94
Gpr35	931.28	4.699	2.232	2.78e-91	1.47e-88
Oasl1	2572.3	5.979	2.58	6.73e-89	3.27e-86
Parvg	3035.88	3.171	1.665	3.1e-86	1.45e-83
Treml2	1015.45	16.73	4.064	8.38e-86	3.77e-83
Tgfbi	15566.7	3.824	1.935	1.51e-84	6.56e-82
H2-Q5	337.49	9.285	3.215	3.76e-83	1.57e-80
Hsh2d	230.67	22.257	4.476	9.41e-80	3.81e-77
Ly6c2	1453.2	16.74	4.065	1.42e-79	5.55e-77
Axl	12818.4	4.193	2.068	1.45e-72	5.01e-70
1600014C10Rik	922.24	3.176	1.667	6.1e-72	2.06e-69
Ifi44	1575.46	7.444	2.896	6.09e-67	1.95e-64
Ccr2	5867.33	4.161	2.057	7.63e-66	2.37e-63
Atp10a	1296.5	2.875	1.523	3.14e-65	9.53e-63
Gbp4	159.11	33.154	5.051	5.13e-64	1.48e-61
Apol9a	99.66	133.236	7.058	9.2e-63	2.6e-60
H2-K1	47521.9	2.345	1.23	2.01e-62	5.54e-60
Ms4a4c	1183.55	14.786	3.886	1.77e-61	4.68e-59
P2ry14	404.1	5.766	2.528	2.63e-61	6.79e-59
Usp18	1659.38	3.538	1.823	1.52e-60	3.84e-58
Rab15	131.07	41.939	5.39	9.46e-60	2.34e-57
Pbxip1	2735.21	2.541	1.345	1.42e-59	3.45e-57
Arhgap26	975.87	2.791	1.481	7.5e-58	1.79e-55
Enpp4	337.43	5.484	2.455	3.18e-57	7.43e-55
Fcho1	1175.89	3.357	1.747	4.83e-57	1.11e-54
Tspan32	944.77	2.958	1.565	6.19e-57	1.39e-54
Clec2i	498.41	3.637	1.863	1.87e-56	4.04e-54
Ifitm1	329.33	14.185	3.826	1.95e-56	4.14e-54
Ctsh	6225.15	2.433	1.283	2.09e-56	4.37e-54
Ms4a6c	2052.98	2.857	1.514	3.85e-56	7.92e-54
Atp2a3	3861.34	3.625	1.858	6.49e-56	1.31e-53
Icosl	1330.1	2.572	1.363	6.4e-54	1.25e-51
Ifi209	3595.2	3.597	1.847	7.26e-54	1.4e-51
Gpr141	927.47	2.947	1.559	4.01e-53	7.6e-51
Helz2	11051.8	2.296	1.199	2.86e-52	5.34e-50
Ctse	177.85	9.381	3.23	6.36e-52	1.15e-49
Pkp3	160.96	24.755	4.63	6.27e-52	1.15e-49
Gbp6	110.35	19.758	4.304	8.37e-52	1.49e-49
Gbp9	1462.31	3.134	1.648	2.37e-51	4.17e-49
Fgd2	2449.87	2.328	1.219	2.74e-50	4.68e-48
F11r	232.57	10.031	3.326	4.48e-50	7.55e-48
Adgre5	1143.9	2.696	1.431	2.24e-49	3.73e-47
Icam2	586.96	3.07	1.618	3.3e-49	5.41e-47
Slfn4	1780.96	11.043	3.465	6.09e-48	9.86e-46
Mfng	360.68	4.789	2.26	1.07e-47	1.72e-45
Ms4a6b	2782.44	3.419	1.774	1.67e-47	2.63e-45
Grap2	196.18	14.391	3.847	3.71e-47	5.77e-45
Plcb2	3092.96	2.184	1.127	5.62e-47	8.64e-45
Oas2	3678.18	2.341	1.227	1.09e-46	1.65e-44
Parp9	3904.73	2.111	1.078	2.72e-46	4.03e-44
H2-T22	2363.79	2.365	1.242	2.99e-46	4.37e-44
Fcgr4	1560.86	3.179	1.669	3.86e-46	5.57e-44
Acap1	487.98	4.331	2.115	4.66e-46	6.66e-44
Dpy19l3	847.91	2.637	1.399	3.13e-45	4.32e-43
Cd244a	410.18	4.211	2.074	3.56e-45	4.86e-43
Ripor2	269.91	4.971	2.314	3.91e-45	5.27e-43
Tlr9	2008.06	3.426	1.777	7.53e-45	1e-42
Fam83f	770.18	3.408	1.769	1.45e-43	1.89e-41
Sorl1	3710.38	2.67	1.417	6.77e-43	8.75e-41
Ifi213	1218.31	5.37	2.425	1.12e-42	1.43e-40
Cxcr3	522.58	4.033	2.012	2.2e-42	2.79e-40
Ifi47	1693.31	2.675	1.42	2.8e-42	3.51e-40
Cd300e	622.83	8.6	3.104	3.56e-42	4.4e-40
Flrt3	1320.82	96.059	6.586	4.97e-42	6.09e-40
Nup210	2450.02	2.153	1.106	9.56e-42	1.16e-39
Slfn1	815.47	6.309	2.657	2.12e-41	2.54e-39
Parp8	1625.22	2.071	1.05	2.78e-41	3.31e-39
Cd209g	952.23	497.404	8.958	3.24e-40	3.71e-38
Oas3	17690.5	2.378	1.25	2.67e-39	2.95e-37
None	146.58	8.022	3.004	5.15e-39	5.59e-37
Tlr5	176.05	9.215	3.204	7.03e-39	7.55e-37
Eeig1	2408.22	2.651	1.407	7.82e-39	8.33e-37
Ramp3	238.73	588.62	9.201	9.52e-39	9.96e-37
Traf3ip3	907.57	2.48	1.31	9.64e-39	1e-36
Ddx60	2133.72	2.599	1.378	1.57e-38	1.61e-36
H2bc27	146.89	15.703	3.973	3.05e-38	3.09e-36
Ifi203	3609.54	2.528	1.338	3.7e-38	3.71e-36
Dtx3l	6468.38	1.971	0.979	1.76e-37	1.72e-35
Parp11	1849.58	2.273	1.185	2.55e-37	2.48e-35
Mak	126.32	8.072	3.013	4.54e-37	4.34e-35
Ifih1	3773.65	1.948	0.962	4.88e-37	4.62e-35
Gbp3	265.66	5.294	2.404	7.95e-37	7.48e-35
Tcstv4	401.17	7.852	2.973	8.47e-37	7.91e-35
Cd34	756.32	13.172	3.719	1.05e-36	9.72e-35
Mx1	1467.59	3.684	1.881	3.04e-36	2.77e-34
Sh2d1b1	508.39	5.029	2.33	3.02e-36	2.77e-34
Ifi211	996.87	2.504	1.324	1.15e-35	1.02e-33
Ifi204	4423.32	2.52	1.333	1.26e-35	1.12e-33
Psmb9	1800.83	2.054	1.038	2.25e-35	1.97e-33
AW112010	108.33	8.409	3.072	1.33e-34	1.13e-32
Slfn8	3928.32	2.066	1.047	1.79e-34	1.51e-32
Nxpe4	160.75	5.674	2.504	4.01e-34	3.33e-32
Cd209f	1116.33	108.449	6.761	2.02e-33	1.65e-31
Cd69	134.69	7.687	2.942	2.77e-33	2.24e-31
Itga1	187.64	6.042	2.595	4.75e-33	3.72e-31
F830016B08Rik	275.8	6.159	2.623	5.03e-33	3.92e-31
St14	275.65	3.978	1.992	5.65e-33	4.34e-31
Tgm2	3179.62	3.232	1.693	5.75e-33	4.39e-31
Dennd1c	2189.73	1.892	0.92	8.38e-33	6.32e-31
Nlrp1b	2369.26	2.058	1.041	8.89e-33	6.66e-31
Gria3	173.9	7.382	2.884	1.08e-32	8.04e-31
Lsr	212.4	6.259	2.646	1.93e-32	1.41e-30
Map4k1	1002.36	2.624	1.392	2.14e-32	1.56e-30
H2-D1	86142.2	1.826	0.868	3.13e-32	2.24e-30
Klhl6	771.01	2.302	1.203	3.79e-32	2.7e-30
Mcoln3	253.1	20.351	4.347	4.57e-32	3.24e-30
Iigp1c	693.99	3.541	1.824	5.51e-32	3.89e-30
Trim34a	699.44	2.212	1.145	1.02e-31	7.08e-30
Nlrc5	4019.25	1.925	0.945	1.02e-31	7.08e-30
Mndal	2851.07	2.451	1.293	1.15e-31	7.95e-30
Dgkg	459.08	4.04	2.014	1.31e-31	8.98e-30
Ifit1bl1	128.74	7.915	2.985	1.48e-31	1.01e-29
Xaf1	1605.37	2.055	1.039	2.87e-31	1.94e-29
Oasl2	11059.4	2.157	1.109	3.34e-31	2.24e-29
Sting1	2474.9	1.807	0.854	4.24e-31	2.81e-29
Slc2a3	995.03	1.983	0.988	4.69e-31	3.09e-29
Cbfa2t3	210.86	4.111	2.04	5.16e-31	3.38e-29
Irgm2	2132.91	2.109	1.077	7.16e-31	4.65e-29
Syt11	1398.88	2.14	1.098	1.33e-30	8.56e-29
Serpinb6b	918.55	2.417	1.273	2.2e-30	1.4e-28
Itpr1	2520.37	1.854	0.89	3.51e-30	2.21e-28
Mbnl3	474.72	2.649	1.406	4.65e-30	2.89e-28
Trim30c	244.47	3.617	1.855	4.92e-30	3.05e-28
B4galnt1	2578.03	1.793	0.843	5.8e-30	3.57e-28
Rigi	5275.66	2.2	1.138	9.41e-30	5.77e-28
Sp110	1338.99	2.017	1.012	1.29e-29	7.84e-28
Ecm1	3034.03	1.801	0.849	1.33e-29	8.09e-28
Arhgap24	512.43	3.488	1.802	1.38e-29	8.35e-28
Ifi207	12499.5	1.821	0.865	4.01e-29	2.39e-27
Resf1	6568.73	2.019	1.014	4.31e-29	2.55e-27
Stat2	6996.4	1.971	0.979	6.8e-29	3.95e-27
Rubcnl	587.87	2.355	1.236	9.48e-29	5.48e-27
Slc37a1	418.02	2.688	1.426	2.25e-28	1.3e-26
None	825.36	2.268	1.182	2.67e-28	1.53e-26
Pmaip1	662.41	2.436	1.285	3.93e-28	2.23e-26
Trim30b	230.61	4.47	2.16	4.33e-28	2.42e-26
F730311O21Rik	318.87	3.108	1.636	4.33e-28	2.42e-26
None	414.27	4.136	2.048	4.46e-28	2.48e-26
Abcb1a	180.33	4.356	2.123	8.08e-28	4.48e-26
Tgtp2	385.61	4.639	2.214	1.02e-27	5.6e-26
Il1r2	66.76	11.749	3.554	1.15e-27	6.28e-26
Mill2	189.06	4.013	2.005	1.39e-27	7.59e-26
Gbp7	491.82	3.859	1.948	1.72e-27	9.32e-26
Phf11d	1410.78	2.456	1.296	3.89e-27	2.07e-25
Trpm2	888.64	2.082	1.058	3.99e-27	2.11e-25
Ly6e	30553	2.26	1.177	5.7e-27	3e-25
Ptger3	48.85	15.089	3.915	7.53e-27	3.94e-25
Dok3	2468.51	1.782	0.834	9.28e-27	4.79e-25
Arhgap15	1118.16	2.123	1.086	9.5e-27	4.89e-25
None	63.17	12.432	3.636	1.26e-26	6.45e-25
Igtp	1094.48	2.252	1.171	1.68e-26	8.56e-25
Fut7	297.98	3.725	1.897	2.01e-26	1.02e-24
Fam107b	1672.51	1.858	0.894	2.11e-26	1.06e-24
Mov10	3857.6	1.989	0.992	2.63e-26	1.32e-24
Cd33	1130.18	4.57	2.192	5.89e-26	2.93e-24
Trp53i11	84.56	7.034	2.814	6.38e-26	3.16e-24
Ece1	2720.49	1.726	0.788	6.44e-26	3.18e-24
Il12rb1	90.75	6.237	2.641	1.39e-25	6.78e-24
Plaat3	436.31	3.064	1.616	1.74e-25	8.42e-24
Rnf34	2099.82	1.727	0.789	1.92e-25	9.23e-24
Ifi205	105.42	8.576	3.1	2.5e-25	1.2e-23
Phf11b	907.66	2.674	1.419	2.53e-25	1.21e-23
Sp140	749.28	1.992	0.994	2.6e-25	1.24e-23
Pecam1	137.12	5.561	2.475	2.87e-25	1.35e-23
Pld4	14821.1	1.893	0.921	3.15e-25	1.48e-23
H2-DMa	714.87	1.952	0.965	3.29e-25	1.54e-23
Klk1b11	53.12	80.05	6.323	3.54e-25	1.64e-23
Rnf213	66472.8	1.865	0.899	5.59e-25	2.58e-23
Slc43a3	1372.15	1.864	0.899	1.02e-24	4.67e-23
Acoxl	76.04	32.164	5.007	1.46e-24	6.65e-23
Osgin1	1084.21	1.947	0.961	1.71e-24	7.77e-23
Cd300lg	101.14	7.546	2.916	1.92e-24	8.7e-23
C4b	322.29	10.853	3.44	2.47e-24	1.11e-22
9930111J21Rik1	932	2.007	1.005	2.77e-24	1.24e-22
Phf11a	262.72	3.518	1.815	3.79e-24	1.68e-22
Ifi214	52.25	10.027	3.326	3.79e-24	1.68e-22
Endod1	4957.67	1.658	0.729	4e-24	1.77e-22
H2-T10	304.01	3.129	1.646	4.51e-24	1.98e-22
Adar	5739.85	1.63	0.705	7.17e-24	3.11e-22
Galnt3	249.56	4.038	2.014	8.52e-24	3.66e-22
Kcnk12	185.19	7.24	2.856	9.49e-24	4.06e-22
Oas1b	322.18	2.91	1.541	9.6e-24	4.09e-22
None	283.74	3.549	1.828	1.4e-23	5.91e-22
Trim30a	8163.83	1.849	0.886	1.61e-23	6.72e-22
Slc22a18	146.69	6.194	2.631	2.09e-23	8.71e-22
As3mt	390.77	2.4	1.263	2.78e-23	1.14e-21
Adgrg7	40.25	14.318	3.84	3.17e-23	1.3e-21
Acacb	118.8	5.989	2.582	3.76e-23	1.53e-21
Sp100	6733	1.902	0.927	4.96e-23	2e-21
Trafd1	4605.78	1.805	0.852	6.54e-23	2.63e-21
Pdlim2	1388.33	1.814	0.859	6.75e-23	2.7e-21
Sirpb1b	246.56	3.687	1.882	8.03e-23	3.21e-21
Fkbp5	2050.29	1.697	0.763	1.08e-22	4.31e-21
Mx2	434.73	2.995	1.582	1.24e-22	4.93e-21
Ifit2	3793.89	3.601	1.848	1.29e-22	5.08e-21
Gpr171	65.18	9.789	3.291	1.72e-22	6.79e-21
Irf7	10461.3	2.807	1.489	1.75e-22	6.87e-21
Nxpe1-ps	870.53	1.91	0.934	1.91e-22	7.46e-21
Tap2	1679.57	1.758	0.814	2.02e-22	7.89e-21
Srgap3	1229.09	2.474	1.307	2.09e-22	8.14e-21
Fgl2	686.2	2.479	1.31	2.61e-22	1.01e-20
Cytip	1342.72	2.677	1.421	3.19e-22	1.22e-20
Def6	1173.9	1.797	0.845	3.43e-22	1.31e-20
Capn5	2124.37	2.34	1.227	3.99e-22	1.51e-20
Neurl3	6180.2	1.653	0.725	3.99e-22	1.51e-20
Mical1	1786.79	2.094	1.066	4.21e-22	1.58e-20
Cyp4f18	184.29	3.708	1.891	4.45e-22	1.67e-20
Adgrg3	153.49	4.499	2.17	4.49e-22	1.68e-20
Trim30d	2455.7	1.874	0.906	5.39e-22	2.01e-20
Nxpe3	162.5	4.005	2.002	7.2e-22	2.66e-20
Bid	2598.73	1.714	0.778	9.08e-22	3.33e-20
Zfas1	728.84	2.32	1.214	9.48e-22	3.47e-20
Unc119	1492.36	1.753	0.81	1.04e-21	3.8e-20
Rtp4	4590.84	1.814	0.859	1.52e-21	5.48e-20
Lcp2	3905.45	1.595	0.674	2.19e-21	7.9e-20
Klhl29	213.06	65.352	6.03	2.4e-21	8.62e-20
Arhgef18	492.43	2.648	1.405	2.5e-21	8.96e-20
Gbp8	112.31	4.37	2.128	2.61e-21	9.3e-20
Bahcc1	1123.78	1.824	0.867	2.8e-21	9.98e-20
Themis2	7761.87	1.576	0.656	2.83e-21	1e-19
Sell	201.58	4.243	2.085	3.83e-21	1.35e-19
Adap1	3303.01	1.657	0.728	3.84e-21	1.35e-19
Prr5	74.1	6.197	2.632	4.37e-21	1.52e-19
Pdlim7	1064.09	2.225	1.154	5.72e-21	1.97e-19
Dglucy	2176.69	1.645	0.718	5.87e-21	2.02e-19
Nectin4	650.67	2.392	1.258	7.73e-21	2.64e-19
St3gal5	9929.16	1.919	0.941	1.05e-20	3.53e-19
Map4k2	1856.68	1.704	0.769	1.15e-20	3.88e-19
Havcr2	1766.67	2.2	1.137	2.07e-20	6.85e-19
Oas1g	1291.03	1.997	0.998	2.4e-20	7.93e-19
Dock10	12409.2	1.652	0.724	2.85e-20	9.38e-19
Spint2	56.82	7.572	2.921	2.93e-20	9.59e-19
Slco3a1	380.94	2.867	1.52	3.3e-20	1.07e-18
Dock5	2820.5	1.579	0.659	3.89e-20	1.26e-18
Ppm1j	125.5	3.866	1.951	3.97e-20	1.28e-18
Emb	2488.38	1.708	0.772	4.38e-20	1.41e-18
Plcg2	10700.4	1.545	0.627	4.4e-20	1.41e-18
H2-M3	1383.47	1.923	0.944	4.97e-20	1.59e-18
Znfx1	20573.7	1.614	0.691	5.78e-20	1.84e-18
Trim25	14289.6	1.545	0.628	6.68e-20	2.12e-18
Thbs1	3423.27	3.347	1.743	6.9e-20	2.19e-18
H2bc26	260.45	3.471	1.795	1.36e-19	4.29e-18
Trem1	245.58	6.302	2.656	1.42e-19	4.44e-18
Mansc1	118.51	4.433	2.148	1.74e-19	5.42e-18
Tspoap1	441.45	2.207	1.142	1.95e-19	6.06e-18
Il17ra	1867.89	2.343	1.228	2.17e-19	6.73e-18
Tmem273	1854.94	1.749	0.807	2.23e-19	6.87e-18
Trim21	1650.68	1.662	0.733	2.39e-19	7.36e-18
Aqp9	175.37	3.229	1.691	2.57e-19	7.89e-18
None	137.06	3.319	1.731	2.97e-19	9.09e-18
Sema6a	187.02	41.01	5.358	3.22e-19	9.8e-18
Tnfsf14	322.5	3.827	1.936	3.43e-19	1.04e-17
Prr5l	387.7	2.582	1.369	3.44e-19	1.04e-17
Fuca2	4257.31	1.635	0.709	3.49e-19	1.05e-17
2410006H16Rik	423.62	2.504	1.324	4.44e-19	1.33e-17
Tnfsf10	190.3	3.41	1.77	4.71e-19	1.41e-17
Dennd1b	4293.85	1.601	0.679	4.74e-19	1.41e-17
Sdccag8	1110.44	1.712	0.776	4.83e-19	1.43e-17
Bsn	1492.48	2.064	1.045	5.49e-19	1.62e-17
Ptgs1	758.11	1.927	0.947	6.76e-19	1.99e-17
Rabgap1l	910.98	1.886	0.915	6.9e-19	2.02e-17
Notch4	1061.53	3.09	1.627	7.1e-19	2.08e-17
Cd28	2741.65	2.081	1.057	8.63e-19	2.52e-17
9930111J21Rik2	1882.61	1.67	0.74	9.58e-19	2.79e-17
None	886.5	1.968	0.976	9.73e-19	2.82e-17
Ctsg	167.63	5.5	2.459	1e-18	2.89e-17
Irgm1	4590.37	1.819	0.863	1.21e-18	3.49e-17
Ifit1	1173.95	2.916	1.544	1.3e-18	3.72e-17
Sigirr	186.01	3.557	1.831	1.34e-18	3.83e-17
Nedd9	590.87	1.998	0.999	1.98e-18	5.6e-17
Eif2ak2	4059.62	1.632	0.707	2.39e-18	6.67e-17
Hgf	505.29	2.121	1.084	2.98e-18	8.28e-17
Il15	690.89	1.801	0.849	3.82e-18	1.05e-16
Trim12c	1243.89	1.642	0.715	4.25e-18	1.17e-16
Ogfrl1	2403.96	1.564	0.645	6.62e-18	1.81e-16
P2ry13	171.07	3.346	1.742	6.84e-18	1.87e-16
None	405.46	2.508	1.327	6.89e-18	1.88e-16
Herc6	1069.9	2.054	1.038	8.12e-18	2.2e-16
Retreg1	4755.75	1.541	0.624	1.15e-17	3.08e-16
Tlr3	935.14	1.764	0.819	1.5e-17	3.99e-16
Sema4a	852.36	1.762	0.817	1.57e-17	4.16e-16
Inpp5j	152.24	3.686	1.882	1.77e-17	4.68e-16
Raet1d	267.58	2.536	1.343	2.62e-17	6.82e-16
Vcan	394.74	4.703	2.233	3.11e-17	8.04e-16
Trim12a	857.29	1.678	0.747	3.26e-17	8.43e-16
None	103.78	3.899	1.963	3.3e-17	8.5e-16
Nbeal2	6505.51	1.564	0.646	4.74e-17	1.2e-15
Kctd19	65.91	86.882	6.441	5e-17	1.26e-15
Slc9b2	309.09	2.475	1.307	5.1e-17	1.28e-15
Uba7	2816.8	1.805	0.852	5.46e-17	1.37e-15
Zbp1	1571.95	2.983	1.577	5.64e-17	1.42e-15
Gm5431	2135.03	1.768	0.822	6.11e-17	1.53e-15
Prss34	100.81	8.912	3.156	6.98e-17	1.74e-15
Filip1l	1389.14	2.126	1.088	7.92e-17	1.97e-15
Gbp5	122.9	4.623	2.209	8.45e-17	2.09e-15
Rbm43	1156.51	1.677	0.746	9.27e-17	2.28e-15
Rnf144a	163.71	3.618	1.855	1.01e-16	2.48e-15
Htr2a	180.09	2.764	1.467	1.17e-16	2.86e-15
Uck2	1859.77	1.571	0.651	1.37e-16	3.34e-15
Klf2	1364.56	1.831	0.873	1.38e-16	3.36e-15
Cox7a2l	2339.56	1.614	0.691	1.41e-16	3.44e-15
Nlrx1	787.9	1.683	0.751	1.64e-16	3.98e-15
Cx3cr1	2412.03	2.82	1.496	2.36e-16	5.65e-15
Golm1	706.46	1.762	0.817	2.54e-16	6.08e-15
Slfn5	9160.23	1.648	0.721	2.82e-16	6.73e-15
Nod1	653.61	1.887	0.916	2.95e-16	7.03e-15
Rps6ka1	6661.48	1.476	0.562	3.18e-16	7.57e-15
Bcat1	109.58	6.029	2.592	3.75e-16	8.83e-15
Atp2b4	657.97	2.363	1.241	3.79e-16	8.91e-15
Ctsc	14236.4	1.548	0.63	4.34e-16	1.02e-14
Il18rap	373.78	2.907	1.539	5.21e-16	1.22e-14
Sema4d	29209	1.45	0.536	5.75e-16	1.33e-14
Crebrf	1853.27	1.616	0.692	6.06e-16	1.4e-14
Rin3	2441.99	1.604	0.681	6.48e-16	1.5e-14
Rassf5	2311.04	1.536	0.619	6.8e-16	1.57e-14
Osbp2	140.52	5.144	2.363	7.09e-16	1.63e-14
Arhgap27	2736.87	2.047	1.034	8.1e-16	1.85e-14
B4galt1	8520.82	1.467	0.553	9.24e-16	2.1e-14
Nosip	1741.85	1.575	0.655	9.39e-16	2.13e-14
Rinl	2275.34	1.611	0.688	1.05e-15	2.38e-14
Runx3	705.53	2.206	1.142	1.51e-15	3.4e-14
Clic5	47.06	7.049	2.817	1.56e-15	3.52e-14
Oas1c	259.62	2.344	1.229	1.77e-15	3.96e-14
Ifit3	1661.67	2.663	1.413	1.93e-15	4.31e-14
Phgdh	1198.19	1.894	0.922	2.17e-15	4.83e-14
Csf1	667.49	2.748	1.458	2.52e-15	5.59e-14
None	573.67	2.041	1.029	3.13e-15	6.93e-14
Sirpb1c	394.14	2.251	1.171	3.22e-15	7.11e-14
Cd79b	276.71	3.123	1.643	3.48e-15	7.67e-14
Coro2a	8037.98	1.483	0.568	3.83e-15	8.39e-14
Cdc20	1147.2	2.24	1.164	4.38e-15	9.53e-14
A530040E14Rik	118.03	4.37	2.127	4.39e-15	9.53e-14
Ccnf	2433.45	1.905	0.93	5.19e-15	1.12e-13
Ms4a4b	104.5	3.846	1.943	5.25e-15	1.13e-13
Gbp2	475.04	2.545	1.347	5.39e-15	1.16e-13
Cmah	253.44	3.412	1.771	5.82e-15	1.25e-13
None	707.63	2.848	1.51	6.14e-15	1.31e-13
Spn	2121.68	2.684	1.424	6.79e-15	1.44e-13
Sh3d19	953.62	1.727	0.788	6.84e-15	1.45e-13
Matn2	377.44	2.053	1.038	7e-15	1.48e-13
Dtx3	546.36	1.821	0.864	7.91e-15	1.67e-13
None	409.37	2.215	1.147	9.51e-15	2e-13
Pald1	942.9	1.705	0.77	1.05e-14	2.21e-13
Pitpnm1	3719.31	1.52	0.604	1.06e-14	2.23e-13
Lbr	3831.84	1.637	0.711	1.08e-14	2.26e-13
Hmgb2	2094.67	1.827	0.869	1.26e-14	2.62e-13
Haao	337.54	2.885	1.529	1.31e-14	2.71e-13
Slfn9	6982.31	1.651	0.724	1.31e-14	2.72e-13
Met	380.5	3.46	1.791	1.38e-14	2.84e-13
Sla	1111.65	1.668	0.738	1.48e-14	3.05e-13
Abi3	143.13	2.713	1.44	1.51e-14	3.1e-13
Tent5c	477	2.378	1.25	1.54e-14	3.15e-13
Cmpk2	2411.28	2.182	1.125	1.54e-14	3.16e-13
Galnt12	995.07	1.991	0.993	1.55e-14	3.18e-13
Cand2	177.54	2.547	1.349	1.66e-14	3.39e-13
Ccdc88b	3167.04	1.452	0.538	1.89e-14	3.84e-13
Rhobtb2	1083.9	1.64	0.714	2e-14	4.05e-13
Stk26	315.67	2.132	1.092	2.17e-14	4.39e-13
Nt5c3	913.96	1.676	0.745	2.5e-14	5.03e-13
Mical3	1386.73	1.742	0.801	2.92e-14	5.84e-13
Rnf144b	1968.14	1.64	0.714	2.99e-14	5.97e-13
Ptpn22	3139.5	1.581	0.66	3.3e-14	6.54e-13
Itgal	3161.91	2.151	1.105	3.62e-14	7.14e-13
Atf7ip	3894.85	1.513	0.597	3.74e-14	7.35e-13
Grk3	519.67	1.862	0.897	4.11e-14	8.05e-13
Lsp1	8754.45	2.166	1.115	4.44e-14	8.66e-13
Chn2	657.91	1.818	0.862	5.63e-14	1.09e-12
Lrp4	617.42	1.656	0.728	5.84e-14	1.13e-12
Tiam1	3793.72	1.507	0.592	6.53e-14	1.25e-12
Plekhg4	98.31	14.288	3.837	7.64e-14	1.45e-12
Lair1	7249.18	1.469	0.555	7.74e-14	1.47e-12
Nhsl2	675.67	1.697	0.763	7.86e-14	1.49e-12
Isg20	211.26	3.39	1.761	8.37e-14	1.58e-12
Pml	3799.24	1.57	0.65	8.45e-14	1.6e-12
Slc9a7	637.6	2.063	1.045	8.86e-14	1.67e-12
Hacd4	2448.04	1.964	0.974	8.92e-14	1.68e-12
Ass1	599.36	2.353	1.235	9.71e-14	1.82e-12
Hrh2	148.16	3.288	1.717	1.2e-13	2.23e-12
Rasal3	1254.47	1.532	0.615	1.24e-13	2.31e-12
Kctd17	611.32	1.774	0.827	1.43e-13	2.65e-12
Tmem158	475.79	2.285	1.192	1.47e-13	2.72e-12
2900026A02Rik	3354.46	1.452	0.538	1.65e-13	3.06e-12
Gm26797	73.29	4.713	2.237	1.79e-13	3.31e-12
Adgrg1	122.64	3.481	1.799	2.5e-13	4.58e-12
Gm6545	281.1	4.516	2.175	3.26e-13	5.93e-12
Ccdc88c	143.06	2.975	1.573	3.26e-13	5.94e-12
Rnpep	5704.44	1.402	0.488	3.35e-13	6.09e-12
Bank1	259.73	2.283	1.191	3.54e-13	6.43e-12
Trim46	96.11	3.311	1.727	3.83e-13	6.93e-12
Stambpl1	1184.3	1.564	0.645	4.04e-13	7.27e-12
Scin	255.16	3.651	1.868	4.05e-13	7.28e-12
Ankrd44	2791	1.422	0.508	4.45e-13	7.97e-12
Pag1	2012.27	1.465	0.551	5.18e-13	9.23e-12
Rasgef1b	8811.67	1.646	0.719	5.49e-13	9.77e-12
Usp25	7503.51	1.416	0.502	6.07e-13	1.08e-11
E2f2	2385.48	1.569	0.65	8.13e-13	1.43e-11
Csf3r	1268.72	1.803	0.851	8.29e-13	1.46e-11
Akna	4244.52	1.431	0.517	8.75e-13	1.54e-11
Gcnt2	143.97	3.246	1.699	9.83e-13	1.72e-11
Gapt	300.23	2.074	1.052	9.97e-13	1.74e-11
Plk1	1255.75	2.106	1.074	1.03e-12	1.79e-11
Prpf38a	1105.08	1.532	0.615	1.03e-12	1.79e-11
Il12rb2	361.74	2.662	1.412	1.12e-12	1.95e-11
Atp11b	3103.66	1.424	0.51	1.17e-12	2.02e-11
Plxna4os1	121.51	2.933	1.553	1.3e-12	2.23e-11
Ifit3b	326.62	3.072	1.619	1.35e-12	2.32e-11
Tbc1d9	3112.72	1.477	0.563	1.36e-12	2.32e-11
None	2143.84	1.597	0.676	1.44e-12	2.46e-11
Prrg4	128.81	2.938	1.555	1.67e-12	2.85e-11
Gngt2	354.36	2.171	1.119	1.67e-12	2.85e-11
Syngap1	146.71	3.232	1.693	2.03e-12	3.45e-11
Mgst2	68.33	3.593	1.845	2.13e-12	3.6e-11
Fbxw17	1387.41	1.528	0.612	2.37e-12	4e-11
Rhod	159.7	2.448	1.292	2.55e-12	4.29e-11
Parp10	1758.47	1.549	0.632	2.69e-12	4.51e-11
Olfml3	964.76	2.966	1.568	2.71e-12	4.52e-11
Gstp1	377.74	1.854	0.891	2.7e-12	4.52e-11
Nhsl1	83.77	3.39	1.761	2.9e-12	4.84e-11
Rnf114	4314.34	1.433	0.519	2.95e-12	4.92e-11
Abhd15	207.22	2.465	1.302	3.04e-12	5.06e-11
Ptger2	300.29	2.248	1.169	3.25e-12	5.38e-11
Frmd4a	3201.73	1.414	0.499	3.36e-12	5.56e-11
None	61.59	3.969	1.989	3.36e-12	5.56e-11
Daxx	2539.39	1.474	0.56	3.85e-12	6.35e-11
Rnase6	1171.72	1.769	0.823	3.9e-12	6.42e-11
Gpx3	274.56	3.087	1.626	3.92e-12	6.45e-11
Smpdl3a	6941.02	1.691	0.758	4.35e-12	7.1e-11
Gm5086	158.22	3.016	1.592	4.39e-12	7.16e-11
Elf1	5262.44	1.396	0.482	5.21e-12	8.46e-11
Tgfb3	234.77	3.044	1.606	5.42e-12	8.78e-11
Tasl	969.66	1.589	0.668	5.7e-12	9.19e-11
Spata13	623.53	1.765	0.82	6.28e-12	1.01e-10
Samhd1	14569.8	1.505	0.59	6.63e-12	1.06e-10
Ccdc92	63.88	4.838	2.274	6.7e-12	1.07e-10
Lilra6	258.44	3.19	1.674	7.42e-12	1.18e-10
Runx2	423.2	1.91	0.933	7.54e-12	1.2e-10
Shtn1	4233.69	1.476	0.562	8.41e-12	1.33e-10
None	86.74	171.679	7.424	9.02e-12	1.42e-10
Cd300a	5217.53	1.441	0.528	9.47e-12	1.49e-10
Cnppd1	2996.73	1.41	0.495	1.15e-11	1.8e-10
Dhx58	2435.74	1.557	0.639	1.23e-11	1.92e-10
Hfe	1344.3	1.455	0.541	1.28e-11	1.99e-10
Madd	4101.2	1.38	0.465	1.38e-11	2.15e-10
Casp1	2941.91	1.444	0.53	1.42e-11	2.2e-10
Psmb8	2274.7	1.494	0.579	1.44e-11	2.22e-10
Epsti1	2207.31	1.643	0.717	1.45e-11	2.24e-10
Rgs14	1935.65	1.437	0.523	1.48e-11	2.28e-10
Arrb2	11838.3	1.404	0.489	1.56e-11	2.39e-10
H4c14	5883.3	2.014	1.01	1.57e-11	2.42e-10
Zfp296	55.36	4.369	2.127	1.69e-11	2.58e-10
Ikzf1	5784.07	1.376	0.46	1.7e-11	2.6e-10
Slamf9	2925.37	1.47	0.556	1.78e-11	2.72e-10
Ddit3	676.98	1.603	0.68	1.82e-11	2.77e-10
Gm8369	75.32	3.666	1.874	1.83e-11	2.78e-10
Cntrl	2168.69	1.421	0.507	1.88e-11	2.85e-10
AA467197	45.23	7.875	2.977	1.91e-11	2.89e-10
Lbh	3682.25	1.455	0.541	1.97e-11	2.96e-10
Ablim1	47.53	4.497	2.169	1.97e-11	2.96e-10
None	427.79	2.215	1.147	2.03e-11	3.04e-10
Nlrc3	970	1.589	0.668	2.5e-11	3.73e-10
Mthfr	3980.11	1.934	0.952	2.65e-11	3.95e-10
Tmem229b	3437.67	1.504	0.589	2.66e-11	3.96e-10
Slc15a4	3162.62	1.42	0.506	3.03e-11	4.49e-10
Prex1	13183	1.393	0.478	3.05e-11	4.52e-10
Hlcs	890.09	1.502	0.587	3.48e-11	5.13e-10
Klra2	375.92	2.149	1.104	3.88e-11	5.69e-10
Srpk3	148.08	2.623	1.391	3.92e-11	5.73e-10
Ccnd3	2982.01	1.437	0.523	3.93e-11	5.74e-10
None	80.34	4.802	2.264	4.2e-11	6.1e-10
Parp14	14323.7	1.441	0.527	4.48e-11	6.48e-10
Oas1a	3396.57	1.58	0.66	4.59e-11	6.64e-10
Apobec3	2382.97	1.733	0.793	4.62e-11	6.67e-10
S1pr4	92.99	2.952	1.562	4.82e-11	6.93e-10
Txlnb	135.28	2.722	1.445	4.9e-11	7.03e-10
Ciita	120.94	3.057	1.612	5.25e-11	7.5e-10
Itpr3	8137.75	1.614	0.691	5.3e-11	7.56e-10
Cyp4f16	1057.42	1.454	0.54	5.47e-11	7.79e-10
H2-DMb2	50.76	3.694	1.885	6.43e-11	9.14e-10
Hyi	388.47	1.762	0.817	6.96e-11	9.83e-10
Cd5	67.49	2.95	1.561	6.98e-11	9.85e-10
Mycbp2	9614.73	1.358	0.441	7.24e-11	1.02e-09
Gdpd5	1754.46	1.44	0.526	7.29e-11	1.03e-09
None	86.2	3.065	1.616	7.28e-11	1.03e-09
Kmo	75.7	3.359	1.748	7.5e-11	1.05e-09
Arhgap45	10355.4	1.379	0.464	7.63e-11	1.07e-09
Rab27a	388.94	1.771	0.824	8.27e-11	1.15e-09
Cd109	393.2	1.93	0.949	8.41e-11	1.17e-09
Fhod1	2677.17	1.529	0.612	8.65e-11	1.2e-09
Jak2	1999.88	1.459	0.545	8.99e-11	1.25e-09
Med12	4187.01	1.354	0.437	9.34e-11	1.29e-09
Cx3cl1	125.09	3.37	1.753	9.58e-11	1.33e-09
Kcnh4	129.49	2.735	1.452	9.95e-11	1.38e-09
Trpv2	7569.51	1.366	0.45	1.05e-10	1.44e-09
Irf1	1876.14	1.487	0.572	1.05e-10	1.45e-09
Ogfr	3303.21	1.435	0.521	1.07e-10	1.47e-09
Sorbs3	172.13	2.631	1.395	1.12e-10	1.54e-09
Ier5	6963.89	1.352	0.435	1.17e-10	1.6e-09
Ms4a14	1149.22	1.747	0.805	1.2e-10	1.63e-09
Lratd2	1173.32	1.513	0.598	1.31e-10	1.78e-09
None	205.14	2.112	1.078	1.33e-10	1.8e-09
B2m	65503.9	1.429	0.515	1.36e-10	1.85e-09
Slfn3	788.74	1.541	0.624	1.45e-10	1.96e-09
A930037H05Rik	388.22	1.939	0.955	1.46e-10	1.97e-09
Zfp268	408.31	1.942	0.958	1.48e-10	2e-09
Asrgl1	299.79	1.997	0.998	1.49e-10	2.01e-09
Rbm38	680.18	1.538	0.621	1.5e-10	2.02e-09
Baz1a	3239.46	1.41	0.496	1.67e-10	2.24e-09
N4bp1	3050.75	1.384	0.469	1.75e-10	2.34e-09
Nipal3	1109.99	1.454	0.54	1.97e-10	2.62e-09
Rsad2	2183.93	2.178	1.123	2.06e-10	2.73e-09
Ago4	1027.58	1.464	0.55	2.45e-10	3.24e-09
Btla	41.67	5.638	2.495	2.49e-10	3.28e-09
Cyth1	1582.39	1.534	0.618	2.8e-10	3.68e-09
Xdh	11661.3	1.357	0.44	2.8e-10	3.68e-09
F13a1	2199.89	1.609	0.686	2.85e-10	3.74e-09
Mpo	541.1	3.767	1.913	3.07e-10	4.03e-09
Cep170b	2446.52	1.386	0.471	3.12e-10	4.08e-09
Kif19a	103.89	2.619	1.389	3.18e-10	4.16e-09
Tbc1d8	1187.65	1.525	0.609	3.45e-10	4.5e-09
Aim2	1077.85	1.509	0.593	3.85e-10	5e-09
Ly75	67.83	3.499	1.807	4.07e-10	5.26e-09
Klc4	1259.87	1.457	0.543	4.23e-10	5.46e-09
Vrk2	1120.67	1.435	0.521	4.33e-10	5.57e-09
Prtn3	282.4	4.236	2.083	4.34e-10	5.58e-09
Kif20a	1351.84	1.818	0.862	4.57e-10	5.87e-09
Lgals9	4943.03	1.574	0.654	4.62e-10	5.92e-09
Cped1	261.71	2.177	1.122	4.67e-10	5.98e-09
P2rx1	50.75	3.629	1.859	5.04e-10	6.41e-09
Fam234b	707.16	1.539	0.622	5.13e-10	6.52e-09
None	327.7	1.912	0.935	5.21e-10	6.61e-09
Tmem82	53.13	3.979	1.993	5.55e-10	7.01e-09
Ms4a7	8795.33	1.386	0.471	5.58e-10	7.05e-09
Tmem86a	2430.08	1.621	0.697	5.93e-10	7.47e-09
Cxcr4	1079.88	1.582	0.662	6.24e-10	7.84e-09
Bcl9l	1032.15	1.47	0.555	6.24e-10	7.84e-09
Rarg	578.04	1.561	0.643	6.34e-10	7.96e-09
Ptp4a3	1033.93	1.474	0.559	6.44e-10	8.08e-09
Cdc14a	379.45	1.699	0.764	6.71e-10	8.39e-09
Knl1	2294.1	1.657	0.728	7.18e-10	8.96e-09
Zfp608	616.77	1.581	0.661	7.26e-10	9.05e-09
Epha2	246.96	6.234	2.64	7.68e-10	9.54e-09
Ripk3	1884.53	1.591	0.67	8.27e-10	1.03e-08
Zdhhc15	69.99	7.062	2.82	8.48e-10	1.05e-08
Chic1	36.85	12.621	3.658	8.53e-10	1.06e-08
Man2b2	7942.08	1.369	0.453	8.71e-10	1.08e-08
Ccl12	238.91	2.349	1.232	8.8e-10	1.09e-08
Mafb	12788.9	1.494	0.579	9.65e-10	1.19e-08
Sptlc2	4423.69	1.376	0.46	9.77e-10	1.2e-08
Gnl1	2201.98	1.385	0.47	1.01e-09	1.24e-08
Pik3ip1	75.98	3.237	1.695	1.04e-09	1.27e-08
Nlrp3	4690.78	1.338	0.42	1.14e-09	1.39e-08
Plscr1	401.35	1.769	0.823	1.18e-09	1.43e-08
Smad1	1925.6	1.378	0.462	1.22e-09	1.48e-08
Pde7b	1367.76	1.782	0.834	1.24e-09	1.49e-08
Sesn3	858.06	1.592	0.671	1.27e-09	1.53e-08
B3gnt5	74.75	3.035	1.602	1.33e-09	1.6e-08
Zfhx3	3996.86	1.347	0.43	1.37e-09	1.65e-08
Rab19	221.5	2.045	1.032	1.43e-09	1.72e-08
Tent4a	2360.12	1.358	0.441	1.43e-09	1.72e-08
Cenpe	2731.81	1.586	0.665	1.44e-09	1.72e-08
Isg15	1094.9	2.054	1.038	1.48e-09	1.76e-08
Atp8b2	2447.64	1.421	0.507	1.54e-09	1.83e-08
Rmi2	158.44	2.273	1.184	1.62e-09	1.93e-08
Kif5c	215.17	2.082	1.058	1.67e-09	1.98e-08
Ccnb1	1249.6	1.869	0.903	1.67e-09	1.98e-08
Stc2	36.01	4.773	2.255	1.7e-09	2.01e-08
Slfn2	9053.02	1.443	0.529	1.72e-09	2.03e-08
H2bc13	1412.39	1.95	0.963	1.8e-09	2.12e-08
Acsf2	425.36	1.608	0.685	1.87e-09	2.2e-08
Sh2d3c	1404.07	1.657	0.729	1.9e-09	2.23e-08
Pstpip1	4051.08	1.378	0.462	1.94e-09	2.27e-08
Akap6	63.6	3.421	1.774	1.95e-09	2.28e-08
H4c11	2636.18	2.133	1.093	1.95e-09	2.28e-08
Raet1e	308.08	1.917	0.939	2.03e-09	2.36e-08
Ptpn1	6335.18	1.32	0.4	2.03e-09	2.36e-08
Plscr4	302.14	1.886	0.916	2.06e-09	2.4e-08
None	70.91	2.859	1.515	2.1e-09	2.43e-08
Bcl2l11	5654.85	1.368	0.452	2.3e-09	2.67e-08
Hivep2	1090.49	1.452	0.538	2.33e-09	2.7e-08
C1qtnf6	427.67	1.744	0.802	2.35e-09	2.72e-08
Rab44	125.09	2.512	1.329	2.41e-09	2.79e-08
Rnf25	913.71	1.468	0.554	2.49e-09	2.87e-08
Slc25a12	2540.39	1.338	0.42	2.49e-09	2.87e-08
Col4a2	398.45	4.045	2.016	2.56e-09	2.93e-08
Chd9	3475.04	1.369	0.453	2.57e-09	2.95e-08
Amotl1	345.35	1.967	0.976	2.69e-09	3.07e-08
3300005D01Rik	42.65	3.696	1.886	2.7e-09	3.08e-08
Pira2	577.91	1.903	0.929	2.75e-09	3.13e-08
Il18bp	513	1.938	0.955	2.81e-09	3.2e-08
None	95.86	2.541	1.346	2.86e-09	3.25e-08
Tmem156	331.89	1.807	0.854	3.28e-09	3.71e-08
Atg2a	2542.01	1.356	0.439	3.6e-09	4.04e-08
Cttn	284.86	2.084	1.059	3.65e-09	4.09e-08
Tsc22d4	4779.01	1.327	0.408	3.73e-09	4.18e-08
Parp12	4429.19	1.474	0.56	3.85e-09	4.31e-08
Bin3	2393.47	1.359	0.442	3.9e-09	4.36e-08
Sfxn5	2083.63	1.43	0.516	3.93e-09	4.38e-08
Cbx4	553.68	1.557	0.639	3.95e-09	4.4e-08
Dennd4a	1749.45	1.433	0.519	3.99e-09	4.44e-08
Rhof	277.86	2.128	1.089	4.05e-09	4.49e-08
Zmynd8	6722.46	1.309	0.388	4.16e-09	4.61e-08
Nrg2	42	3.482	1.8	4.28e-09	4.74e-08
Psme2b	256.88	2.029	1.021	4.31e-09	4.78e-08
Batf2	251.24	1.868	0.902	4.32e-09	4.78e-08
Cysltr2	110.74	2.369	1.244	4.7e-09	5.18e-08
Stat1	2100.29	1.492	0.577	4.81e-09	5.29e-08
Zfpm1	967.54	1.427	0.513	4.88e-09	5.35e-08
Il16	523.78	1.679	0.748	5.13e-09	5.61e-08
Rfx7	1910.01	1.418	0.504	5.32e-09	5.8e-08
Stard9	6613.12	1.338	0.42	5.52e-09	6e-08
Calhm6	77.28	2.679	1.422	5.59e-09	6.06e-08
Lyn	12667.7	1.369	0.453	5.73e-09	6.2e-08
Fes	6934.6	1.326	0.407	5.94e-09	6.41e-08
Zup1	1178.57	1.512	0.597	6.06e-09	6.53e-08
Cgas	1332.99	1.4	0.485	6.07e-09	6.53e-08
Odf2	2327.72	1.358	0.442	6.07e-09	6.54e-08
Etv6	2964.8	1.324	0.404	6.12e-09	6.58e-08
Irf4	145.77	2.279	1.188	6.49e-09	6.96e-08
Ccr5	15617.1	1.471	0.557	6.72e-09	7.2e-08
N4bp3	237.79	1.921	0.942	7e-09	7.48e-08
None	468.13	210.002	7.714	7.04e-09	7.51e-08
Fxyd5	16340.5	1.524	0.608	7.22e-09	7.69e-08
Selenow	805.03	1.481	0.567	7.22e-09	7.69e-08
Pts	471.01	1.588	0.667	7.37e-09	7.84e-08
Mitd1	478.58	1.627	0.702	7.49e-09	7.96e-08
Tfec	607.21	1.552	0.634	7.77e-09	8.25e-08
H4c18	1239.05	1.58	0.66	8.01e-09	8.5e-08
Mphosph9	726.47	1.463	0.549	8.17e-09	8.65e-08
4933439C10Rik	165.98	2.15	1.105	8.56e-09	9.04e-08
Thap3	404.16	1.624	0.699	9.17e-09	9.67e-08
Slc16a6	1203.37	1.432	0.518	9.57e-09	1.01e-07
Arhgef39	434.07	1.971	0.979	9.85e-09	1.03e-07
H2-T23	6423.17	1.442	0.528	1.03e-08	1.08e-07
Lmtk2	2111.92	1.335	0.417	1.04e-08	1.09e-07
Ttc21b	824.38	1.434	0.52	1.07e-08	1.12e-07
Nap1l2	87.15	3.346	1.742	1.08e-08	1.13e-07
Nupr1	334.08	1.988	0.991	1.16e-08	1.21e-07
L3mbtl3	622.97	1.458	0.544	1.22e-08	1.28e-07
2610318N02Rik	170.53	1.991	0.993	1.22e-08	1.28e-07
Hap1	104.37	2.618	1.388	1.27e-08	1.32e-07
4933431G14Rik	203.14	2.23	1.157	1.27e-08	1.32e-07
Myb	108.4	3.515	1.814	1.32e-08	1.37e-07
Slu7	2200.9	1.351	0.434	1.34e-08	1.39e-07
Naip5	1021.99	1.427	0.513	1.37e-08	1.42e-07
Nfix	1169.82	1.424	0.51	1.4e-08	1.45e-07
Nuak2	1288.47	1.468	0.554	1.5e-08	1.55e-07
Bicd1	58.53	3.879	1.956	1.57e-08	1.62e-07
Plbd1	1156.58	5.725	2.517	1.66e-08	1.69e-07
Arap3	7085.79	1.367	0.451	1.67e-08	1.71e-07
Id3	1697.08	4.998	2.321	1.68e-08	1.72e-07
Aopep	5335.6	1.391	0.477	1.69e-08	1.72e-07
Susd1	564.62	1.53	0.613	1.71e-08	1.74e-07
Ncf4	3497.45	1.366	0.45	1.81e-08	1.84e-07
Tdrd7	3672.55	1.362	0.446	1.83e-08	1.86e-07
Sirpb1a	274.91	2.81	1.491	1.91e-08	1.93e-07
Tmem184b	5107.28	1.296	0.374	1.92e-08	1.94e-07
Phf11c	124.48	2.164	1.114	1.98e-08	2e-07
[truncated: 1,560 more rows]

## Sheet: cKOvsWT(Mavs).down
Gene Symbol (cKOvsWT(Mavs).down)	baseMean (cKOvsWT(Mavs).down)	FC (cKOvsWT(Mavs).down)	log2FoldChange (cKOvsWT(Mavs).down)	pvalue (cKOvsWT(Mavs).down)	padj (cKOvsWT(Mavs).down)
[truncated: 2,265 more rows]

[truncated: 6 more sheets: MavsTKOvsWT.up, MavsTKOvsWT.down, cKOvsWT(Irf7).up, cKOvsWT(Irf7).down, Irf7TKOvsWT.up, Irf7TKOvsWT.down]
